# Supplementary material for: Deep-Sequencing Analysis of the Mouse Transcriptome Response to Infection with Brucella melitensis Strains of Differing Virulence
Source: PLoS One. 2011 Dec 28;6(12):e28485. doi: 10.1371/journal.pone.0028485 (PMC3247208; doi:10.1371/journal.pone.0028485)
Supplement: Table S2 — Summary of antisense gene expression. (XLSX) [file pone.0028485.s005.xlsx]

## Sheet: Mc.AntiSenseGeneExpression
Gene	GeneExpression(-)	TPM(Gene,-)	Symbol
100017	23	6.16	Ldlrap1
100019	2	0.54	Mdn1
100033459	1	0.27	E430029J22Rik
100034251	178	47.65	Gm11428
100037258	35	9.37	Dnajc3
100038363	33	8.83	F630028O10Rik
100038605	1	0.27	E030047D23Rik
100038635	1	0.27	Gm10621
100038683	3	0.8	Gm10775
100038868	1	0.27	Gm1976
100038882	20	5.35	Isg15
100039440	1	0.27	Gm11519
100039453	1	0.27	Gm2245
100039464	1	0.27	Gm2251
100039513	1	0.27	Gm2281
100039707	2	0.54	Gm2382
100039742	10	2.68	Gm2397
100039923	3	0.8	Gm2496
100039968	1	0.27	OTTMUSG00000009332
100040000	1	0.27	Gm2545
100040047	6	1.61	Gm2571
100040081	7	1.87	Gm2588
100040088	8	2.14	Gm2592
100040305	2	0.54	Gm2701
100040378	5	1.34	Gm2741
100040592	1	0.27	LOC100040592
100040603	20	5.35	Dynlt1d
100040710	1	0.27	Gm13219
100040778	17	4.55	Gm2962
100040824	2	0.54	Gm2985
100040860	1	0.27	Gm3006
100040938	1	0.27	Gm3052
100041228	1	0.27	Gm3217
100041231	1	0.27	Gm3219
100041495	1	0.27	LOC100041495
100041502	3	0.8	Gm3374
100041503	9	2.41	Gm3375
100041539	5	1.34	Gm3396
100041567	2	0.54	Gm10060
100041576	2	0.54	Gm3414
100041621	2	0.54	Gm3435
100041677	6	1.61	Gm13157
100041765	1	0.27	Gm3502
100041797	1	0.27	Gm3514
100042191	2	0.54	Gm3714
100042211	62	16.6	Gm3724
100042288	1	0.27	Gm3770
100042450	1	0.27	Gm16532
100042499	1	0.27	Vmn2r55
100042547	2	0.54	Gm3897
100042571	4	1.07	Gm3907
100042900	3	0.8	Gm10540
100042950	5	1.34	Gm4122
100043130	4	1.07	Gm4249
100043133	3	0.8	9130023H24Rik
100043185	2	0.54	Gm4282
100043272	17	4.55	5430417L22Rik
100043320	1	0.27	Gm4358
100043385	1	0.27	Gm16494
100043424	13	3.48	Gm14005
100043436	1	0.27	Gm4434
100043468	1	0.27	Gm4455
100043636	102	27.31	AI662270
100043687	1	0.27	Gm4589
100043722	1	0.27	Gm4607
100043772	2	0.54	Gm4636
100043807	4	1.07	Gm4661
100043823	2	0.54	Gm4673
100043911	1	0.27	Ppp4r1l
100044076	6	1.61	LOC100044076
100044124	10	2.68	LOC100044124
100044227	2	0.54	LOC100044227
100044231	1	0.27	LOC100044231
100044255	1	0.27	LOC100044255
100044274	2	0.54	LOC100044274
100044278	2	0.54	LOC100044278
100044376	44	11.78	LOC100044376
100044444	1	0.27	LOC100044444
100044531	9	2.41	LOC100044531
100044674	8	2.14	LOC100044674
100044703	6	1.61	LOC100044703
100044751	6	1.61	LOC100044751
100044756	4	1.07	LOC100044756
100044776	2	0.54	LOC100044776
100044829	1	0.27	LOC100044829
100044842	2	0.54	LOC100044842
100044854	9	2.41	LOC100044854
100044874	4	1.07	LOC100044874
100044885	1	0.27	LOC100044885
100044959	1	0.27	LOC100044959
100044968	12	3.21	LOC100044968
100045033	1	0.27	LOC100045033
100045081	1	0.27	LOC100045081
100045191	1	0.27	LOC100045191
100045212	12	3.21	LOC100045212
100045305	2	0.54	LOC100045305
100045315	2	0.54	LOC100045315
100045359	24	6.42	LOC100045359
100045405	1	0.27	LOC100045405
100045418	1	0.27	LOC100045418
100045432	9	2.41	LOC100045432
100045448	21	5.62	LOC100045448
100045519	10	2.68	LOC100045519
100045542	45	12.05	LOC100045542
100045567	3	0.8	LOC100045567
100045677	2	0.54	LOC100045677
100045684	3	0.8	LOC100045684
100045748	1	0.27	LOC100045748
100045753	21	5.62	LOC100045753
100045760	5	1.34	LOC100045760
100045796	1	0.27	LOC100045796
100045848	23	6.16	LOC100045848
100045864	190	50.86	LOC100045864
100045958	17	4.55	LOC100045958
100045973	1	0.27	LOC100045973
100046016	3	0.8	LOC100046016
100046025	5	1.34	LOC100046025
100046033	1	0.27	LOC100046033
100046093	1	0.27	LOC100046093
100046097	2	0.54	LOC100046097
100046162	4	1.07	LOC100046162
100046168	29	7.76	LOC100046168
100046254	10	2.68	LOC100046254
100046289	4	1.07	LOC100046289
100046343	14	3.75	LOC100046343
100046401	1	0.27	LOC100046401
100046457	6	1.61	LOC100046457
100046483	15	4.02	LOC100046483
100046567	1	0.27	LOC100046567
100046624	2	0.54	LOC100046624
100046693	1	0.27	LOC100046693
100046825	1	0.27	LOC100046825
100046855	25	6.69	LOC100046855
100046877	4	1.07	LOC100046877
100046883	89	23.83	LOC100046883
100046979	8	2.14	LOC100046979
100046996	1	0.27	LOC100046996
100046998	5	1.34	LOC100046998
100047012	1	0.27	LOC100047012
100047028	32	8.57	LOC100047028
100047148	1	0.27	LOC100047148
100047159	3	0.8	LOC100047159
100047179	6	1.61	LOC100047179
100047183	1	0.27	LOC100047183
100047257	1	0.27	LOC100047257
100047419	1	0.27	LOC100047419
100047427	2	0.54	LOC100047427
100047481	2	0.54	LOC100047481
100047506	4	1.07	LOC100047506
100047539	4	1.07	LOC100047539
100047604	1	0.27	LOC100047604
100047628	1	0.27	LOC100047628
100047674	4	1.07	LOC100047674
100047696	3	0.8	LOC100047696
100047735	49	13.12	LOC100047735
100047749	11	2.94	LOC100047749
100047837	53	14.19	LOC100047837
100047863	18	4.82	LOC100047863
100047867	10	2.68	LOC100047867
100047868	41	10.98	LOC100047868
100047881	4	1.07	LOC100047881
100047920	29	7.76	LOC100047920
100047936	5	1.34	LOC100047936
100047937	1	0.27	LOC100047937
100048010	15	4.02	LOC100048010
100048018	2	0.54	LOC100048018
100048021	8	2.14	LOC100048021
100048056	10	2.68	LOC100048056
100048060	1	0.27	LOC100048060
100048070	1	0.27	LOC100048070
100048076	7	1.87	LOC100048076
100048082	3	0.8	LOC100048082
100048110	5	1.34	LOC100048110
100048247	17	4.55	LOC100048247
100048330	1	0.27	LOC100048330
100048387	2	0.54	LOC100048387
100048397	24	6.42	LOC100048397
100048499	6	1.61	LOC100048499
100048528	1	0.27	LOC100048528
100048534	6	1.61	LOC100048534
100048560	1	0.27	LOC100048560
100048583	3	0.8	LOC100048583
100048616	7	1.87	LOC100048616
100048622	13	3.48	LOC100048622
100048657	1	0.27	LOC100048657
100048676	2	0.54	LOC100048676
100048869	1	0.27	LOC100048869
100048875	10	2.68	LOC100048875
100048880	1	0.27	LOC100048880
100048895	1	0.27	9330020H09Rik
100061	1	0.27	Lrrc19
100072	2	0.54	Camta1
100087	2	0.54	Kti12
100090	1	0.27	Zbtb48
100121	14	3.75	Tdrd7
100163	2	0.54	Pafah2
100169	18	4.82	Phactr4
100177	2	0.54	Zmym6
100182	6	1.61	Akna
100198	3	0.8	H6pd
100201	30	8.03	Tmem64
100213	5	1.34	Rusc2
100226	34	9.1	Stx12
100273	20	5.35	Osbpl9
100302626	1	0.27	LOC100302626
100303738	1	0.27	D030025P21Rik
100317	3	0.8	AU040320
100336	1	0.27	Ppp1r8
100383	4	1.07	Bsdc1
100434	1	0.27	Slc44a1
100465	2	0.54	Mobkl2c
100494	11	2.94	Zfand2a
100532	30	8.03	Rell1
100561	5	1.34	Slc15a4
100604	3	0.8	Lrrc8c
100608	1	0.27	Noc4l
100609	1	0.27	Nsun5
100637	3	0.8	N4bp2l1
100662	1	0.27	D930016D06Rik
100689	1	0.27	Spon2
100702	5	1.34	Mpa2l
100710	5	1.34	Pds5b
100715	8	2.14	Papd4
100732	3	0.8	Mapre3
100737	3	0.8	Dcun1d4
100756	2	0.54	Usp30
100763	9	2.41	Ube3c
100764	2	0.54	1110008J03Rik
100855	8	2.14	Tbc1d14
100900	8	2.14	Hscb
100910	12	3.21	Chpf2
100929	2	0.54	Tyw1
100952	5	1.34	Emilin1
100972	17	4.55	Rab28
100978	18	4.82	Nfxl1
100986	5	1.34	Akap9
101095	1	0.27	Zfp282
101118	25	6.69	Tmem168
101142	2	0.54	Itfg2
101148	12	3.21	B630005N14Rik
101185	3	0.8	Pot1a
101187	2	0.54	Parp11
101206	3	0.8	Tada3
101214	42	11.24	Tra2a
101240	11	2.94	Wdr91
101314	134	35.87	6720456B07Rik
101351	1	0.27	A130022J15Rik
101358	52	13.92	Fbxl14
101401	2	0.54	Adamts9
101471	2	0.54	Phrf1
101476	42	11.24	Plekha1
101489	5	1.34	Ric8
101490	15	4.02	Inpp5f
101497	1	0.27	Plekhg2
101502	50	13.39	Hsd3b7
101513	10	2.68	2700078K21Rik
101533	2	0.54	Klk9
101565	2	0.54	6330503K22Rik
101568	1	0.27	Vrk3
101592	1	0.27	Eftud1
101602	2	0.54	AI467606
101612	1	0.27	Grwd1
101631	1	0.27	Pwwp2b
101685	3	0.8	Spty2d1
101706	13	3.48	Numa1
101739	1	0.27	Psip1
101809	1	0.27	Spred3
101831	1	0.27	C230052I12Rik
101835	2	0.54	AW146154
101867	5	1.34	Rrp8
101869	6	1.61	Unc45a
101943	5	1.34	Sf3b3
101985	19	5.09	AA960436
101994	1	0.27	Zfp828
102032	4	1.07	AI316807
102058	8	2.14	Exoc8
102060	2	0.54	Gadd45gip1
102093	1	0.27	Phkb
102098	2	0.54	Arhgef18
102103	8	2.14	Mtus1
102122	6	1.61	Fam192a
102141	3	0.8	Snx25
102162	2	0.54	Taf5l
102182	3	0.8	Prmt10
102193	9	2.41	Zdhhc7
102209	2	0.54	Snapc2
102247	5	1.34	Agpat6
102294	23	6.16	Cyp4v3
102323	5	1.34	Dcun1d2
102334	2	0.54	Ankrd10
102339	6	1.61	Cog4
102414	5	1.34	Clk3
102442	4	1.07	Dennd4a
102448	2	0.54	Xylb
102462	10	2.68	Imp3
102545	5	1.34	Cmtm7
102566	4	1.07	Ano10
102580	4	1.07	Alg9
102595	35	9.37	Plekho2
102607	2	0.54	Snx19
102626	11	2.94	Mapkapk3
102632	1	0.27	Acad11
102644	1	0.27	Oaf
102693	1	0.27	Phldb1
102747	1	0.27	Lrrc49
102791	3	0.8	Tcta
102857	15	4.02	Slc6a8
102866	9	2.41	Pls3
103012	7	1.87	6720401G13Rik
103080	45	12.05	2010-09-10
103135	6	1.61	Usp52
103140	1	0.27	Gstt3
103142	3	0.8	Rdh9
103172	2	0.54	Chchd10
103199	4	1.07	Fig4
103236	1	0.27	Csnk1g2
103266	6	1.61	AI597468
103268	1	0.27	2410017P07Rik
103425	10	2.68	Ncln
103466	12	3.21	Nt5dc3
103468	3	0.8	Nup107
103534	6	1.61	Mgat4b
103537	10	2.68	Mbtd1
103554	14	3.75	Psme4
103573	28	7.5	Xpo1
103583	57	15.26	Fbxw11
103677	1	0.27	Smg6
103694	16	4.28	Tmed4
103710	2	0.54	Slc35e4
103711	3	0.8	Pnpo
103724	2	0.54	Tbc1d10a
103729	1	0.27	AI450353
103742	6	1.61	1810046J19Rik
103784	8	2.14	Wdr92
103806	8	2.14	Maml1
103836	3	0.8	Zfp692
103844	1	0.27	Inca1
104009	25	6.69	Qsox1
104015	5	1.34	Synj1
104082	43	11.51	Wdr7
104086	2	0.54	Cyp27a1
104099	3	0.8	Itga9
104103	1	0.27	Airn
104111	1	0.27	Adcy3
104112	147	39.35	Acly
104130	5	1.34	Ndufb11
104156	26	6.96	Etv5
104175	5	1.34	Sbk1
104215	18	4.82	Rhoq
104248	19	5.09	Cabin1
104263	2	0.54	Kdm3a
104303	6	1.61	Arl1
104318	12	3.21	Csnk1d
104346	3	0.8	Gas8
104348	8	2.14	Zfp120
104362	1	0.27	Meig1
104367	2	0.54	Snora65
104368	2	0.54	Snora70
104394	17	4.55	E2f4
104401	17	4.55	Pcnxl3
104416	8	2.14	Bap1
104418	56	14.99	Dgkz
104444	18	4.82	Rexo2
104458	8	2.14	Rars
104479	9	2.41	Ccdc117
104570	17	4.55	Smek2
104625	1	0.27	Cnot6
104662	1	0.27	Tsr1
104681	14	3.75	Slc16a6
104709	2	0.54	Pik3r6
104718	8	2.14	Ttc7b
104721	7	1.87	Ddx1
104725	19	5.09	1110002B05Rik
104759	18	4.82	Pld4
104771	3	0.8	Jkamp
104776	2	0.54	Aldh6a1
104799	19	5.09	AI413782
104831	2	0.54	Ptpn23
104859	3	0.8	Tecpr2
104923	3	0.8	Adi1
105000	1	0.27	Dnalc1
105014	2	0.54	Rdh14
105083	1	0.27	Pelo
105148	1	0.27	Iars
105171	29	7.76	Arrdc3
105193	1	0.27	Nhlrc1
105203	1	0.27	BC016423
105239	71	19.01	Rnf44
105245	6	1.61	Txndc5
105246	2	0.54	Brd9
105278	10	2.68	Ccrk
105348	7	1.87	Golm1
105351	1	0.27	AW209491
105352	10	2.68	Dusp22
105372	14	3.75	Utp15
105387	8	2.14	Akr1c14
105440	4	1.07	Kctd9
105446	8	2.14	Gmpr2
105501	10	2.68	Abhd4
105504	64	17.13	Exoc5
105522	6	1.61	Ankrd28
105559	82	21.95	Mbnl2
105611	1	0.27	AU040096
105638	1	0.27	Dph3
105675	1	0.27	Ppif
105689	8	2.14	Mycbp2
105722	10	2.68	Ano6
105727	12	3.21	Slc38a1
105734	1	0.27	Tigd5
105782	5	1.34	Scrib
105787	57	15.26	Prkaa1
105835	2	0.54	Sgsm3
105855	91	24.36	Nckap1l
106021	19	5.09	Topors
106025	2	0.54	Sharpin
106039	18	4.82	Gga1
106042	1	0.27	Prickle1
106052	9	2.41	Fbxo4
106064	22	5.89	AW549877
106073	20	5.35	Mfsd5
106143	41	10.98	Cggbp1
106200	7	1.87	Txndc11
106205	17	4.55	Zc3h7a
106248	1	0.27	Qtrtd1
106264	6	1.61	0610012G03Rik
106298	31	8.3	Rrn3
106326	47	12.58	Osbpl11
106369	1	0.27	Ypel1
106504	23	6.16	Stk38
106529	21	5.62	Tecr
106572	80	21.42	Rab31
106581	35	9.37	Itfg3
106583	9	2.41	Rbm16
106585	14	3.75	Ankrd12
106628	2	0.54	Trip10
106633	3	0.8	Ift140
106639	5	1.34	Vmac
106672	3	0.8	AI413582
106740	1	0.27	LOC106740
106794	4	1.07	Dhx57
106795	1	0.27	Tcf19
106821	5	1.34	AI314976
106861	1	0.27	Abhd3
106894	10	2.68	Hmgxb3
106947	4	1.07	Slc39a3
106952	3	0.8	Arap3
106957	4	1.07	Slc39a6
107022	7	1.87	Gramd3
107029	34	9.1	Me2
107035	8	2.14	Fbxo38
107045	3	0.8	Lars
107071	5	1.34	Wdr74
107094	1	0.27	Rrp12
107182	7	1.87	Btaf1
107197	13	3.48	AI462493
107242	10	2.68	AI837181
107250	15	4.02	Kazald1
107271	1	0.27	Yars
107272	9	2.41	Psat1
107305	10	2.68	Vps37c
107321	44	11.78	Lpxn
107328	1	0.27	Trpt1
107358	275	73.62	Tm9sf3
107368	11	2.94	Pdzd8
107372	1	0.27	C030016D13Rik
107373	18	4.82	Fam111a
107375	11	2.94	Slc25a45
107392	10	2.68	Brms1
107435	6	1.61	Hat1
107513	1	0.27	Ssr1
107522	5	1.34	Ece2
107566	2	0.54	Arl2bp
107568	5	1.34	Wwp1
107569	14	3.75	Nt5c3
107650	7	1.87	Pi4kb
107684	16	4.28	Coro2a
107701	36	9.64	Sf3b4
107723	26	6.96	Slc12a6
107732	7	1.87	Mrpl10
107733	14	3.75	Mrpl41
107746	7	1.87	Rapgef1
107767	45	12.05	Scamp1
107769	5	1.34	Tm6sf1
107771	5	1.34	Bmyc
107817	1	0.27	Jmjd6
107829	8	2.14	Thoc5
107895	1	0.27	Mgat5
107932	16	4.28	Chd4
107934	2	0.54	Celsr3
107939	3	0.8	Pom121
107951	8	2.14	Cdk9
107975	8	2.14	Pacs1
107976	3	0.8	Bre
107993	1	0.27	Bfsp2
107995	1	0.27	Cdc20
108011	6	1.61	Ap4e1
108012	42	11.24	Ap1s2
108014	222	59.43	Sfrs9
108037	2	0.54	Shmt2
108043	1	0.27	Chrnb3
108058	73	19.54	Camk2d
108062	3	0.8	Cstf2
108067	2	0.54	Eif2b3
108077	9	2.41	Skiv2l
108078	14	3.75	Olr1
108083	15	4.02	Pip4k2b
108086	3	0.8	Rnf216
108097	1	0.27	Prkab2
108098	14	3.75	Med21
108100	15	4.02	Baiap2
108105	1	0.27	B3gnt5
108112	6	1.61	Eif4ebp3
108123	18	4.82	Napg
108124	9	2.41	Napa
108143	12	3.21	Taf9
108148	6	1.61	Galnt2
108150	27	7.23	Galnt7
108154	1	0.27	Adamts6
108155	53	14.19	Ogt
108156	1	0.27	Mthfd1
108159	2	0.54	Ubxn8
108160	24	6.42	Fam50a
108645	35	9.37	Mat2b
108654	32	8.57	4933403F05Rik
108657	22	5.89	Rnpepl1
108660	2	0.54	Rnf187
108664	30	8.03	Atp6v1h
108673	1	0.27	Ccdc86
108679	1	0.27	Cops8
108682	11	2.94	Gpt2
108686	25	6.69	Ccdc88a
108687	9	2.41	Edem2
108689	1	0.27	Obfc1
108705	42	11.24	Pttg1ip
108707	3	0.8	1810008A18Rik
108735	40	10.71	Sft2d2
108737	2	0.54	Oxsr1
108755	4	1.07	Lyrm2
108767	10	2.68	Pnrc1
108797	2	0.54	Mex3b
108829	6	1.61	Jmjd1c
108837	11	2.94	Ibtk
108841	8	2.14	Rdh13
108853	1	0.27	Mtrf1l
108857	4	1.07	Ankhd1
108888	2	0.54	Atad3a
108900	1	0.27	Fam72a
108902	6	1.61	B3gnt1
108903	2	0.54	Tbcd
108909	35	9.37	Aida
108927	1	0.27	Lhfp
108934	6	1.61	BC024659
108937	5	1.34	Rnf169
108954	38	10.17	Ppp1r15b
108958	1	0.27	Fam73b
108960	1	0.27	Irak2
108961	3	0.8	E2f8
108995	2	0.54	Tbc1d10c
109006	3	0.8	Ciapin1
109019	28	7.5	Obfc2a
109054	42	11.24	Pfdn4
109075	7	1.87	Exosc4
109079	6	1.61	Sephs1
109082	3	0.8	Fbxw17
109093	3	0.8	Rars2
109095	1	0.27	Rbm15b
109108	21	5.62	Slc30a9
109113	8	2.14	Uhrf2
109129	9	2.41	Mmadhc
109135	1	0.27	Plekha5
109145	7	1.87	Gins4
109154	21	5.62	Mlec
109161	17	4.55	Ube2q2
109168	28	7.5	Atl3
109225	30	8.03	Ms4a7
109229	2	0.54	Fam118b
109241	1	0.27	Mbd5
109245	2	0.54	Lrrc39
109246	2	0.54	Tspan9
109263	3	0.8	Rlf
109267	2	0.54	Srcrb4d
109270	1	0.27	Prr5
109275	1	0.27	Actr5
109284	8	2.14	C030046I01Rik
109299	109	29.18	C330006A16Rik
109305	9	2.41	Orai1
109331	71	19.01	Rnf20
109333	5	1.34	Pkn2
109346	1	0.27	Ankrd39
109359	11	2.94	Fam175b
109361	4	1.07	D730005E14Rik
109552	57	15.26	Sri
109624	5	1.34	Cald1
109648	6	1.61	Npy
109658	9	2.41	Txlna
109672	37	9.9	Cyb5
109674	1	0.27	Ampd2
109676	14	3.75	Ank2
109689	5	1.34	Arrb1
109711	24	6.42	Actn1
109754	14	3.75	Cyb5r3
109778	24	6.42	Blvra
109801	21	5.62	Glo1
109815	6	1.61	H47
109857	4	1.07	Cbr3
109880	20	5.35	Braf
109900	9	2.41	Asl
109905	6	1.61	Rap1a
109910	15	4.02	Zfp91
109934	50	13.39	Abr
110006	70	18.74	Gusb
110012	4	1.07	Gm16517
110052	84	22.49	Dek
110074	1	0.27	Dut
110078	10	2.68	Pygb
110095	23	6.16	Pygl
110109	1	0.27	Nop2
110119	2	0.54	Mpi
110147	17	4.55	Ehmt2
110157	4	1.07	Raf1
110168	1	0.27	Gpr18
110172	6	1.61	Slc35b1
110173	10	2.68	Manba
110175	3	0.8	Ggct
110196	1	0.27	Fdps
110197	2	0.54	Dgkg
110198	2	0.54	Akr7a5
110208	25	6.69	Pgd
110253	42	11.24	Triobp
110265	2	0.54	Msra
110279	1	0.27	Bcr
110323	43	11.51	Cox6b1
110350	1	0.27	Dync2h1
110355	46	12.31	Adrbk1
110379	8	2.14	Sec13
110446	5	1.34	Acat1
110454	1	0.27	Ly6a
110460	5	1.34	Acat2
110521	6	1.61	Hivep1
110593	6	1.61	Prdm2
110606	1	0.27	Fntb
110611	18	4.82	Hdlbp
110616	6	1.61	Atxn3
110639	10	2.68	Prps2
110651	2	0.54	Rps6ka3
110749	1	0.27	Chaf1b
110750	6	1.61	Cse1l
110751	1	0.27	Adam33
110796	8	2.14	Tshz1
110809	1	0.27	Sfrs1
110821	1	0.27	Pcca
110829	25	6.69	Lims1
110835	4	1.07	Chrna5
110842	3	0.8	Etfa
110854	19	5.09	Ppp2r4
110895	1	0.27	Slc9a4
110902	1	0.27	Chrna2
110911	10	2.68	Cds2
110920	31	8.3	Hspa13
110958	3	0.8	D6Mm5e
110959	3	0.8	Nudt19
110960	2	0.54	Tars
110962	8	2.14	Mbd6
112403	1	0.27	Dom3z
112405	8	2.14	Egln1
112407	1	0.27	Egln3
112415	1	0.27	C030039L03Rik
112419	1	0.27	2010002M12Rik
11302	7	1.87	Aatk
11303	20	5.35	Abca1
11305	1	0.27	Abca2
11306	20	5.35	Abcb7
11307	129	34.53	Abcg1
11308	24	6.42	Abi1
11350	10	2.68	Abl1
11352	11	2.94	Abl2
11363	14	3.75	Acadl
11364	13	3.48	Acadm
11370	6	1.61	Acadvl
113868	18	4.82	Acaa1a
11409	4	1.07	Acads
114128	2	0.54	Laptm4b
114143	130	34.8	Atp6v0b
11416	8	2.14	Slc33a1
11425	2	0.54	Apoc4
114255	1	0.27	Dok4
11426	170	45.51	Macf1
11428	10	2.68	Aco1
11429	36	9.64	Aco2
11430	69	18.47	Acox1
114304	1	0.27	Slc28a3
11433	3	0.8	Acp5
114565	11	2.94	Zfp295
114584	18	4.82	Clic1
114601	27	7.23	Ehbp1l1
114604	5	1.34	Prdm15
114606	1	0.27	Tle6
11461	14637	3918.36	Actb
114615	2	0.54	Elac1
114641	3	0.8	Rpl31
114664	37	9.9	Hsd17b11
114674	3	0.8	Gtf2ird2
114713	5	1.34	Rasa2
114715	1	0.27	Spred1
114716	1	0.27	Spred2
114741	4	1.07	Supt16h
11475	1	0.27	Acta2
11477	15	4.02	Acvr1
11479	4	1.07	Acvr1b
11480	4	1.07	Acvr2a
11482	3	0.8	Acvrl1
11486	2	0.54	Ada
114863	6	1.61	Prosc
11487	273	73.08	Adam10
114874	58	15.53	Ddhd1
11489	1	0.27	Adam12
114893	20	5.35	Dcun1d1
114896	10	2.68	Afg3l1
11490	12	3.21	Adam15
11491	52	13.92	Adam17
11496	4	1.07	Adam22
11501	48	12.85	Adam8
11502	42	11.24	Adam9
11513	16	4.28	Adcy7
11515	1	0.27	Adcy9
11518	22	5.89	Add1
11520	144	38.55	Plin2
11532	7	1.87	Adh5
11534	9	2.41	Adk
11538	17	4.55	Adnp
11540	2	0.54	Adora2a
11544	6	1.61	Adprh
11545	22	5.89	Parp1
11546	5	1.34	Parp2
11549	1	0.27	Adra1a
11555	34	9.1	Adrb2
11564	3	0.8	Adsl
11565	39	10.44	Adssl1
11566	61	16.33	Adss
11568	1	0.27	Aebp1
11569	36	9.64	Aebp2
11593	3	0.8	Aga
11601	1	0.27	Angpt2
11603	12	3.21	Agrn
11605	31	8.3	Gla
11610	11	2.94	Agtrap
11624	1	0.27	Ahrr
11629	61	16.33	Aif1
11630	35	9.37	Aim1
11632	20	5.35	Aip
11641	3	0.8	Akap2
11655	5	1.34	Alas1
11658	149	39.89	Alcam
11666	3	0.8	Abcd1
11669	129	34.53	Aldh2
11671	8	2.14	Aldh3a2
116733	5	1.34	Vps4a
116748	8	2.14	Lsm10
116848	68	18.2	Baz2a
11687	3	0.8	Alox15
11689	3	0.8	Alox5
116891	48	12.85	Derl2
11690	19	5.09	Alox5ap
116904	18	4.82	Alpk3
116905	1	0.27	Dph1
116914	2	0.54	Slc19a2
11692	8	2.14	Gfer
116939	1	0.27	Pnpla3
116940	22	5.89	Tgs1
117109	2	0.54	Pop5
117146	5	1.34	Ube3b
117150	3	0.8	Pip4k2c
117160	149	39.89	Ttyh2
11717	8	2.14	Ampd3
117171	1	0.27	1110038F14Rik
117197	1	0.27	Cno
117198	20	5.35	Ivns1abp
11732	11	2.94	Ank
11736	39	10.44	Ankfy1
11737	6	1.61	Anp32a
11739	10	2.68	Slc25a4
11740	2	0.54	Slc25a5
11746	231	61.84	Anxa4
11747	64	17.13	Anxa5
11749	21	5.62	Anxa6
11750	54	14.46	Anxa7
11757	54	14.46	Prdx3
117589	5	1.34	Asb7
117591	3	0.8	Slc2a9
117599	9	2.41	Helb
11764	7	1.87	Ap1b1
11765	1	0.27	Ap1g1
11767	13	3.48	Ap1m1
11769	14	3.75	Ap1s1
11770	38	10.17	Fabp4
11771	5	1.34	Ap2a1
11772	65	17.4	Ap2a2
11773	26	6.96	Ap2m1
11774	16	4.28	Ap3b1
11776	28	7.5	Ap3d1
11777	12	3.21	Ap3s1
11778	6	1.61	Ap3s2
11781	1	0.27	Ap4m1
11782	2	0.54	Ap4s1
11783	29	7.76	Apaf1
11785	1	0.27	Apbb1
11787	1	0.27	Apbb2
11792	1	0.27	Apex1
11793	9	2.41	Atg5
11796	6	1.61	Birc3
11797	1	0.27	Birc2
11798	35	9.37	Xiap
11800	70	18.74	Api5
11801	14	3.75	Cd5l
11804	144	38.55	Aplp2
11807	1	0.27	Apoa2
11810	107	28.64	Apobec1
11812	7	1.87	Apoc1
11813	19	5.09	Apoc2
11816	2217	593.5	Apoe
11819	2	0.54	Nr2f2
11820	319	85.4	App
11821	56	14.99	Aprt
11834	2	0.54	Aqr
11836	3	0.8	Araf
11841	37	9.9	Arf2
11842	281	75.22	Arf3
11843	41	10.98	Arf4
118445	11	2.94	Klf16
11845	640	171.33	Arf6
118451	5	1.34	Mrps2
11846	429	114.84	Arg1
11847	25	6.69	Arg2
11852	149	39.89	Rhob
11853	101	27.04	Rhoc
11856	13	3.48	Arhgap6
11857	29	7.76	Arhgdib
11861	4	1.07	Arl4a
11863	42	11.24	Arnt
11864	2	0.54	Arnt2
11865	3	0.8	Arntl
11867	536	143.49	Arpc1b
11881	95	25.43	Arsb
11886	52	13.92	Asah1
11891	5	1.34	Rab27a
11905	45	12.05	Serpinc1
11906	34	9.1	Zfhx3
11907	8	2.14	Ate1
11909	41	10.98	Atf2
11910	45	12.05	Atf3
11911	10	2.68	Atf4
11922	1	0.27	Neurod6
11927	43	11.51	Atox1
11928	51	13.65	Atp1a1
11933	179	47.92	Atp1b3
11938	105	28.11	Atp2a2
11941	31	8.3	Atp2b2
11946	192	51.4	Atp5a1
11947	59	15.79	Atp5b
11949	13	3.48	Atp5c1
11950	4	1.07	Atp5f1
11957	70	18.74	Atp5j
11958	87	23.29	Atp5k
11964	232	62.11	Atp6v1a
11966	44	11.78	Atp6v1b2
11972	52	13.92	Atp6v0d1
11973	23	6.16	Atp6v1e1
11974	162	43.37	Atp6v0e
11975	29	7.76	Atp6v0a1
11977	27	7.23	Atp7a
11980	49	13.12	Atp8a1
11981	1	0.27	Atp9a
11982	5	1.34	Atp10a
11983	30	8.03	Atpif1
11987	6	1.61	Slc7a1
11988	18	4.82	Slc7a2
11990	7	1.87	Atrn
11991	45	12.05	Hnrnpd
11992	9	2.41	Auh
11993	13	3.48	Aup1
12010	1606	429.93	B2m
12013	70	18.74	Bach1
12018	11	2.94	Bak1
12028	12	3.21	Bax
12033	9	2.41	Bcap29
12034	13	3.48	Phb2
12036	1	0.27	Bcat2
12039	6	1.61	Bckdha
12041	6	1.61	Bckdk
12042	29	7.76	Bcl10
12043	12	3.21	Bcl2
12044	5	1.34	Bcl2a1a
12045	2	0.54	Bcl2a1b
12047	1	0.27	Bcl2a1d
12048	27	7.23	Bcl2l1
12050	3	0.8	Bcl2l2
12051	1	0.27	Bcl3
12053	13	3.48	Bcl6
12054	9	2.41	Bcl7b
12068	23	6.16	Bet1
12070	9	2.41	Ngfrap1
12091	8	2.14	Glb1
121022	1	0.27	Mrps6
12121	1	0.27	Bicd1
12122	5	1.34	Bid
12125	67	17.94	Bcl2l11
12140	21	5.62	Fabp7
12142	6	1.61	Prdm1
12151	11	2.94	Bmi1
12156	2	0.54	Bmp2
12166	6	1.61	Bmpr1a
12168	1	0.27	Bmpr2
12175	52	13.92	Bnip2
12177	69	18.47	Bnip3l
12181	1	0.27	Bop1
12182	21	5.62	Bst1
12189	1	0.27	Brca1
12190	3	0.8	Brca2
12192	269	72.01	Zfp36l1
12193	887	237.45	Zfp36l2
12211	72	19.27	Birc6
12215	155	41.49	Bsg
12217	2	0.54	Bsn
12226	4	1.07	Btg1
12227	12	3.21	Btg2
12229	7	1.87	Btk
12237	3	0.8	Bub3
12238	17	4.55	Commd3
12257	51	13.65	Tspo
12259	8	2.14	C1qa
12260	103	27.57	C1qb
12261	28	7.5	C1qbp
12262	81	21.68	C1qc
12263	3	0.8	C2
12265	1	0.27	Ciita
12267	868	232.37	C3ar1
12282	2	0.54	Hyou1
12283	220	58.89	Cab39
12286	23	6.16	Cacna1a
12289	2	0.54	Cacna1d
12297	3	0.8	Cacnb3
12298	1	0.27	Cacnb4
12301	18	4.82	Cacybp
12304	35	9.37	Pdia4
12306	21	5.62	Anxa2
12313	543	145.36	Calm1
12314	101	27.04	Calm2
12315	13	3.48	Calm3
12317	30	8.03	Calr
12321	16	4.28	Calu
12328	1	0.27	Caml
12330	589	157.68	Canx
12331	36	9.64	Cap1
12332	158	42.3	Capg
12333	3	0.8	Capn1
12334	18	4.82	Capn2
12336	42	11.24	Capns1
12338	1	0.27	Capn6
12339	21	5.62	Capn7
12340	158	42.3	Capza1
12343	71	19.01	Capza2
12345	62	16.6	Capzb
12349	2	0.54	Car2
12352	6	1.61	Car5a
12359	163	43.64	Cat
12361	8	2.14	Cask
12366	16	4.28	Casp2
12367	1	0.27	Casp3
12368	7	1.87	Casp6
12369	15	4.02	Casp7
12370	83	22.22	Casp8
12371	8	2.14	Casp9
12380	24	6.42	Cast
12385	21	5.62	Ctnna1
12387	299	80.04	Ctnnb1
12388	50	13.39	Ctnnd1
12389	5	1.34	Cav1
12390	36	9.64	Cav2
12393	2	0.54	Runx2
12394	52	13.92	Runx1
12396	1	0.27	Cbfa2t2
12398	6	1.61	Cbfa2t3
12399	2	0.54	Runx3
12400	71	19.01	Cbfb
12406	1	0.27	Serpinh1
12409	58	15.53	Cbr2
12417	44	11.78	Cbx3
12418	3	0.8	Cbx4
12419	8	2.14	Cbx5
12421	5	1.34	Rb1cc1
12428	5	1.34	Ccna2
12443	10	2.68	Ccnd1
12444	2	0.54	Ccnd2
12450	45	12.05	Ccng1
12452	7	1.87	Ccng2
12453	27	7.23	Ccni
12460	5	1.34	Ccs
12461	20	5.35	Cct2
12462	11	2.94	Cct3
12464	32	8.57	Cct4
12465	17	4.55	Cct5
12466	13	3.48	Cct6a
12468	9	2.41	Cct7
12469	22	5.89	Cct8
12475	13	3.48	Cd14
12476	7	1.87	Cd151
12483	6	1.61	Cd22
12484	106	28.38	Cd24a
12488	9	2.41	Cd2ap
12489	6	1.61	Cd33
12491	1622	434.21	Cd36
12492	26	6.96	Scarb2
12493	55	14.72	Cd37
12494	6	1.61	Cd38
12495	16	4.28	Entpd1
12497	2	0.54	Entpd6
12499	3	0.8	Entpd5
12501	1	0.27	Cd3e
12504	1	0.27	Cd4
12506	71	19.01	Cd48
12508	1170	313.21	Cd53
12512	77	20.61	Cd63
12514	68	18.2	Cd68
12515	3	0.8	Cd69
12519	1	0.27	Cd80
12520	7	1.87	Cd81
12521	4	1.07	Cd82
12522	6	1.61	Cd83
12523	441	118.06	Cd84
12524	7	1.87	Cd86
12525	10	2.68	Cd8a
12527	9	2.41	Cd9
12530	2	0.54	Cdc25a
12531	4	1.07	Cdc25b
12534	2	0.54	Cdc2a
12537	9	2.41	Cdc2l1
12539	40	10.71	Cdc37
12540	310	82.99	Cdc42
12545	1	0.27	Cdc7
12549	11	2.94	Cdgap
12552	4	1.07	Cdh11
12560	1	0.27	Cdh3
12562	1	0.27	Cdh5
12566	64	17.13	Cdk2
12568	6	1.61	Cdk5
12569	2	0.54	Cdk5r1
12571	2	0.54	Cdk6
12572	24	6.42	Cdk7
12575	7	1.87	Cdkn1a
12576	45	12.05	Cdkn1b
12577	1	0.27	Cdkn1c
12578	2	0.54	Cdkn2a
12579	1	0.27	Cdkn2b
12583	1	0.27	Cdo1
12585	2	0.54	Cdr2
12591	1	0.27	Cdx2
12593	10	2.68	Cdyl
12606	200	53.54	Cebpa
12608	9	2.41	Cebpb
12609	3	0.8	Cebpd
12611	29	7.76	Cebpg
12613	1	0.27	Cel
12614	2	0.54	Celsr1
12615	5	1.34	Cenpa
12616	30	8.03	Cenpb
12617	2	0.54	Cenpc1
12626	10	2.68	Cetn3
12628	1	0.27	Cfh
12631	443	118.59	Cfl1
12632	14	3.75	Cfl2
12633	22	5.89	Cflar
12648	23	6.16	Chd1
12655	71	19.01	Chi3l3
12660	1	0.27	Chka
12663	3	0.8	Chml
12675	3	0.8	Chuk
12696	32	8.57	Cirbp
12703	7	1.87	Socs1
12709	2	0.54	Ckb
12716	2	0.54	Ckmt1
12721	70	18.74	Coro1a
12722	1	0.27	Clca1
12724	2	0.54	Clcn2
12725	28	7.5	Clcn3
12727	18	4.82	Clcn4-2
12729	7	1.87	Clns1a
12747	17	4.55	Clk1
12748	9	2.41	Clk2
12750	25	6.69	Clk4
12751	95	25.43	Tpp1
12752	1	0.27	Cln3
12753	7	1.87	Clock
12757	236	63.18	Clta
12763	11	2.94	Cmah
12764	19	5.09	Cmas
12767	6	1.61	Cxcr4
12768	9	2.41	Ccr1
12769	6	1.61	Ccr9
12772	62	16.6	Ccr2
12774	212	56.75	Ccr5
12785	11	2.94	Cnbp
12790	1	0.27	Cnga3
12793	13	3.48	Cnih
12795	1	0.27	Plk3
12798	17	4.55	Cnn2
12799	41	10.98	Cnp
12802	2	0.54	Cnr2
12807	31	8.3	Hps3
12812	1	0.27	Coil
12816	8	2.14	Col12a1
12821	1	0.27	Col17a1
12823	1	0.27	Col19a1
12825	4	1.07	Col3a1
12826	3	0.8	Col4a1
12828	3	0.8	Col4a3
12832	2	0.54	Col5a2
12842	2	0.54	Col1a1
12843	18	4.82	Col1a2
12846	1	0.27	Comt1
12847	20	5.35	Copa
12848	33	8.83	Cops2
12850	2	0.54	Coq7
12856	11	2.94	Cox17
12857	73	19.54	Cox4i1
12858	51	13.65	Cox5a
12861	11	2.94	Cox6a1
12864	17	4.55	Cox6c
12865	4	1.07	Cox7a1
12868	12	3.21	Cox8a
12870	1	0.27	Cp
12892	18	4.82	Cpox
12894	30	8.03	Cpt1a
12905	10	2.68	Cradd
12908	7	1.87	Crat
12909	14	3.75	Crcp
12912	14	3.75	Creb1
12913	8	2.14	Creb3
12915	1	0.27	Atf6b
12925	172	46.04	Crip1
12928	18	4.82	Crk
12929	3	0.8	Crkl
12934	105	28.11	Dpysl2
12946	25	6.69	Cr1l
12952	2	0.54	Cry1
12953	3	0.8	Cry2
12955	1	0.27	Cryab
12959	2	0.54	Cryba4
12960	1	0.27	Crybb1
12972	2	0.54	Cryz
12974	34	9.1	Cs
12977	1	0.27	Csf1
12978	156	41.76	Csf1r
12982	18	4.82	Csf2ra
12983	62	16.6	Csf2rb
12984	23	6.16	Csf2rb2
12988	105	28.11	Csk
12995	32	8.57	Csnk2a1
13000	5	1.34	Csnk2a2
13001	9	2.41	Csnk2b
13002	6	1.61	Dnajc5
13003	4	1.07	Vcan
13006	5	1.34	Smc3
13007	10	2.68	Csrp1
13010	372	99.59	Cst3
13011	1	0.27	Cst7
13014	314	84.06	Cstb
13018	22	5.89	Ctcf
13024	4	1.07	Ctla2a
13025	23	6.16	Ctla2b
13026	37	9.9	Pcyt1a
13030	3533	945.79	Ctsb
13032	143	38.28	Ctsc
13033	1420	380.14	Ctsd
13034	7	1.87	Ctse
13036	119	31.86	Ctsh
13038	28	7.5	Ctsk
13039	935	250.3	Ctsl
13040	3577	957.57	Ctss
13043	1	0.27	Cttn
13046	5	1.34	Cugbp1
13047	22	5.89	Cux1
13057	227	60.77	Cyba
13058	1261	337.57	Cybb
13063	1	0.27	Cycs
13078	2	0.54	Cyp1b1
13121	9	2.41	Cyp51
13132	25	6.69	Dab2
13134	4	1.07	Dach1
13135	27	7.23	Dad1
13138	9	2.41	Dag1
13139	1	0.27	Dgka
13144	9	2.41	Dapk3
13163	20	5.35	Daxx
13169	19	5.09	Dbnl
13170	4	1.07	Dbp
13171	3	0.8	Dbt
13172	1	0.27	Dbx1
13175	3	0.8	Dclk1
13177	3	0.8	Dci
13178	78	20.88	Dck
13179	4	1.07	Dcn
13185	11	2.94	Dscr3
13191	18	4.82	Dctn1
13194	5	1.34	Ddb1
13198	3	0.8	Ddit3
13200	110	29.45	Ddost
13202	1	0.27	Ddt
13204	21	5.62	Dhx15
13206	2	0.54	Ddx4
13207	363	97.18	Ddx5
13209	137	36.68	Ddx6
13211	19	5.09	Dhx9
13244	129	34.53	Degs1
13347	2	0.54	Dffa
13356	4	1.07	Dgcr2
13358	3	0.8	Slc25a1
13360	1	0.27	Dhcr7
13361	5	1.34	Dhfr
13367	7	1.87	Diap1
13368	2	0.54	Dffb
13371	2	0.54	Dio2
13382	18	4.82	Dld
13385	1	0.27	Dlg4
13386	1	0.27	Dlk1
13392	1	0.27	Dlx2
13400	1	0.27	Dmpk
13401	1	0.27	Dmwd
13405	1	0.27	Dmd
13421	1	0.27	Dnase1l3
13423	2	0.54	Dnase2a
13424	28	7.5	Dync1h1
13427	106	28.38	Dync1i2
13430	15	4.02	Dnm2
13433	6	1.61	Dnmt1
13434	1	0.27	Trdmt1
13435	103	27.57	Dnmt3a
13445	1	0.27	Cdk2ap1
13446	8	2.14	Doc2a
13448	19	5.09	Dok1
13449	4	1.07	Dok2
13476	90	24.09	Reep5
13478	9	2.41	Dpagt1
13480	7	1.87	Dpm1
13481	14	3.75	Dpm2
13482	2	0.54	Dpp4
13486	14	3.75	Dr1
13494	5	1.34	Drg1
13495	3	0.8	Drg2
13496	9	2.41	Arid3a
13518	1	0.27	Dst
13524	2	0.54	Adam18
13537	2	0.54	Dusp2
13542	1	0.27	Dvl1
13543	7	1.87	Dvl2
13544	6	1.61	Dvl3
13548	67	17.94	Dyrk1a
13549	1	0.27	Dyrk1b
13555	4	1.07	E2f1
13557	5	1.34	E2f3
13587	1	0.27	Ear2
13589	46	12.31	Mapre1
13591	1	0.27	Ebf1
13595	8	2.14	Ebp
13601	71	19.01	Ecm1
13603	2	0.54	Opn3
13614	1	0.27	Edn1
13618	14	3.75	Ednrb
13619	2	0.54	Phc1
13626	2	0.54	Eed
13627	126	33.73	Eef1a1
13629	29	7.76	Eef2
13631	3	0.8	Eef2k
13640	1	0.27	Efna5
13641	3	0.8	Efnb1
13642	6	1.61	Efnb2
13653	10	2.68	Egr1
13654	11	2.94	Egr2
13660	2	0.54	Ehd1
13663	20	5.35	Ei24
13664	73	19.54	Eif1a
13665	3	0.8	Eif2s1
13667	1	0.27	Eif2b4
13669	51	13.65	Eif3a
13680	9	2.41	Ddx19a
13681	10	2.68	Eif4a1
13682	4	1.07	Eif4a2
13685	23	6.16	Eif4ebp1
13688	4	1.07	Eif4ebp2
13690	80	21.42	Eif4g2
13709	3	0.8	Elf1
13712	2	0.54	Elk1
13713	18	4.82	Elk3
13714	2	0.54	Elk4
13716	3	0.8	Ell
13722	9	2.41	Aimp1
13723	56	14.99	Emb
13726	8	2.14	Emd
13728	17	4.55	Mark2
13730	443	118.59	Emp1
13731	2	0.54	Emp2
13732	105	28.11	Emp3
13733	130	34.8	Emr1
13803	9	2.41	Enc1
13805	16	4.28	Eng
13807	16	4.28	Eno2
13808	1	0.27	Eno3
13819	12	3.21	Epas1
13821	19	5.09	Epb4.1l1
13822	61	16.33	Epb4.1l2
13830	65	17.4	Stom
13831	15	4.02	Epc1
13835	19	5.09	Epha1
13848	1	0.27	Ephb6
13850	1	0.27	Ephx2
13852	2	0.54	Stx2
13854	15	4.02	Epn1
13855	2	0.54	Epn2
13858	35	9.37	Eps15
13859	23	6.16	Eps15l1
13864	6	1.61	Nr2f6
13870	1	0.27	Ercc1
13871	2	0.54	Ercc2
13872	1	0.27	Ercc3
13874	2	0.54	Ereg
13875	5	1.34	Erf
13885	38	10.17	Esd
13929	6	1.61	Amz2
13982	2	0.54	Esr1
13990	6	1.61	Smarcad1
13996	8	2.14	Etohd2
13998	5	1.34	Fgd6
14007	87	23.29	Cugbp2
14011	14	3.75	Etv6
14012	1	0.27	Mpzl2
14017	39	10.44	Evi2a
14020	15	4.02	Evi5
14025	1	0.27	Bcl11a
14030	169	45.24	Ewsr1
14042	1	0.27	Ext1
14043	10	2.68	Ext2
140481	14	3.75	Man2a2
140482	4	1.07	Zfp358
140483	1	0.27	Hnmt
140484	12	3.21	Pofut1
140488	8	2.14	Igf2bp3
140497	38	10.17	AF251705
140499	2	0.54	Ube2j2
14050	10	2.68	Eya3
140500	5	1.34	Acap3
140546	5	1.34	Eri3
14055	3	0.8	Ezh1
140559	18	4.82	Igsf8
14057	11	2.94	Sfxn1
140570	19	5.09	Plxnb2
140579	14	3.75	Elmo2
14058	53	14.19	F10
140580	50	13.39	Elmo1
140630	17	4.55	Ube4a
14067	13	3.48	F5
14068	54	14.46	F7
14070	7	1.87	F8a
140740	16	4.28	Sec63
140780	2	0.54	Bmp2k
140792	124	33.2	Colec12
140795	11	2.94	P2ry14
14081	6	1.61	Acsl1
140810	4	1.07	Ttbk2
14083	5	1.34	Ptk2
14084	4	1.07	Faf1
14085	3	0.8	Fah
140858	11	2.94	Wdr5
14086	10	2.68	Fscn1
14088	1	0.27	Fancc
140887	10	2.68	Lnx2
140917	1	0.27	Dclre1b
14102	2	0.54	Fas
14104	3	0.8	Fasn
14105	38	10.17	Sfrs13a
14109	7	1.87	Fau
14113	1	0.27	Fbl
14123	5	1.34	Fbrs
14127	81	21.68	Fcer1g
14129	169	45.24	Fcgr1
14130	206	55.15	Fcgr2b
14131	201	53.81	Fcgr3
14132	31	8.3	Fcgrt
14133	17	4.55	Fcna
14137	5	1.34	Fdft1
14151	25	6.69	Fech
14154	5	1.34	Fem1a
14155	23	6.16	Fem1b
14158	1	0.27	Fert2
14159	17	4.55	Fes
14164	1	0.27	Fgf1
14172	1	0.27	Fgf18
14178	1	0.27	Fgf7
14180	2	0.54	Fgf9
14182	3	0.8	Fgfr1
14184	20	5.35	Fgfr3
14190	14	3.75	Fgl2
14191	17	4.55	Fgr
14194	7	1.87	Fh1
14199	3	0.8	Fhl1
14208	14	3.75	Ppm1g
14211	9	2.41	Smc2
14218	1	0.27	Sh3pxd2a
14225	15	4.02	Fkbp1a
14226	6	1.61	Fkbp1b
14227	15	4.02	Fkbp2
14228	2	0.54	Fkbp4
14232	34	9.1	Fkbp8
14235	1	0.27	Foxm1
14236	42	11.24	Foxn2
14245	4	1.07	Lpin1
14247	196	52.47	Fli1
14248	22	5.89	Flii
14251	2	0.54	Flot1
14252	13	3.48	Flot2
14260	4	1.07	Fmn1
14265	38	10.17	Fmr1
14268	645	172.67	Fn1
142688	6	1.61	Asb13
14270	17	4.55	Srgap2
14276	56	14.99	Folr2
14281	135	36.14	Fos
14289	15	4.02	Fpr2
14296	3	0.8	Frat1
14297	1	0.27	Fxn
142980	4	1.07	Tlr3
14299	2	0.54	Freq
14300	14	3.75	Frg1
14314	4	1.07	Fstl1
14319	2170	580.91	Fth1
14356	11	2.94	Fxc1
14359	4	1.07	Fxr1
14360	6	1.61	Fyn
14362	3	0.8	Fzd1
14367	1	0.27	Fzd5
14369	33	8.83	Fzd7
14370	1	0.27	Fzd8
14376	8	2.14	Ganab
14381	16	4.28	G6pdx
14385	1	0.27	Slc37a4
14387	34	9.1	Gaa
14388	17	4.55	Gab1
14389	4	1.07	Gab2
14390	6	1.61	Gabpa
14391	6	1.61	Gabpb1
14420	34	9.1	Galc
14421	2	0.54	B4galnt1
14422	7	1.87	B4galnt2
14423	48	12.85	Galnt1
14426	11	2.94	Galnt4
14430	2	0.54	Galt
14431	2	0.54	Gamt
14450	4	1.07	Gart
14453	5	1.34	Gas2
14455	6	1.61	Gas5
14456	41	10.98	Gas6
14457	52	13.92	Gas7
14466	23	6.16	Gba
14467	8	2.14	Gbas
14468	12	3.21	Gbp1
14469	18	4.82	Gbp2
14470	25	6.69	Rabac1
14479	7	1.87	Usp15
14489	123	32.93	Mtpn
14528	32	8.57	Gch1
14533	15	4.02	Bloc1s1
14534	2	0.54	Kat2a
14537	54	14.46	Gcnt1
14538	4	1.07	Gcnt2
14544	19	5.09	Gda
14547	4	1.07	Gdap2
14548	33	8.83	Mrps33
14562	1	0.27	Gdf3
14567	51	13.65	Gdi1
14569	124	33.2	Gdi2
14571	12	3.21	Gpd2
14579	2	0.54	Gem
14583	6	1.61	Gfpt1
14584	2	0.54	Gfpt2
14590	9	2.41	Ggh
14593	2	0.54	Ggps1
14594	12	3.21	Ggta1
14595	239	63.98	B4galt1
14605	8	2.14	Tsc22d3
14609	8	2.14	Gja1
14628	69	18.47	Ostm1
14630	1	0.27	Gclm
14634	1	0.27	Gli3
14635	2	0.54	Galk1
14645	352	94.23	Glul
14651	1	0.27	Hagh
14659	1	0.27	Glrp1
14660	69	18.47	Gls
14661	228	61.04	Glud1
14664	1	0.27	Slc6a9
14667	812	217.37	Gm2a
14670	6	1.61	Gnal1
14672	2	0.54	Gna11
14674	91	24.36	Gna13
14679	5	1.34	Gnai3
14680	242	64.78	Gnal
14682	80	21.42	Gnaq
14683	82	21.95	Gnas
14688	198	53.01	Gnb1
14693	64	17.13	Gnb2
14694	366	97.98	Gnb2l1
14700	15	4.02	Gng10
14702	58	15.53	Gng2
14705	5	1.34	Bscl2
14712	5	1.34	Gnpat
14719	20	5.35	Got2
14726	97	25.97	Pdpn
14727	43	11.51	Gp49a
14728	132	35.34	Lilrb4
14731	4	1.07	Gpaa1
14733	62	16.6	Gpc1
14739	16	4.28	S1pr2
14744	23	6.16	Gpr65
14745	1	0.27	Lpar1
14747	64	17.13	Cmklr1
14748	1	0.27	Gpr3
14751	2	0.54	Gpi1
14755	3	0.8	Pigq
14756	2	0.54	Gpld1
14768	2	0.54	Lancl1
14773	3	0.8	Grk5
14775	132	35.34	Gpx1
14778	3	0.8	Gpx3
14784	399	106.81	Grb2
14786	2	0.54	Grb7
14790	30	8.03	Grcc10
14791	10	2.68	Emg1
14792	11	2.94	Lpcat3
14793	1	0.27	Cdca3
14794	12	3.21	Spsb2
14797	5	1.34	Aes
14815	23	6.16	Nr3c1
14824	331	88.61	Grn
14825	2	0.54	Cxcl1
14827	10	2.68	Pdia3
14828	125	33.46	Hspa5
14852	85	22.75	Gspt1
14854	5	1.34	Gss
14862	1	0.27	Gstm1
14865	1	0.27	Gstm4
14866	2	0.54	Gstm5
14873	18	4.82	Gsto1
14874	6	1.61	Gstz1
14884	16	4.28	Gtf2h1
14885	2	0.54	Gtf2h4
14886	6	1.61	Gtf2i
14894	4	1.07	Gtl3
14897	40	10.71	Trip12
14904	13	3.48	Gtpbp1
14910	4	1.07	Gt(ROSA)26Sor
14911	4	1.07	Thumpd3
14913	6	1.61	Guca1a
14923	2	0.54	Guk1
14924	1	0.27	Magi1
14933	14	3.75	Gyk
14936	3	0.8	Gys1
14950	66	17.67	H13
14958	24	6.42	H1f0
14960	72	19.27	H2-Aa
14962	94	25.16	Cfb
14964	218	58.36	H2-D1
14968	19	5.09	H2-Ea
14969	54	14.46	H2-Eb1
14977	5	1.34	Slc39a7
14979	5	1.34	H2-Ke6
14991	27	7.23	H2-M3
15018	3	0.8	H2-Q7
15040	17	4.55	H2-T23
15042	36	9.64	H2-T24
15061	137	36.68	H28
15064	9	2.41	Mr1
15081	105	28.11	H3f3b
15108	5	1.34	Hsd17b10
15109	158	42.3	Hal
15115	6	1.61	Hars
15159	15	4.02	Hccs
15161	15	4.02	Hcfc1
15163	51	13.65	Hcls1
15170	96	25.7	Ptpn6
15182	18	4.82	Hdac2
15184	29	7.76	Hdac5
15191	57	15.26	Hdgf
15193	8	2.14	Hdgfrp2
15194	3	0.8	Htt
15199	10	2.68	Hebp1
15200	4	1.07	Hbegf
15204	7	1.87	Herc2
15211	89	23.83	Hexa
15212	73	19.54	Hexb
15213	2	0.54	Hey1
15216	15	4.02	Hfe
15234	1	0.27	Hgf
15239	8	2.14	Hgs
15242	20	5.35	Hhex
15245	1	0.27	Hhip
15247	17	4.55	Hiat1
15251	39	10.44	Hif1a
15254	30	8.03	Hint1
15258	3	0.8	Hipk2
15260	3	0.8	Hira
15273	3	0.8	Hivep2
15275	1	0.27	Hk1
15277	46	12.31	Hk2
15284	12	3.21	Hlx
15312	23	6.16	Hmgn1
15353	12	3.21	Hmg20b
15356	3	0.8	Hmgcl
15357	59	15.79	Hmgcr
15364	5	1.34	Hmga2
15366	1	0.27	Hmmr
15368	42	11.24	Hmox1
15369	16	4.28	Hmox2
15370	2	0.54	Nr4a1
15374	49	13.12	Hn1
15384	90	24.09	Hnrnpab
15387	2	0.54	Hnrnpk
15388	505	135.19	Hnrnpl
15401	1	0.27	Hoxa4
15427	12	3.21	Hoxc9
15439	11	2.94	Hp
15441	54	14.46	Hp1bp3
15442	31	8.3	Hpse
15450	1	0.27	Lipc
15452	115	30.79	Hprt1
15461	13	3.48	Hras1
15463	11	2.94	Agfg1
15467	14	3.75	Eif2ak1
15468	3	0.8	Prmt2
15481	102	27.31	Hspa8
15488	3	0.8	Hsd17b4
15490	4	1.07	Hsd17b7
15499	3	0.8	Hsf1
15500	21	5.62	Hsf2
15502	10	2.68	Dnaja1
15505	53	14.19	Hsph1
15510	16	4.28	Hspd1
15511	2	0.54	Hspa1b
15512	8	2.14	Hspa2
15516	26	6.96	Hsp90ab1
15519	74	19.81	Hsp90aa1
15525	29	7.76	Hspa4
15526	40	10.71	Hspa9
15531	5	1.34	Ndst1
15547	4	1.07	Trmt2a
15559	2	0.54	Htr2b
15568	33	8.83	Elavl1
15586	2	0.54	Hyal1
15893	1	0.27	Ica1
15894	16	4.28	Icam1
15896	2	0.54	Icam2
15900	50	13.39	Irf8
15901	1	0.27	Id1
15902	211	56.49	Id2
15903	13	3.48	Id3
15925	14	3.75	Ide
15926	187	50.06	Idh1
15929	7	1.87	Idh3g
15931	87	23.29	Ids
15937	12	3.21	Ier3
15939	7	1.87	Ier5
15944	34	9.1	Irgm1
15950	64	17.13	Ifi203
15953	57	15.26	Ifi47
15957	233	62.37	Ifit1
15958	121	32.39	Ifit2
15959	8	2.14	Ifit3
15975	21	5.62	Ifnar1
15976	56	14.99	Ifnar2
15979	388	103.87	Ifngr1
15980	238	63.71	Ifngr2
15982	12	3.21	Ifrd1
16000	204	54.61	Igf1
16001	8	2.14	Igf1r
16004	3	0.8	Igf2r
16010	1	0.27	Igfbp4
16068	13	3.48	Il18bp
16145	24	6.42	Igtp
16149	258	69.07	Cd74
16150	8	2.14	Ikbkb
16151	23	6.16	Ikbkg
16154	7	1.87	Il10ra
16155	30	8.03	Il10rb
16164	4	1.07	Il13ra1
16168	2	0.54	Il15
16170	133	35.6	Il16
16172	11	2.94	Il17ra
16173	6	1.61	Il18
16175	4	1.07	Il1a
16176	5	1.34	Il1b
16177	1	0.27	Il1r1
16180	6	1.61	Il1rap
16181	62	16.6	Il1rn
16184	1	0.27	Il2ra
16186	13	3.48	Il2rg
16188	3	0.8	Il3ra
16189	1	0.27	Il4
16190	6	1.61	Il4ra
16194	5	1.34	Il6ra
16195	4	1.07	Il6st
16197	68	18.2	Il7r
16201	20	5.35	Ilf3
16202	8	2.14	Ilk
16206	1	0.27	Lrig1
16210	50	13.39	Impact
16211	10	2.68	Kpnb1
16319	5	1.34	Incenp
16323	1	0.27	Inhba
16328	4	1.07	Cep250
16330	1	0.27	Inpp5b
16331	25	6.69	Inpp5d
16332	5	1.34	Inppl1
16337	13	3.48	Insr
16341	4	1.07	Eif3e
16348	73	19.54	Invs
16351	1	0.27	Ipp
16362	17	4.55	Irf1
16363	108	28.91	Irf2
16364	2	0.54	Irf4
16365	35	9.37	Irg1
16367	1	0.27	Irs1
16391	24	6.42	Irf9
16396	34	9.1	Itch
16401	24	6.42	Itga4
16402	13	3.48	Itga5
16403	6	1.61	Itga6
16407	1	0.27	Itgae
16408	3	0.8	Itgal
16409	129	34.53	Itgam
16410	152	40.69	Itgav
16411	5	1.34	Itgax
16412	506	135.46	Itgb1
16413	6	1.61	Itgb1bp1
16414	83	22.22	Itgb2
16418	33	8.83	Eif6
16419	41	10.98	Itgb5
16421	16	4.28	Itgb7
16423	51	13.65	Cd47
16429	1	0.27	Itln1
16430	61	16.33	Stt3a
16431	1	0.27	Itm2a
16432	591	158.21	Itm2b
16434	4	1.07	Itpa
16439	5	1.34	Itpr2
16440	2	0.54	Itpr3
16443	28	7.5	Itsn1
16451	51	13.65	Jak1
16452	12	3.21	Jak2
16453	2	0.54	Jak3
16468	51	13.65	Jarid2
16476	263	70.41	Jun
16477	23	6.16	Junb
16478	9	2.41	Jund
16480	1	0.27	Jup
16498	6	1.61	Kcnab2
16508	1	0.27	Kcnd2
16518	21	5.62	Kcnj2
16534	3	0.8	Kcnn4
16541	7	1.87	Napsa
16543	58	15.53	Mdfic
16548	3	0.8	Khk
16549	12	3.21	Khsrp
16553	4	1.07	Kif13a
16554	1	0.27	Kif13b
16558	4	1.07	Kif16b
16561	24	6.42	Kif1b
16562	36	9.64	Kif1c
16563	11	2.94	Kif2a
16565	4	1.07	Kif21b
16568	40	10.71	Kif3a
16569	6	1.61	Kif3b
16570	1	0.27	Kif3c
16574	1	0.27	Kif5c
16579	13	3.48	Kifap3
16582	3	0.8	Kifc3
16588	3	0.8	Kin
16590	5	1.34	Kit
16592	2	0.54	Fabp5
16593	1	0.27	Klc1
16594	1	0.27	Klc2
16598	5	1.34	Klf2
16599	1	0.27	Klf3
16600	5	1.34	Klf4
16601	10	2.68	Klf9
16646	28	7.5	Kpna1
16648	21	5.62	Kpna3
16649	50	13.39	Kpna4
16650	31	8.3	Kpna6
16653	45	12.05	Kras
16656	2	0.54	Hivep3
16658	322	86.2	Mafb
16709	5	1.34	Ktn1
16728	1	0.27	L1cam
16783	123	32.93	Lamp1
16784	643	172.13	Lamp2
16785	3	0.8	Rpsa
16790	45	12.05	Anpep
16792	78	20.88	Laptm5
16795	1	0.27	Large
16796	66	17.67	Lasp1
16797	1	0.27	Lat
16798	9	2.41	Lats1
16800	105	28.11	Arhgef2
16801	2	0.54	Arhgef1
16822	27	7.23	Lcp2
16825	3	0.8	Ldb1
16828	88	23.56	Ldha
16832	1	0.27	Ldhb
16834	1	0.27	Cog1
16835	27	7.23	Ldlr
16848	2	0.54	Lfng
16852	611	163.57	Lgals1
16854	1902	509.17	Lgals3
16859	128	34.27	Lgals9
16865	2	0.54	Lgtn
16881	1	0.27	Lig1
16882	1	0.27	Lig3
16886	1	0.27	Limk2
16889	216	57.82	Lipa
16890	1	0.27	Lipe
16897	3	0.8	Llgl1
16905	53	14.19	Lmna
16906	12	3.21	Lmnb1
16907	3	0.8	Lmnb2
16909	116	31.05	Lmo2
16911	16	4.28	Lmo4
16912	8	2.14	Psmb9
16913	32	8.57	Psmb8
16922	13	3.48	Phyh
16950	3	0.8	Loxl3
16952	93	24.9	Anxa1
16956	302	80.85	Lpl
16969	34	9.1	Zbtb7a
16970	1	0.27	Lrmp
16971	82	21.95	Lrp1
16973	1	0.27	Lrp5
16976	38	10.17	Lrpap1
16978	106	28.38	Lrrfip1
16985	9	2.41	Lsp1
16987	3	0.8	Lss
16988	40	10.71	Lst1
16997	1	0.27	Ltbp2
16998	2	0.54	Ltbp3
17000	8	2.14	Ltbr
17001	5	1.34	Ltc4s
17025	3	0.8	Alad
17035	14	3.75	Lxn
170459	4	1.07	Stard4
170460	45	12.05	Stard5
170472	3	0.8	Recql5
170483	1	0.27	Grin3b
17060	22	5.89	Blnk
170625	11	2.94	Snx18
17064	309	82.72	Cd93
170644	23	6.16	Ubn1
17069	722	193.28	Ly6e
170706	13	3.48	Tmem37
170716	1	0.27	Cyp4f13
170719	34	9.1	Oxr1
170728	2	0.54	Rtn4ip1
170736	16	4.28	Parvb
170740	1	0.27	Zfp287
170741	1	0.27	Pilrb1
170743	21	5.62	Tlr7
170744	4	1.07	Tlr8
170748	1	0.27	BC017612
170749	14	3.75	Mtmr4
170750	13	3.48	Xpnpep1
170752	9	2.41	Bco2
170753	9	2.41	Zfp704
170755	61	16.33	Sgk3
170758	2	0.54	Rac3
170760	16	4.28	Acbd3
170762	9	2.41	Nup155
170763	5	1.34	Zfp87
170767	8	2.14	Rfxap
170770	2	0.54	Bbc3
170786	1	0.27	Cd209a
170787	2	0.54	Hdac10
170789	3	0.8	Acot8
17079	80	21.42	Cd180
170791	48	12.85	Rbm39
170799	3	0.8	Rtkn2
17082	1	0.27	Il1rl1
170822	17	4.55	Usp33
170823	1	0.27	Glmn
17083	40	10.71	Tmed1
17085	22	5.89	Ly9
17087	7	1.87	Ly96
17089	4	1.07	Lyar
170938	7	1.87	Zfp617
170942	26	6.96	Erdr1
17095	31	8.3	Lyl1
17110	4499	1204.39	Lyz1
17113	50	13.39	M6pr
171167	1	0.27	Fut10
17118	479	128.23	Marcks
17119	26	6.96	Mxd1
17120	4	1.07	Mad1l1
171207	9	2.41	Arhgap4
17121	1	0.27	Mxd3
171210	23	6.16	Acot2
171211	1	0.27	Edaradd
17122	2	0.54	Mxd4
17125	7	1.87	Smad1
17126	2	0.54	Smad2
171285	5	1.34	Havcr2
17130	6	1.61	Smad6
17131	4	1.07	Smad7
17132	2	0.54	Maf
17135	20	5.35	Mafk
171429	8	2.14	Slc26a6
171486	5	1.34	Cd99l2
17149	2	0.54	Magoh
171504	38	10.17	Apob48r
171508	4	1.07	Creld1
17151	9	2.41	Ccndbp1
171543	2	0.54	Bmf
17155	15	4.02	Man1a
17156	7	1.87	Man1a2
171567	4	1.07	Nme7
17158	36	9.64	Man2a1
171580	1	0.27	Mical1
17159	28	7.5	Man2b1
17160	233	62.37	Man2b2
17161	3	0.8	Maoa
17164	20	5.35	Mapkapk2
17165	5	1.34	Mapkapk5
17167	4	1.07	Marco
17179	2	0.54	Matk
17184	27	7.23	Matr3
17188	45	12.05	Maz
17190	3	0.8	Mbd1
17191	13	3.48	Mbd2
17192	12	3.21	Mbd3
17193	9	2.41	Mbd4
17196	10	2.68	Mbp
17207	4	1.07	Mcf2l
17210	77	20.61	Mcl1
17216	1	0.27	Mcm2
17217	6	1.61	Mcm4
17218	2	0.54	Mcm5
17219	3	0.8	Mcm6
17220	2	0.54	Mcm7
17222	4	1.07	Anapc1
17229	4	1.07	Tpsb2
17237	10	2.68	Mgrn1
17245	7	1.87	Mdm1
17246	14	3.75	Mdm2
17250	12	3.21	Abcc1
17252	1	0.27	Rdh11
17254	94	25.16	Slc3a2
17256	15	4.02	Mea1
17257	6	1.61	Mecp2
17261	4	1.07	Mef2d
17268	1	0.27	Meis1
17274	81	21.68	Rab8a
17281	6	1.61	Fyco1
17289	2	0.54	Mertk
17294	11	2.94	Mest
17295	8	2.14	Met
17304	9	2.41	Mfge8
17308	24	6.42	Mgat1
17311	1	0.27	Kitl
17318	7	1.87	Mid1
17344	11	2.94	Pias2
17345	5	1.34	Mki67
17346	15	4.02	Mknk1
17347	209	55.95	Mknk2
17350	1	0.27	Mlh1
17354	12	3.21	Mllt10
17355	17	4.55	Aff1
17356	9	2.41	Mllt4
17357	7	1.87	Marcksl1
17381	230	61.57	Mmp12
17387	32	8.57	Mmp14
17394	8	2.14	Mmp8
17395	3	0.8	Mmp9
17420	4	1.07	Mnat1
17423	10	2.68	Ndst2
17425	8	2.14	Foxk1
17428	20	5.35	Mnt
17434	18	4.82	Mocs2
17448	29	7.76	Mdh2
17449	14	3.75	Mdh1
17454	1	0.27	Mov10
17470	21	5.62	Cd200
17472	2	0.54	Gbp4
17474	220	58.89	Clec4d
17476	663	177.49	Mpeg1
17524	46	12.31	Mpp1
17527	1	0.27	Mpv17
[truncated: 6,839 more rows]

## Sheet: M28.antisenseVsense
Gene	GeneExpression(-)	TPM(-)	Symbol	Description
100017	10	2.75	Ldlrap1	low density lipoprotein receptor adaptor protein 1
100019	2	0.55	Mdn1	midasin homolog (yeast)
100033459	1	0.27	E430029J22Rik	RIKEN cDNA E430029J22 gene
100034251	323	88.7	Gm11428	predicted gene 11428
100037258	26	7.14	Dnajc3	DnaJ (Hsp40) homolog, subfamily C, member 3
100037260	1	0.27	9430060I03Rik	RIKEN cDNA 9430060I03 gene
100038363	3	0.82	F630028O10Rik	RIKEN cDNA F630028O10 gene
100038635	1	0.27	Gm10621	predicted gene 10621
100038882	62	17.03	Isg15	ISG15 ubiquitin-like modifier
100039130	1	0.27	Gm2057	predicted gene 2057
100039343	2	0.55	Gm9797	translocase of inner mitochondrial membrane 8 homolog a1 pseudogene
100039453	2	0.55	Gm2245	predicted gene 2245
100039464	3	0.82	Gm2251	predicted gene 2251
100039513	4	1.1	Gm2281	predicted gene 2281
100039644	1	0.27	Gm2353	predicted gene 2353
100039704	1	0.27	Gm2379	predicted gene 2379
100039721	1	0.27	Gm2388	predicted gene 2388
100039742	8	2.2	Gm2397	predicted gene 2397
100039923	2	0.55	Gm2496	predicted gene 2496
100039958	1	0.27	Gm11843	predicted gene 11843
100039968	1	0.27	OTTMUSG00000009332	predicted gene, OTTMUSG00000009332
100040047	1	0.27	Gm2571	predicted gene 2571
100040088	10	2.75	Gm2592	predicted gene 2592
100040215	1	0.27	Gm2667	predicted gene 2667
100040270	1	0.27	Gm13634	predicted gene 13634
100040307	2	0.55	Gm2703	predicted gene 2703
100040378	3	0.82	Gm2741	predicted gene 2741
100040603	10	2.75	Dynlt1d	dynein light chain Tctex-type 1D
100040608	2	0.55	Fancf	Fanconi anemia, complementation group F
100040710	1	0.27	Gm13219	predicted gene 13219
100040778	29	7.96	Gm2962	predicted gene 2962
100040824	1	0.27	Gm2985	predicted gene 2985
100041228	1	0.27	Gm3217	predicted gene 3217
100041434	1	0.27	Gm3336	predicted gene 3336
100041502	4	1.1	Gm3374	predicted gene 3374
100041503	5	1.37	Gm3375	Proteasome subunit beta type 5 precursor (Proteasome epsilon chain) (Macropain epsilon chain) (Multicatalytic endopeptidase complex epsilon chain) (Proteasome subunit X) (Proteasome chain 6)
100041539	1	0.27	Gm3396	predicted gene 3396
100041793	1	0.27	Gm3513	predicted gene 3513
100041955	1	0.27	Gm3588	predicted gene 3588
100042211	79	21.69	Gm3724	predicted gene 3724
100042220	1	0.27	LOC100042220	hypothetical protein LOC100042220
100042473	2	0.55	Gm3862	predicted gene 3862
100042498	7	1.92	2210403K04Rik	RIKEN cDNA 2210403K04 gene
100042571	1	0.27	Gm3907	predicted gene 3907
100042769	1	0.27	Gm4021	predicted gene 4021
100042900	2	0.55	Gm10540	predicted gene 10540
100042950	3	0.82	Gm4122	predicted gene 4122
100043045	1	0.27	Gm4189	predicted gene 4189
100043272	6	1.65	5430417L22Rik	RIKEN cDNA 5430417L22 gene
100043424	22	6.04	Gm14005	predicted gene 14005
100043636	104	28.56	AI662270	expressed sequence AI662270
100043687	6	1.65	Gm4589	predicted gene 4589
100043692	1	0.27	Gm15531	predicted gene 15531
100043768	1	0.27	Gm14049	predicted gene 14049
100043772	1	0.27	Gm4636	predicted gene 4636
100043781	1	0.27	Gm4643	predicted gene 4643
100043823	1	0.27	Gm4673	predicted gene 4673
100043882	1	0.27	Gm14277	predicted gene 14277
100043911	1	0.27	Ppp4r1l	protein phosphatase 4, regulatory subunit 1-like
100044076	4	1.1	LOC100044076	hypothetical protein LOC100044076
100044124	3	0.82	LOC100044124	similar to Nedd4 binding protein 2
100044227	3	0.82	LOC100044227	hypothetical protein LOC100044227
100044231	1	0.27	LOC100044231	hypothetical protein LOC100044231
100044252	2	0.55	LOC100044252	hypothetical protein LOC100044252
100044307	1	0.27	LOC100044307	hypothetical protein LOC100044307
100044376	51	14.01	LOC100044376	similar to Dual-specificity tyrosine-(Y)-phosphorylation regulated kinase 2
100044531	3	0.82	LOC100044531	similar to Leukocyte immunoglobulin-like receptor, subfamily B (with TM and ITIM domains), member 3
100044606	1	0.27	LOC100044606	similar to ribosomal protein L21
100044674	4	1.1	LOC100044674	hypothetical protein LOC100044674
100044703	1	0.27	LOC100044703	similar to March2 protein
100044756	16	4.39	LOC100044756	similar to PX domain-containing protein kinase-like protein (Modulator of Na,K-ATPase) (MONaKA)
100044842	1	0.27	LOC100044842	similar to cyclin fold protein 1
100044854	2	0.55	LOC100044854	similar to chromatin modifying protein 4C
100044874	7	1.92	LOC100044874	similar to H-2K(d) antigen
100044885	1	0.27	LOC100044885	similar to V-set and immunoglobulin domain containing 4
100044968	14	3.84	LOC100044968	similar to modulator recognition factor 2
100045000	3	0.82	LOC100045000	similar to Small inducible cytokine B10 precursor (CXCL10) (Interferon-gamma-induced protein CRG-2) (Gamma-IP10) (IP-10) (C7)
100045005	1	0.27	LOC100045005	similar to Deltex3
100045033	1	0.27	LOC100045033	hypothetical protein LOC100045033
100045130	1	0.27	LOC100045130	hypothetical protein LOC100045130
100045212	5	1.37	LOC100045212	similar to SIRP beta 1 like 1 protein
100045220	1	0.27	LOC100045220	hypothetical protein LOC100045220
100045315	1	0.27	LOC100045315	similar to Ggps1 protein
100045359	4	1.1	LOC100045359	similar to Development and differentiation enhancing
100045432	3	0.82	LOC100045432	similar to Stromal interaction molecule 1
100045448	10	2.75	LOC100045448	similar to axotrophin
100045519	15	4.12	LOC100045519	similar to Tripartite motif protein 21
100045542	24	6.59	LOC100045542	similar to FERMRhoGEF (Arhgef) and pleckstrin domain protein 1
100045567	6	1.65	LOC100045567	similar to purine nucleoside phosphorylase
100045677	2	0.55	LOC100045677	similar to DNA replication licensing factor MCM3 (DNA polymerase alpha holoenzyme-associated protein P1) (P1-MCM3)
100045684	2	0.55	LOC100045684	similar to N-myristoyltransferase 1
100045753	8	2.2	LOC100045753	similar to headcase homolog
100045760	1	0.27	LOC100045760	similar to MBD2-interacting zinc finger
100045848	7	1.92	LOC100045848	similar to BUD31 homolog (S. cerevisiae)
100045864	156	42.84	LOC100045864	similar to HLA-G protein
100045958	6	1.65	LOC100045958	similar to hCG45299
100046016	3	0.82	LOC100046016	similar to Manbal protein
100046025	7	1.92	LOC100046025	similar to mKIAA1230 protein
100046033	1	0.27	LOC100046033	hypothetical protein LOC100046033
100046039	2	0.55	LOC100046039	similar to histone deacetylase HD1
100046162	4	1.1	LOC100046162	similar to lysosomal-associated multitransmembrane protein
100046168	5	1.37	LOC100046168	similar to Nedd4 WW domain-binding protein 5
100046254	1	0.27	LOC100046254	similar to Adi1 protein
100046289	8	2.2	LOC100046289	similar to TFIIA small subunit
100046321	2	0.55	LOC100046321	similar to coiled-coil-helix-coiled-coil-helix domain containing 3
100046343	5	1.37	LOC100046343	similar to CCR4-NOT transcription complex, subunit 6
100046401	1	0.27	LOC100046401	similar to SDR2
100046457	2	0.55	LOC100046457	similar to Cltb protein
100046483	13	3.57	LOC100046483	similar to casein kinase II, alpha prime subunit
100046488	1	0.27	LOC100046488	similar to protocadherin gamma B5
100046567	4	1.1	LOC100046567	similar to Transmembrane emp24 protein transport domain containing 5
100046855	27	7.41	LOC100046855	similar to BKLF
100046877	4	1.1	LOC100046877	similar to developmentally regulated RNA-binding protein 1
100046883	89	24.44	LOC100046883	similar to CKLF-like MARVEL transmembrane domain containing 3
100046979	9	2.47	LOC100046979	hypothetical protein LOC100046979
100046998	3	0.82	LOC100046998	similar to optic atrophy 1 (autosomal dominant)
100047012	2	0.55	LOC100047012	similar to ubiquitin-conjugating enzyme UbcM2
100047028	11	3.02	LOC100047028	similar to heterochromatin protein 1 beta
100047179	4	1.1	LOC100047179	similar to experimental autoimmune prostatitis antigen 1
100047427	2	0.55	LOC100047427	similar to thyroid hormone receptor
100047481	6	1.65	LOC100047481	similar to SEC24 related gene family, member B (S. cerevisiae)
100047506	1	0.27	LOC100047506	similar to PBX3a
100047516	1	0.27	LOC100047516	similar to casein kinase 1, gamma 3
100047610	2	0.55	LOC100047610	hypothetical protein LOC100047610
100047619	1	0.27	LOC100047619	similar to solute carrier family 7 (cationic amino acid transporter, y+ system), member 5
100047628	4	1.1	LOC100047628	similar to Chain L, Structural Basis Of Antigen Mimicry In A Clinically Relevant Melanoma Antigen System
100047674	1	0.27	LOC100047674	similar to solute carrier family 35 (UDP-glucuronic acid/UDP-N-acetylgalactosamine dual transporter), member D1
100047696	2	0.55	LOC100047696	similar to Eukaryotic translation initiation factor 3, subunit 8
100047735	160	43.94	LOC100047735	hypothetical protein LOC100047735
100047749	5	1.37	LOC100047749	similar to cAMP-specific cyclic nucleotide phosphodiesterase PDE8; MMPDE8
100047837	27	7.41	LOC100047837	similar to Myocyte enhancer factor 2A
100047863	4	1.1	LOC100047863	similar to lymphocyte-specific adaptor protein Lnk
100047867	25	6.87	LOC100047867	similar to mammary-derived growth inhibitor
100047868	37	10.16	LOC100047868	similar to mafG
100047881	21	5.77	LOC100047881	similar to Lysophospholipase I
100047920	23	6.32	LOC100047920	similar to adaptor protein complex AP-1, gamma 1 subunit
100047936	2	0.55	LOC100047936	similar to sortilin-related receptor, LDLR class A repeats-containing
100047941	2	0.55	LOC100047941	similar to mKIAA1915 protein
100047967	1	0.27	LOC100047967	similar to growth arrest-specific 2 like 3
100048010	11	3.02	LOC100048010	similar to Casitas B-lineage lymphoma
100048056	5	1.37	LOC100048056	similar to Lta4h protein
100048060	1	0.27	LOC100048060	similar to tripartite motif protein TRIM12
100048070	2	0.55	LOC100048070	similar to replication factor C 5
100048082	1	0.27	LOC100048082	similar to Serine/threonine-protein kinase QSK
100048107	1	0.27	LOC100048107	similar to Zfand3 protein
100048110	2	0.55	LOC100048110	similar to synaptotagmin binding, cytoplasmic RNA interacting protein
100048151	1	0.27	LOC100048151	similar to PIH1 domain containing 2
100048247	24	6.59	LOC100048247	similar to polycomb group ring finger 5
100048353	1	0.27	LOC100048353	hypothetical protein LOC100048353
100048397	15	4.12	LOC100048397	similar to GTP-binding protein (smg p21B)
100048419	1	0.27	LOC100048419	hypothetical protein LOC100048419
100048534	2	0.55	LOC100048534	similar to D19Ertd652e protein
100048560	1	0.27	LOC100048560	hypothetical protein LOC100048560
100048583	1	0.27	LOC100048583	similar to interferon activated gene 203
100048616	5	1.37	LOC100048616	similar to regulatory factor X domain containing 2 homolog
100048622	18	4.94	LOC100048622	similar to EF-hand Ca2+ binding protein p22
100048880	1	0.27	LOC100048880	similar to AFG3(ATPase family gene 3)-like 2 (yeast)
100072	1	0.27	Camta1	calmodulin binding transcription activator 1
100087	3	0.82	Kti12	KTI12 homolog, chromatin associated (S. cerevisiae)
100121	15	4.12	Tdrd7	tudor domain containing 7
100163	2	0.55	Pafah2	platelet-activating factor acetylhydrolase 2
100169	8	2.2	Phactr4	phosphatase and actin regulator 4
100177	1	0.27	Zmym6	zinc finger, MYM-type 6
100182	8	2.2	Akna	AT-hook transcription factor
100198	1	0.27	H6pd	hexose-6-phosphate dehydrogenase (glucose 1-dehydrogenase)
100201	3	0.82	Tmem64	transmembrane protein 64
100213	8	2.2	Rusc2	RUN and SH3 domain containing 2
100226	23	6.32	Stx12	syntaxin 12
100273	21	5.77	Osbpl9	oxysterol binding protein-like 9
100302626	1	0.27	LOC100302626	hypothetical LOC100302626
100340	3	0.82	Smpdl3b	sphingomyelin phosphodiesterase, acid-like 3B
100383	1	0.27	Bsdc1	BSD domain containing 1
100434	5	1.37	Slc44a1	solute carrier family 44, member 1
100494	7	1.92	Zfand2a	zinc finger, AN1-type domain 2A
100532	22	6.04	Rell1	RELT-like 1
100561	3	0.82	Slc15a4	solute carrier family 15, member 4
100604	44	12.08	Lrrc8c	leucine rich repeat containing 8 family, member C
100608	5	1.37	Noc4l	nucleolar complex associated 4 homolog (S. cerevisiae)
100683	1	0.27	Trrap	transformation/transcription domain-associated protein
100702	22	6.04	Mpa2l	macrophage activation 2 like
100710	1	0.27	Pds5b	PDS5, regulator of cohesion maintenance, homolog B (S. cerevisiae)
100715	12	3.3	Papd4	PAP associated domain containing 4
100732	1	0.27	Mapre3	microtubule-associated protein, RP/EB family, member 3
100737	2	0.55	Dcun1d4	DCN1, defective in cullin neddylation 1, domain containing 4 (S. cerevisiae)
100756	1	0.27	Usp30	ubiquitin specific peptidase 30
100763	7	1.92	Ube3c	ubiquitin protein ligase E3C
100855	4	1.1	Tbc1d14	TBC1 domain family, member 14
100900	1	0.27	Hscb	HscB iron-sulfur cluster co-chaperone homolog (E. coli)
100910	3	0.82	Chpf2	chondroitin polymerizing factor 2
100929	1	0.27	Tyw1	tRNA-yW synthesizing protein 1 homolog (S. cerevisiae)
100972	9	2.47	Rab28	RAB28, member RAS oncogene family
100978	17	4.67	Nfxl1	nuclear transcription factor, X-box binding-like 1
100986	3	0.82	Akap9	A kinase (PRKA) anchor protein (yotiao) 9
101095	1	0.27	Zfp282	zinc finger protein 282
101118	22	6.04	Tmem168	transmembrane protein 168
101122	1	0.27	Rpusd3	RNA pseudouridylate synthase domain containing 3
101148	9	2.47	B630005N14Rik	RIKEN cDNA B630005N14 gene
101185	2	0.55	Pot1a	protection of telomeres 1A
101187	10	2.75	Parp11	poly (ADP-ribose) polymerase family, member 11
101206	4	1.1	Tada3	transcriptional adaptor 3
101214	94	25.81	Tra2a	transformer 2 alpha homolog (Drosophila)
101240	5	1.37	Wdr91	WD repeat domain 91
101314	135	37.07	6720456B07Rik	RIKEN cDNA 6720456B07 gene
101358	29	7.96	Fbxl14	F-box and leucine-rich repeat protein 14
101401	2	0.55	Adamts9	a disintegrin-like and metallopeptidase (reprolysin type) with thrombospondin type 1 motif, 9
101476	33	9.06	Plekha1	pleckstrin homology domain containing, family A (phosphoinositide binding specific) member 1
101489	3	0.82	Ric8	resistance to inhibitors of cholinesterase 8 homolog (C. elegans)
101490	3	0.82	Inpp5f	inositol polyphosphate-5-phosphatase F
101497	1	0.27	Plekhg2	pleckstrin homology domain containing, family G (with RhoGef domain) member 2
101502	13	3.57	Hsd3b7	hydroxy-delta-5-steroid dehydrogenase, 3 beta- and steroid delta-isomerase 7
101513	1	0.27	2700078K21Rik	RIKEN cDNA 2700078K21 gene
101533	6	1.65	Klk9	kallikrein related-peptidase 9
101568	1	0.27	Vrk3	vaccinia related kinase 3
101592	1	0.27	Eftud1	elongation factor Tu GTP binding domain containing 1
101612	1	0.27	Grwd1	glutamate-rich WD repeat containing 1
101631	1	0.27	Pwwp2b	PWWP domain containing 2B
101685	12	3.3	Spty2d1	SPT2, Suppressor of Ty, domain containing 1 (S. cerevisiae)
101706	4	1.1	Numa1	nuclear mitotic apparatus protein 1
101739	8	2.2	Psip1	PC4 and SFRS1 interacting protein 1
101831	1	0.27	C230052I12Rik	RIKEN cDNA C230052I12 gene
101867	6	1.65	Rrp8	ribosomal RNA processing 8, methyltransferase, homolog (yeast)
101869	3	0.82	Unc45a	unc-45 homolog A (C. elegans)
101985	74	20.32	AA960436	expressed sequence AA960436
101994	4	1.1	Zfp828	zinc finger protein 828
102032	1	0.27	AI316807	expressed sequence AI316807
102093	2	0.55	Phkb	phosphorylase kinase beta
102098	2	0.55	Arhgef18	rho/rac guanine nucleotide exchange factor (GEF) 18
102103	1	0.27	Mtus1	mitochondrial tumor suppressor 1
102122	8	2.2	Fam192a	family with sequence similarity 192, member A
102141	8	2.2	Snx25	sorting nexin 25
102193	1	0.27	Zdhhc7	zinc finger, DHHC domain containing 7
102247	10	2.75	Agpat6	1-acylglycerol-3-phosphate O-acyltransferase 6 (lysophosphatidic acid acyltransferase, zeta)
102294	47	12.91	Cyp4v3	cytochrome P450, family 4, subfamily v, polypeptide 3
102323	2	0.55	Dcun1d2	DCN1, defective in cullin neddylation 1, domain containing 2 (S. cerevisiae)
102339	6	1.65	Cog4	component of oligomeric golgi complex 4
102414	4	1.1	Clk3	CDC-like kinase 3
102436	1	0.27	Lars2	leucyl-tRNA synthetase, mitochondrial
102442	5	1.37	Dennd4a	DENN/MADD domain containing 4A
102448	1	0.27	Xylb	xylulokinase homolog (H. influenzae)
102462	1	0.27	Imp3	IMP3, U3 small nucleolar ribonucleoprotein, homolog (yeast)
102545	1	0.27	Cmtm7	CKLF-like MARVEL transmembrane domain containing 7
102566	3	0.82	Ano10	anoctamin 10
102595	50	13.73	Plekho2	pleckstrin homology domain containing, family O member 2
102607	1	0.27	Snx19	sorting nexin 19
102626	1	0.27	Mapkapk3	mitogen-activated protein kinase-activated protein kinase 3
102632	1	0.27	Acad11	acyl-Coenzyme A dehydrogenase family, member 11
102644	3	0.82	Oaf	OAF homolog (Drosophila)
102657	2	0.55	Cd276	CD276 antigen
102693	10	2.75	Phldb1	pleckstrin homology-like domain, family B, member 1
102747	1	0.27	Lrrc49	leucine rich repeat containing 49
102857	26	7.14	Slc6a8	solute carrier family 6 (neurotransmitter transporter, creatine), member 8
102866	11	3.02	Pls3	plastin 3 (T-isoform)
103012	4	1.1	6720401G13Rik	RIKEN cDNA 6720401G13 gene
103080	22	6.04	2010-09-10	septin 10
103135	2	0.55	Usp52	ubiquitin specific peptidase 52
103142	1	0.27	Rdh9	retinol dehydrogenase 9
103172	3	0.82	Chchd10	coiled-coil-helix-coiled-coil-helix domain containing 10
103175	1	0.27	D630029K05Rik	RIKEN cDNA D630029K05 gene
103199	2	0.55	Fig4	FIG4 homolog (S. cerevisiae)
103213	3	0.82	Traf3ip2	TRAF3 interacting protein 2
103236	3	0.82	Csnk1g2	casein kinase 1, gamma 2
103266	4	1.1	AI597468	expressed sequence AI597468
103284	1	0.27	Zc3h10	zinc finger CCCH type containing 10
103425	2	0.55	Ncln	nicalin homolog (zebrafish)
103466	2	0.55	Nt5dc3	5'-nucleotidase domain containing 3
103534	4	1.1	Mgat4b	mannoside acetylglucosaminyltransferase 4, isoenzyme B
103537	6	1.65	Mbtd1	mbt domain containing 1
103554	13	3.57	Psme4	proteasome (prosome, macropain) activator subunit 4
103573	14	3.84	Xpo1	exportin 1, CRM1 homolog (yeast)
103583	50	13.73	Fbxw11	F-box and WD-40 domain protein 11
103694	14	3.84	Tmed4	transmembrane emp24 protein transport domain containing 4
103710	2	0.55	Slc35e4	solute carrier family 35, member E4
103711	1	0.27	Pnpo	pyridoxine 5'-phosphate oxidase
103724	1	0.27	Tbc1d10a	TBC1 domain family, member 10a
103737	1	0.27	Pex12	peroxisomal biogenesis factor 12
103742	7	1.92	1810046J19Rik	RIKEN cDNA 1810046J19 gene
103784	38	10.44	Wdr92	WD repeat domain 92
103806	4	1.1	Maml1	mastermind like 1 (Drosophila)
103850	2	0.55	Nt5m	5',3'-nucleotidase, mitochondrial
104009	18	4.94	Qsox1	quiescin Q6 sulfhydryl oxidase 1
104015	9	2.47	Synj1	synaptojanin 1
104082	8	2.2	Wdr7	WD repeat domain 7
104099	4	1.1	Itga9	integrin alpha 9
104103	1	0.27	Airn	antisense Igf2r RNA
104112	127	34.88	Acly	ATP citrate lyase
104130	3	0.82	Ndufb11	NADH dehydrogenase (ubiquinone) 1 beta subcomplex, 11
104156	9	2.47	Etv5	ets variant gene 5
104215	46	12.63	Rhoq	ras homolog gene family, member Q
104248	2	0.55	Cabin1	calcineurin binding protein 1
104252	31	8.51	Cdc42ep2	CDC42 effector protein (Rho GTPase binding) 2
104263	5	1.37	Kdm3a	lysine (K)-specific demethylase 3A
104303	2	0.55	Arl1	ADP-ribosylation factor-like 1
104318	10	2.75	Csnk1d	casein kinase 1, delta
104348	2	0.55	Zfp120	zinc finger protein 120
104367	3	0.82	Snora65	small nucleolar RNA, H/ACA box 65
104394	20	5.49	E2f4	E2F transcription factor 4
104401	2	0.55	Pcnxl3	pecanex-like 3 (Drosophila)
104416	2	0.55	Bap1	Brca1 associated protein 1
104418	8	2.2	Dgkz	diacylglycerol kinase zeta
104444	6	1.65	Rexo2	REX2, RNA exonuclease 2 homolog (S. cerevisiae)
104458	18	4.94	Rars	arginyl-tRNA synthetase
104479	4	1.1	Ccdc117	coiled-coil domain containing 117
104570	8	2.2	Smek2	SMEK homolog 2, suppressor of mek1 (Dictyostelium)
104662	1	0.27	Tsr1	TSR1, 20S rRNA accumulation, homolog (yeast)
104681	6	1.65	Slc16a6	solute carrier family 16 (monocarboxylic acid transporters), member 6
104709	1	0.27	Pik3r6	phosphoinositide-3-kinase, regulatory subunit 6
104718	9	2.47	Ttc7b	tetratricopeptide repeat domain 7B
104721	4	1.1	Ddx1	DEAD (Asp-Glu-Ala-Asp) box polypeptide 1
104725	3	0.82	1110002B05Rik	RIKEN cDNA 1110002B05 gene
104759	4	1.1	Pld4	phospholipase D family, member 4
104771	2	0.55	Jkamp	JNK1/MAPK8-associated membrane protein
104799	6	1.65	AI413782	expressed sequence AI413782
104806	1	0.27	Fancm	Fanconi anemia, complementation group M
104831	5	1.37	Ptpn23	protein tyrosine phosphatase, non-receptor type 23
104859	6	1.65	Tecpr2	tectonin beta-propeller repeat containing 2
104884	1	0.27	Tdp1	tyrosyl-DNA phosphodiesterase 1
104923	1	0.27	Adi1	acireductone dioxygenase 1
105014	2	0.55	Rdh14	retinol dehydrogenase 14 (all-trans and 9-cis)
105239	37	10.16	Rnf44	ring finger protein 44
105245	2	0.55	Txndc5	thioredoxin domain containing 5
105246	5	1.37	Brd9	bromodomain containing 9
105278	6	1.65	Ccrk	cell cycle related kinase
105348	1	0.27	Golm1	golgi membrane protein 1
105352	2	0.55	Dusp22	dual specificity phosphatase 22
105372	5	1.37	Utp15	UTP15, U3 small nucleolar ribonucleoprotein, homolog (yeast)
105387	11	3.02	Akr1c14	aldo-keto reductase family 1, member C14
105440	7	1.92	Kctd9	potassium channel tetramerisation domain containing 9
105446	3	0.82	Gmpr2	guanosine monophosphate reductase 2
105504	86	23.62	Exoc5	exocyst complex component 5
105513	3	0.82	Chmp7	CHMP family, member 7
105522	1	0.27	Ankrd28	ankyrin repeat domain 28
105559	87	23.89	Mbnl2	muscleblind-like 2
105611	1	0.27	AU040096	expressed sequence AU040096
105638	2	0.55	Dph3	DPH3 homolog (KTI11, S. cerevisiae)
105689	5	1.37	Mycbp2	MYC binding protein 2
105722	3	0.82	Ano6	anoctamin 6
105727	6	1.65	Slc38a1	solute carrier family 38, member 1
105782	2	0.55	Scrib	scribbled homolog (Drosophila)
105787	18	4.94	Prkaa1	protein kinase, AMP-activated, alpha 1 catalytic subunit
105841	1	0.27	Dennd3	DENN/MADD domain containing 3
105855	86	23.62	Nckap1l	NCK associated protein 1 like
106021	2	0.55	Topors	topoisomerase I binding, arginine/serine-rich
106025	2	0.55	Sharpin	SHANK-associated RH domain interacting protein
106039	6	1.65	Gga1	golgi associated, gamma adaptin ear containing, ARF binding protein 1
106052	3	0.82	Fbxo4	F-box protein 4
106064	12	3.3	AW549877	expressed sequence AW549877
106073	9	2.47	Mfsd5	major facilitator superfamily domain containing 5
106143	38	10.44	Cggbp1	CGG triplet repeat binding protein 1
106200	6	1.65	Txndc11	thioredoxin domain containing 11
106205	33	9.06	Zc3h7a	zinc finger CCCH type containing 7 A
106264	2	0.55	0610012G03Rik	RIKEN cDNA 0610012G03 gene
106298	38	10.44	Rrn3	RRN3 RNA polymerase I transcription factor homolog (yeast)
106326	9	2.47	Osbpl11	oxysterol binding protein-like 11
106369	1	0.27	Ypel1	yippee-like 1 (Drosophila)
106504	6	1.65	Stk38	serine/threonine kinase 38
106522	1	0.27	Pkdcc	protein kinase domain containing, cytoplasmic
106529	11	3.02	Tecr	trans-2,3-enoyl-CoA reductase
106572	40	10.98	Rab31	RAB31, member RAS oncogene family
106581	15	4.12	Itfg3	integrin alpha FG-GAP repeat containing 3
106583	1	0.27	Rbm16	RNA binding motif protein 16
106585	12	3.3	Ankrd12	ankyrin repeat domain 12
106628	3	0.82	Trip10	thyroid hormone receptor interactor 10
106633	3	0.82	Ift140	intraflagellar transport 140 homolog (Chlamydomonas)
106672	1	0.27	AI413582	expressed sequence AI413582
106794	4	1.1	Dhx57	DEAH (Asp-Glu-Ala-Asp/His) box polypeptide 57
106861	1	0.27	Abhd3	abhydrolase domain containing 3
106878	1	0.27	2010002N04Rik	RIKEN cDNA 2010002N04 gene
106894	4	1.1	Hmgxb3	HMG box domain containing 3
106952	1	0.27	Arap3	ArfGAP with RhoGAP domain, ankyrin repeat and PH domain 3
106957	3	0.82	Slc39a6	solute carrier family 39 (metal ion transporter), member 6
107022	2	0.55	Gramd3	GRAM domain containing 3
107029	4	1.1	Me2	malic enzyme 2, NAD(+)-dependent, mitochondrial
107035	13	3.57	Fbxo38	F-box protein 38
107045	2	0.55	Lars	leucyl-tRNA synthetase
107071	2	0.55	Wdr74	WD repeat domain 74
107182	3	0.82	Btaf1	BTAF1 RNA polymerase II, B-TFIID transcription factor-associated, (Mot1 homolog, S. cerevisiae)
107197	2	0.55	AI462493	expressed sequence AI462493
107242	9	2.47	AI837181	expressed sequence AI837181
107271	1	0.27	Yars	tyrosyl-tRNA synthetase
107272	4	1.1	Psat1	phosphoserine aminotransferase 1
107305	7	1.92	Vps37c	vacuolar protein sorting 37C (yeast)
107321	24	6.59	Lpxn	leupaxin
107338	1	0.27	Gbf1	golgi-specific brefeldin A-resistance factor 1
107358	167	45.86	Tm9sf3	transmembrane 9 superfamily member 3
107368	19	5.22	Pdzd8	PDZ domain containing 8
107373	14	3.84	Fam111a	family with sequence similarity 111, member A
107375	1	0.27	Slc25a45	solute carrier family 25, member 45
107392	6	1.65	Brms1	breast cancer metastasis-suppressor 1
107435	6	1.65	Hat1	histone aminotransferase 1
107448	1	0.27	Unc5a	unc-5 homolog A (C. elegans)
107522	8	2.2	Ece2	endothelin converting enzyme 2
107566	5	1.37	Arl2bp	ADP-ribosylation factor-like 2 binding protein
107568	2	0.55	Wwp1	WW domain containing E3 ubiquitin protein ligase 1
107569	36	9.89	Nt5c3	5'-nucleotidase, cytosolic III
107586	1	0.27	Ovol2	ovo-like 2 (Drosophila)
107605	1	0.27	Rdh1	retinol dehydrogenase 1 (all trans)
107650	1	0.27	Pi4kb	phosphatidylinositol 4-kinase, catalytic, beta polypeptide
107684	10	2.75	Coro2a	coronin, actin binding protein 2A
107701	65	17.85	Sf3b4	splicing factor 3b, subunit 4
107723	33	9.06	Slc12a6	solute carrier family 12, member 6
107732	3	0.82	Mrpl10	mitochondrial ribosomal protein L10
107733	4	1.1	Mrpl41	mitochondrial ribosomal protein L41
107734	1	0.27	Mrpl30	mitochondrial ribosomal protein L30
107746	18	4.94	Rapgef1	Rap guanine nucleotide exchange factor (GEF) 1
107767	43	11.81	Scamp1	secretory carrier membrane protein 1
107769	3	0.82	Tm6sf1	transmembrane 6 superfamily member 1
107817	8	2.2	Jmjd6	jumonji domain containing 6
107829	3	0.82	Thoc5	THO complex 5
107932	16	4.39	Chd4	chromodomain helicase DNA binding protein 4
107951	11	3.02	Cdk9	cyclin-dependent kinase 9 (CDC2-related kinase)
107975	1	0.27	Pacs1	phosphofurin acidic cluster sorting protein 1
107976	1	0.27	Bre	brain and reproductive organ-expressed protein
107999	1	0.27	Gtpbp6	GTP binding protein 6 (putative)
108011	8	2.2	Ap4e1	adaptor-related protein complex AP-4, epsilon 1
108012	13	3.57	Ap1s2	adaptor-related protein complex 1, sigma 2 subunit
108014	60	16.48	Sfrs9	splicing factor, arginine/serine rich 9
108030	2	0.55	Lin7a	lin-7 homolog A (C. elegans)
108037	1	0.27	Shmt2	serine hydroxymethyltransferase 2 (mitochondrial)
108043	1	0.27	Chrnb3	cholinergic receptor, nicotinic, beta polypeptide 3
108058	97	26.64	Camk2d	calcium/calmodulin-dependent protein kinase II, delta
108062	5	1.37	Cstf2	cleavage stimulation factor, 3' pre-RNA subunit 2
108071	1	0.27	Grm5	glutamate receptor, metabotropic 5
108077	14	3.84	Skiv2l	superkiller viralicidic activity 2-like (S. cerevisiae)
108078	107	29.38	Olr1	oxidized low density lipoprotein (lectin-like) receptor 1
108079	1	0.27	Prkaa2	protein kinase, AMP-activated, alpha 2 catalytic subunit
108083	2	0.55	Pip4k2b	phosphatidylinositol-5-phosphate 4-kinase, type II, beta
108086	1	0.27	Rnf216	ring finger protein 216
108098	16	4.39	Med21	mediator complex subunit 21
108100	5	1.37	Baiap2	brain-specific angiogenesis inhibitor 1-associated protein 2
108105	1	0.27	B3gnt5	UDP-GlcNAc:betaGal beta-1,3-N-acetylglucosaminyltransferase 5
108112	6	1.65	Eif4ebp3	eukaryotic translation initiation factor 4E binding protein 3
108115	1	0.27	Slco4a1	solute carrier organic anion transporter family, member 4a1
108116	2	0.55	Slco3a1	solute carrier organic anion transporter family, member 3a1
108123	17	4.67	Napg	N-ethylmaleimide sensitive fusion protein attachment protein gamma
108124	9	2.47	Napa	N-ethylmaleimide sensitive fusion protein attachment protein alpha
108143	12	3.3	Taf9	TAF9 RNA polymerase II, TATA box binding protein (TBP)-associated factor
108148	1	0.27	Galnt2	UDP-N-acetyl-alpha-D-galactosamine:polypeptide N-acetylgalactosaminyltransferase 2
108150	15	4.12	Galnt7	UDP-N-acetyl-alpha-D-galactosamine: polypeptide N-acetylgalactosaminyltransferase 7
108155	23	6.32	Ogt	O-linked N-acetylglucosamine (GlcNAc) transferase (UDP-N-acetylglucosamine:polypeptide-N-acetylglucosaminyl transferase)
108159	1	0.27	Ubxn8	UBX domain protein 8
108160	34	9.34	Fam50a	family with sequence similarity 50, member A
108645	13	3.57	Mat2b	methionine adenosyltransferase II, beta
108654	23	6.32	4933403F05Rik	RIKEN cDNA 4933403F05 gene
108655	2	0.55	Foxp1	forkhead box P1
108657	10	2.75	Rnpepl1	arginyl aminopeptidase (aminopeptidase B)-like 1
108664	28	7.69	Atp6v1h	ATPase, H+ transporting, lysosomal V1 subunit H
108673	1	0.27	Ccdc86	coiled-coil domain containing 86
108679	1	0.27	Cops8	COP9 (constitutive photomorphogenic) homolog, subunit 8 (Arabidopsis thaliana)
108682	3	0.82	Gpt2	glutamic pyruvate transaminase (alanine aminotransferase) 2
108686	36	9.89	Ccdc88a	coiled coil domain containing 88A
108687	8	2.2	Edem2	ER degradation enhancer, mannosidase alpha-like 2
108705	23	6.32	Pttg1ip	pituitary tumor-transforming 1 interacting protein
108707	4	1.1	1810008A18Rik	RIKEN cDNA 1810008A18 gene
108735	12	3.3	Sft2d2	SFT2 domain containing 2
108737	1	0.27	Oxsr1	oxidative-stress responsive 1
108755	16	4.39	Lyrm2	LYR motif containing 2
108767	24	6.59	Pnrc1	proline-rich nuclear receptor coactivator 1
108811	2	0.55	Ccdc122	coiled-coil domain containing 122
108829	2	0.55	Jmjd1c	jumonji domain containing 1C
108837	3	0.82	Ibtk	inhibitor of Bruton agammaglobulinemia tyrosine kinase
108841	9	2.47	Rdh13	retinol dehydrogenase 13 (all-trans and 9-cis)
108853	2	0.55	Mtrf1l	mitochondrial translational release factor 1-like
108857	2	0.55	Ankhd1	ankyrin repeat and KH domain containing 1
108899	2	0.55	2700081O15Rik	RIKEN cDNA 2700081O15 gene
108902	1	0.27	B3gnt1	UDP-GlcNAc:betaGal beta-1,3-N-acetylglucosaminyltransferase 1
108909	35	9.61	Aida	axin interactor, dorsalization associated
108927	1	0.27	Lhfp	lipoma HMGIC fusion partner
108934	5	1.37	BC024659	cDNA sequence BC024659
108937	1	0.27	Rnf169	ring finger protein 169
108943	1	0.27	Rg9mtd2	RNA (guanine-9-) methyltransferase domain containing 2
108946	1	0.27	Zzz3	zinc finger, ZZ domain containing 3
108954	44	12.08	Ppp1r15b	protein phosphatase 1, regulatory (inhibitor) subunit 15b
108961	3	0.82	E2f8	E2F transcription factor 8
109006	11	3.02	Ciapin1	cytokine induced apoptosis inhibitor 1
109019	25	6.87	Obfc2a	oligonucleotide/oligosaccharide-binding fold containing 2A
109054	48	13.18	Pfdn4	prefoldin 4
109079	4	1.1	Sephs1	selenophosphate synthetase 1
109082	2	0.55	Fbxw17	F-box and WD-40 domain protein 17
109093	1	0.27	Rars2	arginyl-tRNA synthetase 2, mitochondrial
109108	31	8.51	Slc30a9	solute carrier family 30 (zinc transporter), member 9
109113	4	1.1	Uhrf2	ubiquitin-like, containing PHD and RING finger domains 2
109129	8	2.2	Mmadhc	methylmalonic aciduria (cobalamin deficiency) cblD type, with homocystinuria
109145	2	0.55	Gins4	GINS complex subunit 4 (Sld5 homolog)
109154	6	1.65	Mlec	malectin
109161	14	3.84	Ube2q2	ubiquitin-conjugating enzyme E2Q (putative) 2
109168	11	3.02	Atl3	atlastin GTPase 3
109212	1	0.27	Fam64a	family with sequence similarity 64, member A
109225	44	12.08	Ms4a7	membrane-spanning 4-domains, subfamily A, member 7
109229	3	0.82	Fam118b	family with sequence similarity 118, member B
109246	1	0.27	Tspan9	tetraspanin 9
109263	11	3.02	Rlf	rearranged L-myc fusion sequence
109267	1	0.27	Srcrb4d	scavenger receptor cysteine rich domain containing, group B (4 domains)
109284	5	1.37	C030046I01Rik	RIKEN cDNA C030046I01 gene
109299	19	5.22	C330006A16Rik	RIKEN cDNA C330006A16 gene
109305	4	1.1	Orai1	ORAI calcium release-activated calcium modulator 1
109331	41	11.26	Rnf20	ring finger protein 20
109333	8	2.2	Pkn2	protein kinase N2
109346	1	0.27	Ankrd39	ankyrin repeat domain 39
109359	8	2.2	Fam175b	family with sequence similarity 175, member B
109361	6	1.65	D730005E14Rik	RIKEN cDNA D730005E14 gene
109552	46	12.63	Sri	sorcin
109624	4	1.1	Cald1	caldesmon 1
109648	14	3.84	Npy	neuropeptide Y
109652	1	0.27	Acy1	aminoacylase 1
109658	8	2.2	Txlna	taxilin alpha
109672	30	8.24	Cyb5	cytochrome b-5
109674	4	1.1	Ampd2	adenosine monophosphate deaminase 2 (isoform L)
109676	4	1.1	Ank2	ankyrin 2, brain
109689	3	0.82	Arrb1	arrestin, beta 1
109700	1	0.27	Itga1	integrin alpha 1
109711	69	18.95	Actn1	actinin, alpha 1
109731	4	1.1	Maob	monoamine oxidase B
109754	8	2.2	Cyb5r3	cytochrome b5 reductase 3
109778	12	3.3	Blvra	biliverdin reductase A
109801	5	1.37	Glo1	glyoxalase 1
109815	8	2.2	H47	histocompatibility 47
109880	9	2.47	Braf	Braf transforming gene
109900	7	1.92	Asl	argininosuccinate lyase
109905	12	3.3	Rap1a	RAS-related protein-1a
109910	13	3.57	Zfp91	zinc finger protein 91
109934	177	48.61	Abr	active BCR-related gene
110006	35	9.61	Gusb	glucuronidase, beta
110012	1	0.27	Gm16517	predicted gene, Gm16517
110052	57	15.65	Dek	DEK oncogene (DNA binding)
110078	4	1.1	Pygb	brain glycogen phosphorylase
110095	12	3.3	Pygl	liver glycogen phosphorylase
110109	3	0.82	Nop2	NOP2 nucleolar protein homolog (yeast)
110119	2	0.55	Mpi	mannose phosphate isomerase
110147	1	0.27	Ehmt2	euchromatic histone lysine N-methyltransferase 2
110157	3	0.82	Raf1	v-raf-leukemia viral oncogene 1
110168	4	1.1	Gpr18	G protein-coupled receptor 18
110172	3	0.82	Slc35b1	solute carrier family 35, member B1
110173	2	0.55	Manba	mannosidase, beta A, lysosomal
110175	2	0.55	Ggct	gamma-glutamyl cyclotransferase
110208	14	3.84	Pgd	phosphogluconate dehydrogenase
110253	48	13.18	Triobp	TRIO and F-actin binding protein
110279	4	1.1	Bcr	breakpoint cluster region
110323	38	10.44	Cox6b1	cytochrome c oxidase, subunit VIb polypeptide 1
110350	1	0.27	Dync2h1	dynein cytoplasmic 2 heavy chain 1
110355	12	3.3	Adrbk1	adrenergic receptor kinase, beta 1
110379	9	2.47	Sec13	SEC13 homolog (S. cerevisiae)
110417	1	0.27	Pigh	phosphatidylinositol glycan anchor biosynthesis, class H
110446	6	1.65	Acat1	acetyl-Coenzyme A acetyltransferase 1
110454	3	0.82	Ly6a	lymphocyte antigen 6 complex, locus A
110460	3	0.82	Acat2	acetyl-Coenzyme A acetyltransferase 2
110521	27	7.41	Hivep1	human immunodeficiency virus type I enhancer binding protein 1
110524	1	0.27	Dgkq	diacylglycerol kinase, theta
110532	1	0.27	Adarb1	adenosine deaminase, RNA-specific, B1
110593	2	0.55	Prdm2	PR domain containing 2, with ZNF domain
110606	1	0.27	Fntb	farnesyltransferase, CAAX box, beta
110611	24	6.59	Hdlbp	high density lipoprotein (HDL) binding protein
110616	2	0.55	Atxn3	ataxin 3
110639	1	0.27	Prps2	phosphoribosyl pyrophosphate synthetase 2
110651	6	1.65	Rps6ka3	ribosomal protein S6 kinase polypeptide 3
110695	1	0.27	Aldh7a1	aldehyde dehydrogenase family 7, member A1
110750	5	1.37	Cse1l	chromosome segregation 1-like (S. cerevisiae)
110751	1	0.27	Adam33	a disintegrin and metallopeptidase domain 33
110796	18	4.94	Tshz1	teashirt zinc finger family member 1
110829	49	13.46	Lims1	LIM and senescent cell antigen-like domains 1
110835	4	1.1	Chrna5	cholinergic receptor, nicotinic, alpha polypeptide 5
110842	6	1.65	Etfa	electron transferring flavoprotein, alpha polypeptide
110854	6	1.65	Ppp2r4	protein phosphatase 2A, regulatory subunit B (PR 53)
110880	1	0.27	Scn4a	sodium channel, voltage-gated, type IV, alpha
110895	4	1.1	Slc9a4	solute carrier family 9 (sodium/hydrogen exchanger), member 4
110911	2	0.55	Cds2	CDP-diacylglycerol synthase (phosphatidate cytidylyltransferase) 2
110920	40	10.98	Hspa13	heat shock protein 70 family, member 13
110959	3	0.82	Nudt19	nudix (nucleoside diphosphate linked moiety X)-type motif 19
110960	3	0.82	Tars	threonyl-tRNA synthetase
110962	4	1.1	Mbd6	methyl-CpG binding domain protein 6
111173	1	0.27	Erc1	ELKS/RAB6-interacting/CAST family member 1
112403	2	0.55	Dom3z	DOM-3 homolog Z (C. elegans)
112405	19	5.22	Egln1	EGL nine homolog 1 (C. elegans)
112407	22	6.04	Egln3	EGL nine homolog 3 (C. elegans)
112415	2	0.55	C030039L03Rik	RIKEN cDNA C030039L03 gene
11302	2	0.55	Aatk	apoptosis-associated tyrosine kinase
11303	13	3.57	Abca1	ATP-binding cassette, sub-family A (ABC1), member 1
11306	4	1.1	Abcb7	ATP-binding cassette, sub-family B (MDR/TAP), member 7
11307	10	2.75	Abcg1	ATP-binding cassette, sub-family G (WHITE), member 1
11308	47	12.91	Abi1	abl-interactor 1
11350	2	0.55	Abl1	c-abl oncogene 1, receptor tyrosine kinase
11352	9	2.47	Abl2	v-abl Abelson murine leukemia viral oncogene homolog 2 (arg, Abelson-related gene)
11363	9	2.47	Acadl	acyl-Coenzyme A dehydrogenase, long-chain
11364	2	0.55	Acadm	acyl-Coenzyme A dehydrogenase, medium chain
11370	1	0.27	Acadvl	acyl-Coenzyme A dehydrogenase, very long chain
113868	11	3.02	Acaa1a	acetyl-Coenzyme A acyltransferase 1A
11409	2	0.55	Acads	acyl-Coenzyme A dehydrogenase, short chain
114128	2	0.55	Laptm4b	lysosomal-associated protein transmembrane 4B
114143	152	41.74	Atp6v0b	ATPase, H+ transporting, lysosomal V0 subunit B
11416	3	0.82	Slc33a1	solute carrier family 33 (acetyl-CoA transporter), member 1
11425	1	0.27	Apoc4	apolipoprotein C-IV
11426	83	22.79	Macf1	microtubule-actin crosslinking factor 1
11428	7	1.92	Aco1	aconitase 1
11429	31	8.51	Aco2	aconitase 2, mitochondrial
11430	37	10.16	Acox1	acyl-Coenzyme A oxidase 1, palmitoyl
114304	2	0.55	Slc28a3	solute carrier family 28 (sodium-coupled nucleoside transporter), member 3
11433	36	9.89	Acp5	acid phosphatase 5, tartrate resistant
114565	6	1.65	Zfp295	zinc finger protein 295
114584	18	4.94	Clic1	chloride intracellular channel 1
114601	13	3.57	Ehbp1l1	EH domain binding protein 1-like 1
114604	4	1.1	Prdm15	PR domain containing 15
11461	14215	3903.63	Actb	actin, beta
114615	5	1.37	Elac1	elaC homolog 1 (E. coli)
114664	11	3.02	Hsd17b11	hydroxysteroid (17-beta) dehydrogenase 11
114713	12	3.3	Rasa2	RAS p21 protein activator 2
114715	10	2.75	Spred1	sprouty protein with EVH-1 domain 1, related sequence
11475	5	1.37	Acta2	actin, alpha 2, smooth muscle, aorta
11477	10	2.75	Acvr1	activin A receptor, type 1
11479	18	4.94	Acvr1b	activin A receptor, type 1B
11480	4	1.1	Acvr2a	activin receptor IIA
11482	2	0.55	Acvrl1	activin A receptor, type II-like 1
114863	1	0.27	Prosc	proline synthetase co-transcribed
11487	71	19.5	Adam10	a disintegrin and metallopeptidase domain 10
114874	176	48.33	Ddhd1	DDHD domain containing 1
114893	24	6.59	Dcun1d1	DCN1, defective in cullin neddylation 1, domain containing 1 (S. cerevisiae)
114896	3	0.82	Afg3l1	AFG3(ATPase family gene 3)-like 1 (yeast)
11490	8	2.2	Adam15	a disintegrin and metallopeptidase domain 15 (metargidin)
11491	82	22.52	Adam17	a disintegrin and metallopeptidase domain 17
11496	1	0.27	Adam22	a disintegrin and metallopeptidase domain 22
11499	1	0.27	Adam5	a disintegrin and metallopeptidase domain 5
11501	12	3.3	Adam8	a disintegrin and metallopeptidase domain 8
11502	15	4.12	Adam9	a disintegrin and metallopeptidase domain 9 (meltrin gamma)
11512	1	0.27	Adcy6	adenylate cyclase 6
11513	7	1.92	Adcy7	adenylate cyclase 7
11518	19	5.22	Add1	adducin 1 (alpha)
11520	48	13.18	Plin2	perilipin 2
11532	5	1.37	Adh5	alcohol dehydrogenase 5 (class III), chi polypeptide
11534	6	1.65	Adk	adenosine kinase
11538	14	3.84	Adnp	activity-dependent neuroprotective protein
11540	40	10.98	Adora2a	adenosine A2a receptor
11544	8	2.2	Adprh	ADP-ribosylarginine hydrolase
11545	3	0.82	Parp1	poly (ADP-ribose) polymerase family, member 1
11546	3	0.82	Parp2	poly (ADP-ribose) polymerase family, member 2
11555	22	6.04	Adrb2	adrenergic receptor, beta 2
11564	1	0.27	Adsl	adenylosuccinate lyase
11565	12	3.3	Adssl1	adenylosuccinate synthetase like 1
11566	25	6.87	Adss	adenylosuccinate synthetase, non muscle
11568	2	0.55	Aebp1	AE binding protein 1
11569	86	23.62	Aebp2	AE binding protein 2
11603	17	4.67	Agrn	agrin
11605	10	2.75	Gla	galactosidase, alpha
11610	12	3.3	Agtrap	angiotensin II, type I receptor-associated protein
11622	5	1.37	Ahr	aryl-hydrocarbon receptor
11624	3	0.82	Ahrr	aryl-hydrocarbon receptor repressor
11629	50	13.73	Aif1	allograft inflammatory factor 1
11630	12	3.3	Aim1	absent in melanoma 1
11632	11	3.02	Aip	aryl-hydrocarbon receptor-interacting protein
11636	1	0.27	Ak1	adenylate kinase 1
11641	2	0.55	Akap2	A kinase (PRKA) anchor protein 2
11655	6	1.65	Alas1	aminolevulinic acid synthase 1
11658	191	52.45	Alcam	activated leukocyte cell adhesion molecule
11669	20	5.49	Aldh2	aldehyde dehydrogenase 2, mitochondrial
11671	1	0.27	Aldh3a2	aldehyde dehydrogenase family 3, subfamily A2
116733	2	0.55	Vps4a	vacuolar protein sorting 4a (yeast)
116748	3	0.82	Lsm10	U7 snRNP-specific Sm-like protein LSM10
116848	22	6.04	Baz2a	bromodomain adjacent to zinc finger domain, 2A
11687	2	0.55	Alox15	arachidonate 15-lipoxygenase
116891	40	10.98	Derl2	Der1-like domain family, member 2
11690	7	1.92	Alox5ap	arachidonate 5-lipoxygenase activating protein
116904	15	4.12	Alpk3	alpha-kinase 3
116914	2	0.55	Slc19a2	solute carrier family 19 (thiamine transporter), member 2
11692	2	0.55	Gfer	growth factor, erv1 (S. cerevisiae)-like (augmenter of liver regeneration)
116939	1	0.27	Pnpla3	patatin-like phospholipase domain containing 3
116940	15	4.12	Tgs1	trimethylguanosine synthase homolog (S. cerevisiae)
117109	1	0.27	Pop5	processing of precursor 5, ribonuclease P/MRP family (S. cerevisiae)
117146	2	0.55	Ube3b	ubiquitin protein ligase E3B
117150	3	0.82	Pip4k2c	phosphatidylinositol-5-phosphate 4-kinase, type II, gamma
117160	57	15.65	Ttyh2	tweety homolog 2 (Drosophila)
117167	1	0.27	Steap4	STEAP family member 4
11717	25	6.87	Ampd3	adenosine monophosphate deaminase 3
117171	16	4.39	1110038F14Rik	RIKEN cDNA 1110038F14 gene
117198	5	1.37	Ivns1abp	influenza virus NS1A binding protein
11732	4	1.1	Ank	progressive ankylosis
11736	17	4.67	Ankfy1	ankyrin repeat and FYVE domain containing 1
11737	6	1.65	Anp32a	acidic (leucine-rich) nuclear phosphoprotein 32 family, member A
11739	7	1.92	Slc25a4	solute carrier family 25 (mitochondrial carrier, adenine nucleotide translocator), member 4
11740	4	1.1	Slc25a5	solute carrier family 25 (mitochondrial carrier, adenine nucleotide translocator), member 5
11744	2	0.55	Anxa11	annexin A11
11746	155	42.57	Anxa4	annexin A4
11747	94	25.81	Anxa5	annexin A5
11749	15	4.12	Anxa6	annexin A6
11750	31	8.51	Anxa7	annexin A7
11757	38	10.44	Prdx3	peroxiredoxin 3
117589	5	1.37	Asb7	ankyrin repeat and SOCS box-containing 7
117591	1	0.27	Slc2a9	solute carrier family 2 (facilitated glucose transporter), member 9
117599	3	0.82	Helb	helicase (DNA) B
11764	6	1.65	Ap1b1	adaptor protein complex AP-1, beta 1 subunit
11766	2	0.55	Ap1g2	adaptor protein complex AP-1, gamma 2 subunit
11767	17	4.67	Ap1m1	adaptor-related protein complex AP-1, mu subunit 1
11769	5	1.37	Ap1s1	adaptor protein complex AP-1, sigma 1
11770	24	6.59	Fabp4	fatty acid binding protein 4, adipocyte
11771	3	0.82	Ap2a1	adaptor protein complex AP-2, alpha 1 subunit
11772	13	3.57	Ap2a2	adaptor protein complex AP-2, alpha 2 subunit
11773	12	3.3	Ap2m1	adaptor protein complex AP-2, mu1
11774	10	2.75	Ap3b1	adaptor-related protein complex 3, beta 1 subunit
11776	27	7.41	Ap3d1	adaptor-related protein complex 3, delta 1 subunit
11777	7	1.92	Ap3s1	adaptor-related protein complex 3, sigma 1 subunit
11778	5	1.37	Ap3s2	adaptor-related protein complex 3, sigma 2 subunit
11782	3	0.82	Ap4s1	adaptor-related protein complex AP-4, sigma 1
11783	49	13.46	Apaf1	apoptotic peptidase activating factor 1
11787	1	0.27	Apbb2	amyloid beta (A4) precursor protein-binding, family B, member 2
11793	4	1.1	Atg5	autophagy-related 5 (yeast)
11796	27	7.41	Birc3	baculoviral IAP repeat-containing 3
11797	1	0.27	Birc2	baculoviral IAP repeat-containing 2
11798	17	4.67	Xiap	X-linked inhibitor of apoptosis
11800	53	14.55	Api5	apoptosis inhibitor 5
11801	3	0.82	Cd5l	CD5 antigen-like
11804	37	10.16	Aplp2	amyloid beta (A4) precursor-like protein 2
11810	29	7.96	Apobec1	apolipoprotein B mRNA editing enzyme, catalytic polypeptide 1
11812	2	0.55	Apoc1	apolipoprotein C-I
11813	12	3.3	Apoc2	apolipoprotein C-II
11816	1124	308.67	Apoe	apolipoprotein E
11820	326	89.52	App	amyloid beta (A4) precursor protein
11821	26	7.14	Aprt	adenine phosphoribosyl transferase
11834	1	0.27	Aqr	aquarius
11836	3	0.82	Araf	v-raf murine sarcoma 3611 viral oncogene homolog
11840	1	0.27	Arf1	ADP-ribosylation factor 1
11841	10	2.75	Arf2	ADP-ribosylation factor 2
11842	200	54.92	Arf3	ADP-ribosylation factor 3
11843	71	19.5	Arf4	ADP-ribosylation factor 4
118445	12	3.3	Klf16	Kruppel-like factor 16
11845	735	201.84	Arf6	ADP-ribosylation factor 6
118451	1	0.27	Mrps2	mitochondrial ribosomal protein S2
11846	225	61.79	Arg1	arginase, liver
11847	33	9.06	Arg2	arginase type II
11852	34	9.34	Rhob	ras homolog gene family, member B
11853	228	62.61	Rhoc	ras homolog gene family, member C
11856	14	3.84	Arhgap6	Rho GTPase activating protein 6
11857	15	4.12	Arhgdib	Rho, GDP dissociation inhibitor (GDI) beta
11861	4	1.1	Arl4a	ADP-ribosylation factor-like 4A
11863	15	4.12	Arnt	aryl hydrocarbon receptor nuclear translocator
11865	1	0.27	Arntl	aryl hydrocarbon receptor nuclear translocator-like
11867	483	132.64	Arpc1b	actin related protein 2/3 complex, subunit 1B
11881	71	19.5	Arsb	arylsulfatase B
11886	34	9.34	Asah1	N-acylsphingosine amidohydrolase 1
11891	1	0.27	Rab27a	RAB27A, member RAS oncogene family
11905	15	4.12	Serpinc1	serine (or cysteine) peptidase inhibitor, clade C (antithrombin), member 1
11906	7	1.92	Zfhx3	zinc finger homeobox 3
11907	2	0.55	Ate1	arginyltransferase 1
11909	53	14.55	Atf2	activating transcription factor 2
11910	83	22.79	Atf3	activating transcription factor 3
11911	23	6.32	Atf4	activating transcription factor 4
11927	64	17.58	Atox1	ATX1 (antioxidant protein 1) homolog 1 (yeast)
11928	59	16.2	Atp1a1	ATPase, Na+/K+ transporting, alpha 1 polypeptide
11933	215	59.04	Atp1b3	ATPase, Na+/K+ transporting, beta 3 polypeptide
11937	1	0.27	Atp2a1	ATPase, Ca++ transporting, cardiac muscle, fast twitch 1
11938	135	37.07	Atp2a2	ATPase, Ca++ transporting, cardiac muscle, slow twitch 2
11941	11	3.02	Atp2b2	ATPase, Ca++ transporting, plasma membrane 2
11946	163	44.76	Atp5a1	ATP synthase, H+ transporting, mitochondrial F1 complex, alpha subunit, isoform 1
11947	48	13.18	Atp5b	ATP synthase, H+ transporting mitochondrial F1 complex, beta subunit
11949	7	1.92	Atp5c1	ATP synthase, H+ transporting, mitochondrial F1 complex, gamma polypeptide 1
11950	2	0.55	Atp5f1	ATP synthase, H+ transporting, mitochondrial F0 complex, subunit b, isoform 1
11957	35	9.61	Atp5j	ATP synthase, H+ transporting, mitochondrial F0 complex, subunit F
11958	26	7.14	Atp5k	ATP synthase, H+ transporting, mitochondrial F1F0 complex, subunit e
11964	106	29.11	Atp6v1a	ATPase, H+ transporting, lysosomal V1 subunit A
11966	46	12.63	Atp6v1b2	ATPase, H+ transporting, lysosomal V1 subunit B2
11972	42	11.53	Atp6v0d1	ATPase, H+ transporting, lysosomal V0 subunit D1
11973	63	17.3	Atp6v1e1	ATPase, H+ transporting, lysosomal V1 subunit E1
11974	168	46.14	Atp6v0e	ATPase, H+ transporting, lysosomal V0 subunit E
11975	13	3.57	Atp6v0a1	ATPase, H+ transporting, lysosomal V0 subunit A1
11977	12	3.3	Atp7a	ATPase, Cu++ transporting, alpha polypeptide
11980	9	2.47	Atp8a1	ATPase, aminophospholipid transporter (APLT), class I, type 8A, member 1
11981	1	0.27	Atp9a	ATPase, class II, type 9A
11982	22	6.04	Atp10a	ATPase, class V, type 10A
11983	9	2.47	Atpif1	ATPase inhibitory factor 1
11987	11	3.02	Slc7a1	solute carrier family 7 (cationic amino acid transporter, y+ system), member 1
11988	272	74.69	Slc7a2	solute carrier family 7 (cationic amino acid transporter, y+ system), member 2
11990	4	1.1	Atrn	attractin
11991	41	11.26	Hnrnpd	heterogeneous nuclear ribonucleoprotein D
11992	9	2.47	Auh	AU RNA binding protein/enoyl-coenzyme A hydratase
11993	8	2.2	Aup1	ancient ubiquitous protein 1
12010	1842	505.84	B2m	beta-2 microglobulin
12013	12	3.3	Bach1	BTB and CNC homology 1
12014	1	0.27	Bach2	BTB and CNC homology 2
12018	8	2.2	Bak1	BCL2-antagonist/killer 1
12028	20	5.49	Bax	BCL2-associated X protein
12033	8	2.2	Bcap29	B-cell receptor-associated protein 29
12034	9	2.47	Phb2	prohibitin 2
12035	1	0.27	Bcat1	branched chain aminotransferase 1, cytosolic
12036	3	0.82	Bcat2	branched chain aminotransferase 2, mitochondrial
12039	1	0.27	Bckdha	branched chain ketoacid dehydrogenase E1, alpha polypeptide
12042	31	8.51	Bcl10	B-cell leukemia/lymphoma 10
12043	1	0.27	Bcl2	B-cell leukemia/lymphoma 2
12044	150	41.19	Bcl2a1a	B-cell leukemia/lymphoma 2 related protein A1a
12045	8	2.2	Bcl2a1b	B-cell leukemia/lymphoma 2 related protein A1b
12047	7	1.92	Bcl2a1d	B-cell leukemia/lymphoma 2 related protein A1d
12048	34	9.34	Bcl2l1	BCL2-like 1
12050	3	0.82	Bcl2l2	BCL2-like 2
12051	7	1.92	Bcl3	B-cell leukemia/lymphoma 3
12053	11	3.02	Bcl6	B-cell leukemia/lymphoma 6
12054	15	4.12	Bcl7b	B-cell CLL/lymphoma 7B
12057	1	0.27	Opn1sw	opsin 1 (cone pigments), short-wave-sensitive (color blindness, tritan)
12068	9	2.47	Bet1	blocked early in transport 1 homolog (S. cerevisiae)
12070	3	0.82	Ngfrap1	nerve growth factor receptor (TNFRSF16) associated protein 1
12091	5	1.37	Glb1	galactosidase, beta 1
12095	2	0.55	Bglap-rs1	bone gamma-carboxyglutamate protein, related sequence 1
121022	1	0.27	Mrps6	mitochondrial ribosomal protein S6
12122	4	1.1	Bid	BH3 interacting domain death agonist
12125	12	3.3	Bcl2l11	BCL2-like 11 (apoptosis facilitator)
12140	21	5.77	Fabp7	fatty acid binding protein 7, brain
12142	19	5.22	Prdm1	PR domain containing 1, with ZNF domain
12145	1	0.27	Cxcr5	chemochine (C-X-C motif) receptor 5
12151	6	1.65	Bmi1	Bmi1 polycomb ring finger oncogene
12166	3	0.82	Bmpr1a	bone morphogenetic protein receptor, type 1A
12167	1	0.27	Bmpr1b	bone morphogenetic protein receptor, type 1B
12173	1	0.27	Bnc1	basonuclin 1
12175	39	10.71	Bnip2	BCL2/adenovirus E1B interacting protein 2
12177	25	6.87	Bnip3l	BCL2/adenovirus E1B interacting protein 3-like
12182	49	13.46	Bst1	bone marrow stromal cell antigen 1
12192	25	6.87	Zfp36l1	zinc finger protein 36, C3H type-like 1
12193	213	58.49	Zfp36l2	zinc finger protein 36, C3H type-like 2
12211	106	29.11	Birc6	baculoviral IAP repeat-containing 6
12215	92	25.26	Bsg	basigin
12226	14	3.84	Btg1	B-cell translocation gene 1, anti-proliferative
12227	9	2.47	Btg2	B-cell translocation gene 2, anti-proliferative
12229	1	0.27	Btk	Bruton agammaglobulinemia tyrosine kinase
12234	1	0.27	Btrc	beta-transducin repeat containing protein
12237	4	1.1	Bub3	budding uninhibited by benzimidazoles 3 homolog (S. cerevisiae)
12238	9	2.47	Commd3	COMM domain containing 3
12257	47	12.91	Tspo	translocator protein
12259	8	2.2	C1qa	complement component 1, q subcomponent, alpha polypeptide
12260	40	10.98	C1qb	complement component 1, q subcomponent, beta polypeptide
12261	36	9.89	C1qbp	complement component 1, q subcomponent binding protein
12262	36	9.89	C1qc	complement component 1, q subcomponent, C chain
12263	6	1.65	C2	complement component 2 (within H-2S)
12266	1	0.27	C3	complement component 3
12267	405	111.22	C3ar1	complement component 3a receptor 1
12282	2	0.55	Hyou1	hypoxia up-regulated 1
12283	183	50.25	Cab39	calcium binding protein 39
12286	5	1.37	Cacna1a	calcium channel, voltage-dependent, P/Q type, alpha 1A subunit
12289	1	0.27	Cacna1d	calcium channel, voltage-dependent, L type, alpha 1D subunit
12297	3	0.82	Cacnb3	calcium channel, voltage-dependent, beta 3 subunit
12298	1	0.27	Cacnb4	calcium channel, voltage-dependent, beta 4 subunit
12301	21	5.77	Cacybp	calcyclin binding protein
12304	27	7.41	Pdia4	protein disulfide isomerase associated 4
12306	43	11.81	Anxa2	annexin A2
12311	1	0.27	Calcr	calcitonin receptor
12313	494	135.66	Calm1	calmodulin 1
12314	33	9.06	Calm2	calmodulin 2
12315	13	3.57	Calm3	calmodulin 3
12317	15	4.12	Calr	calreticulin
12321	23	6.32	Calu	calumenin
12326	20	5.49	Camk4	calcium/calmodulin-dependent protein kinase IV
12328	2	0.55	Caml	calcium modulating ligand
12330	570	156.53	Canx	calnexin
12331	26	7.14	Cap1	CAP, adenylate cyclase-associated protein 1 (yeast)
12332	95	26.09	Capg	capping protein (actin filament), gelsolin-like
12334	9	2.47	Capn2	calpain 2
12336	36	9.89	Capns1	calpain, small subunit 1
12337	1	0.27	Capn5	calpain 5
12339	38	10.44	Capn7	calpain 7
12340	85	23.34	Capza1	capping protein (actin filament) muscle Z-line, alpha 1
12343	81	22.24	Capza2	capping protein (actin filament) muscle Z-line, alpha 2
12345	35	9.61	Capzb	capping protein (actin filament) muscle Z-line, beta
12352	5	1.37	Car5a	carbonic anhydrase 5a, mitochondrial
12353	1	0.27	Car6	carbonic anhydrase 6
12359	95	26.09	Cat	catalase
12361	3	0.82	Cask	calcium/calmodulin-dependent serine protein kinase (MAGUK family)
12366	1	0.27	Casp2	caspase 2
12367	1	0.27	Casp3	caspase 3
12369	77	21.15	Casp7	caspase 7
12370	87	23.89	Casp8	caspase 8
12371	3	0.82	Casp9	caspase 9
12380	30	8.24	Cast	calpastatin
12385	26	7.14	Ctnna1	catenin (cadherin associated protein), alpha 1
12387	127	34.88	Ctnnb1	catenin (cadherin associated protein), beta 1
12388	27	7.41	Ctnnd1	catenin (cadherin associated protein), delta 1
12389	66	18.12	Cav1	caveolin 1, caveolae protein
12390	32	8.79	Cav2	caveolin 2
12393	1	0.27	Runx2	runt related transcription factor 2
12394	73	20.05	Runx1	runt related transcription factor 1
12398	4	1.1	Cbfa2t3	core-binding factor, runt domain, alpha subunit 2, translocated to, 3 (human)
12399	1	0.27	Runx3	runt related transcription factor 3
12400	68	18.67	Cbfb	core binding factor beta
12409	35	9.61	Cbr2	carbonyl reductase 2
12417	7	1.92	Cbx3	chromobox homolog 3 (Drosophila HP1 gamma)
12418	3	0.82	Cbx4	chromobox homolog 4 (Drosophila Pc class)
12419	1	0.27	Cbx5	chromobox homolog 5 (Drosophila HP1a)
12421	2	0.55	Rb1cc1	RB1-inducible coiled-coil 1
12443	1	0.27	Ccnd1	cyclin D1
12444	5	1.37	Ccnd2	cyclin D2
12448	1	0.27	Ccne2	cyclin E2
12450	17	4.67	Ccng1	cyclin G1
12452	31	8.51	Ccng2	cyclin G2
12453	23	6.32	Ccni	cyclin I
12460	2	0.55	Ccs	copper chaperone for superoxide dismutase
12461	8	2.2	Cct2	chaperonin containing Tcp1, subunit 2 (beta)
12462	27	7.41	Cct3	chaperonin containing Tcp1, subunit 3 (gamma)
12464	7	1.92	Cct4	chaperonin containing Tcp1, subunit 4 (delta)
12465	6	1.65	Cct5	chaperonin containing Tcp1, subunit 5 (epsilon)
12466	6	1.65	Cct6a	chaperonin containing Tcp1, subunit 6a (zeta)
12468	7	1.92	Cct7	chaperonin containing Tcp1, subunit 7 (eta)
12469	13	3.57	Cct8	chaperonin containing Tcp1, subunit 8 (theta)
12475	55	15.1	Cd14	CD14 antigen
12476	3	0.82	Cd151	CD151 antigen
12478	3	0.82	Cd19	CD19 antigen
12482	1	0.27	Ms4a1	membrane-spanning 4-domains, subfamily A, member 1
12483	1	0.27	Cd22	CD22 antigen
12484	102	28.01	Cd24a	CD24a antigen
12488	7	1.92	Cd2ap	CD2-associated protein
12489	14	3.84	Cd33	CD33 antigen
12491	1206	331.18	Cd36	CD36 antigen
12492	16	4.39	Scarb2	scavenger receptor class B, member 2
12493	46	12.63	Cd37	CD37 antigen
12494	93	25.54	Cd38	CD38 antigen
12495	7	1.92	Entpd1	ectonucleoside triphosphate diphosphohydrolase 1
12499	2	0.55	Entpd5	ectonucleoside triphosphate diphosphohydrolase 5
12505	1	0.27	Cd44	CD44 antigen
12506	39	10.71	Cd48	CD48 antigen
12508	751	206.23	Cd53	CD53 antigen
12512	69	18.95	Cd63	CD63 antigen
12514	71	19.5	Cd68	CD68 antigen
12515	15	4.12	Cd69	CD69 antigen
12517	1	0.27	Cd72	CD72 antigen
12519	1	0.27	Cd80	CD80 antigen
12520	6	1.65	Cd81	CD81 antigen
12521	4	1.1	Cd82	CD82 antigen
12522	23	6.32	Cd83	CD83 antigen
12523	224	61.51	Cd84	CD84 antigen
12524	15	4.12	Cd86	CD86 antigen
12525	5	1.37	Cd8a	CD8 antigen, alpha chain
12527	10	2.75	Cd9	CD9 antigen
12531	3	0.82	Cdc25b	cell division cycle 25 homolog B (S. pombe)
12534	1	0.27	Cdc2a	cell division cycle 2 homolog A (S. pombe)
12537	3	0.82	Cdc2l1	cell division cycle 2-like 1
12539	35	9.61	Cdc37	cell division cycle 37 homolog (S. cerevisiae)
12540	285	78.26	Cdc42	cell division cycle 42 homolog (S. cerevisiae)
12545	2	0.55	Cdc7	cell division cycle 7 (S. cerevisiae)
12549	13	3.57	Cdgap	CDC42 GTPase-activating protein
12562	1	0.27	Cdh5	cadherin 5
12566	32	8.79	Cdk2	cyclin-dependent kinase 2
12568	5	1.37	Cdk5	cyclin-dependent kinase 5
12569	6	1.65	Cdk5r1	cyclin-dependent kinase 5, regulatory subunit 1 (p35)
12571	2	0.55	Cdk6	cyclin-dependent kinase 6
12572	6	1.65	Cdk7	cyclin-dependent kinase 7 (homolog of Xenopus MO15 cdk-activating kinase)
12575	33	9.06	Cdkn1a	cyclin-dependent kinase inhibitor 1A (P21)
12576	15	4.12	Cdkn1b	cyclin-dependent kinase inhibitor 1B
12593	2	0.55	Cdyl	chromodomain protein, Y chromosome-like
12606	20	5.49	Cebpa	CCAAT/enhancer binding protein (C/EBP), alpha
12608	33	9.06	Cebpb	CCAAT/enhancer binding protein (C/EBP), beta
12609	8	2.2	Cebpd	CCAAT/enhancer binding protein (C/EBP), delta
12611	12	3.3	Cebpg	CCAAT/enhancer binding protein (C/EBP), gamma
12613	1	0.27	Cel	carboxyl ester lipase
12614	1	0.27	Celsr1	cadherin, EGF LAG seven-pass G-type receptor 1 (flamingo homolog, Drosophila)
12616	8	2.2	Cenpb	centromere protein B
12617	8	2.2	Cenpc1	centromere protein C1
12626	11	3.02	Cetn3	centrin 3
12631	683	187.56	Cfl1	cofilin 1, non-muscle
12632	10	2.75	Cfl2	cofilin 2, muscle
12633	70	19.22	Cflar	CASP8 and FADD-like apoptosis regulator
12642	58	15.93	Ch25h	cholesterol 25-hydroxylase
12648	23	6.32	Chd1	chromodomain helicase DNA binding protein 1
12655	73	20.05	Chi3l3	chitinase 3-like 3
12660	3	0.82	Chka	choline kinase alpha
12663	2	0.55	Chml	choroideremia-like
12672	1	0.27	Chrm4	cholinergic receptor, muscarinic 4
12675	9	2.47	Chuk	conserved helix-loop-helix ubiquitous kinase
12695	1	0.27	Inadl	InaD-like (Drosophila)
12696	8	2.2	Cirbp	cold inducible RNA binding protein
12702	81	22.24	Socs3	suppressor of cytokine signaling 3
12703	34	9.34	Socs1	suppressor of cytokine signaling 1
12709	1	0.27	Ckb	creatine kinase, brain
12721	19	5.22	Coro1a	coronin, actin binding protein 1A
12725	7	1.92	Clcn3	chloride channel 3
12727	11	3.02	Clcn4-2	chloride channel 4-2
12729	2	0.55	Clns1a	chloride channel, nucleotide-sensitive, 1A
12747	10	2.75	Clk1	CDC-like kinase 1
12748	7	1.92	Clk2	CDC-like kinase 2
12750	12	3.3	Clk4	CDC like kinase 4
12751	38	10.44	Tpp1	tripeptidyl peptidase I
12753	12	3.3	Clock	circadian locomoter output cycles kaput
12757	106	29.11	Clta	clathrin, light polypeptide (Lca)
12763	5	1.37	Cmah	cytidine monophospho-N-acetylneuraminic acid hydroxylase
12764	10	2.75	Cmas	cytidine monophospho-N-acetylneuraminic acid synthetase
12767	5	1.37	Cxcr4	chemokine (C-X-C motif) receptor 4
12768	15	4.12	Ccr1	chemokine (C-C motif) receptor 1
12769	2	0.55	Ccr9	chemokine (C-C motif) receptor 9
12771	2	0.55	Ccr3	chemokine (C-C motif) receptor 3
12772	3	0.82	Ccr2	chemokine (C-C motif) receptor 2
12774	46	12.63	Ccr5	chemokine (C-C motif) receptor 5
12775	4	1.1	Ccr7	chemokine (C-C motif) receptor 7
12785	7	1.92	Cnbp	cellular nucleic acid binding protein
12793	10	2.75	Cnih	cornichon homolog (Drosophila)
12795	2	0.55	Plk3	polo-like kinase 3 (Drosophila)
12798	4	1.1	Cnn2	calponin 2
12799	10	2.75	Cnp	2',3'-cyclic nucleotide 3' phosphodiesterase
12807	6	1.65	Hps3	Hermansky-Pudlak syndrome 3 homolog (human)
12813	3	0.82	Col10a1	collagen, type X, alpha 1
12816	5	1.37	Col12a1	collagen, type XII, alpha 1
12819	1	0.27	Col15a1	collagen, type XV, alpha 1
12823	1	0.27	Col19a1	collagen, type XIX, alpha 1
12825	3	0.82	Col3a1	collagen, type III, alpha 1
12826	1	0.27	Col4a1	collagen, type IV, alpha 1
12827	1	0.27	Col4a2	collagen, type IV, alpha 2
12828	1	0.27	Col4a3	collagen, type IV, alpha 3
12833	1	0.27	Col6a1	collagen, type VI, alpha 1
12842	1	0.27	Col1a1	collagen, type I, alpha 1
12843	22	6.04	Col1a2	collagen, type I, alpha 2
12847	18	4.94	Copa	coatomer protein complex subunit alpha
12848	36	9.89	Cops2	COP9 (constitutive photomorphogenic) homolog, subunit 2 (Arabidopsis thaliana)
12850	4	1.1	Coq7	demethyl-Q 7
12856	12	3.3	Cox17	cytochrome c oxidase, subunit XVII assembly protein homolog (yeast)
12857	49	13.46	Cox4i1	cytochrome c oxidase subunit IV isoform 1
12858	34	9.34	Cox5a	cytochrome c oxidase, subunit Va
12861	6	1.65	Cox6a1	cytochrome c oxidase, subunit VI a, polypeptide 1
12864	10	2.75	Cox6c	cytochrome c oxidase, subunit VIc
12865	3	0.82	Cox7a1	cytochrome c oxidase, subunit VIIa 1
12868	23	6.32	Cox8a	cytochrome c oxidase, subunit VIIIa
12870	10	2.75	Cp	ceruloplasmin
12874	2	0.55	Cpd	carboxypeptidase D
12892	5	1.37	Cpox	coproporphyrinogen oxidase
12894	14	3.84	Cpt1a	carnitine palmitoyltransferase 1a, liver
12896	2	0.55	Cpt2	carnitine palmitoyltransferase 2
12908	2	0.55	Crat	carnitine acetyltransferase
12909	10	2.75	Crcp	calcitonin gene-related peptide-receptor component protein
12912	14	3.84	Creb1	cAMP responsive element binding protein 1
12913	8	2.2	Creb3	cAMP responsive element binding protein 3
12915	2	0.55	Atf6b	activating transcription factor 6 beta
12925	88	24.17	Crip1	cysteine-rich protein 1 (intestinal)
12928	21	5.77	Crk	v-crk sarcoma virus CT10 oncogene homolog (avian)
12929	3	0.82	Crkl	v-crk sarcoma virus CT10 oncogene homolog (avian)-like
12934	73	20.05	Dpysl2	dihydropyrimidinase-like 2
12946	13	3.57	Cr1l	complement component (3b/4b) receptor 1-like
12952	3	0.82	Cry1	cryptochrome 1 (photolyase-like)
12954	1	0.27	Cryaa	crystallin, alpha A
12972	2	0.55	Cryz	crystallin, zeta
12974	20	5.49	Cs	citrate synthase
12977	5	1.37	Csf1	colony stimulating factor 1 (macrophage)
12978	47	12.91	Csf1r	colony stimulating factor 1 receptor
12982	21	5.77	Csf2ra	colony stimulating factor 2 receptor, alpha, low-affinity (granulocyte-macrophage)
12983	178	48.88	Csf2rb	colony stimulating factor 2 receptor, beta, low-affinity (granulocyte-macrophage)
12984	54	14.83	Csf2rb2	colony stimulating factor 2 receptor, beta 2, low-affinity (granulocyte-macrophage)
12985	8	2.2	Csf3	colony stimulating factor 3 (granulocyte)
12986	2	0.55	Csf3r	colony stimulating factor 3 receptor (granulocyte)
12988	42	11.53	Csk	c-src tyrosine kinase
12995	18	4.94	Csnk2a1	casein kinase 2, alpha 1 polypeptide
13000	3	0.82	Csnk2a2	casein kinase 2, alpha prime polypeptide
13001	12	3.3	Csnk2b	casein kinase 2, beta polypeptide
13002	6	1.65	Dnajc5	DnaJ (Hsp40) homolog, subfamily C, member 5
13003	33	9.06	Vcan	versican
13007	4	1.1	Csrp1	cysteine and glycine-rich protein 1
13010	293	80.46	Cst3	cystatin C
13011	10	2.75	Cst7	cystatin F (leukocystatin)
13014	383	105.18	Cstb	cystatin B
13017	1	0.27	Ctbp2	C-terminal binding protein 2
13018	12	3.3	Ctcf	CCCTC-binding factor
13024	2	0.55	Ctla2a	cytotoxic T lymphocyte-associated protein 2 alpha
13025	10	2.75	Ctla2b	cytotoxic T lymphocyte-associated protein 2 beta
13026	21	5.77	Pcyt1a	phosphate cytidylyltransferase 1, choline, alpha isoform
13030	3120	856.79	Ctsb	cathepsin B
13032	95	26.09	Ctsc	cathepsin C
13033	461	126.6	Ctsd	cathepsin D
13034	3	0.82	Ctse	cathepsin E
13036	59	16.2	Ctsh	cathepsin H
13038	35	9.61	Ctsk	cathepsin K
13039	1109	304.55	Ctsl	cathepsin L
13040	2715	745.57	Ctss	cathepsin S
13043	1	0.27	Cttn	cortactin
13046	1	0.27	Cugbp1	CUG triplet repeat, RNA binding protein 1
13047	4	1.1	Cux1	cut-like homeobox 1
13052	5	1.37	Cxadr	coxsackie virus and adenovirus receptor
13057	310	85.13	Cyba	cytochrome b-245, alpha polypeptide
13058	1753	481.4	Cybb	cytochrome b-245, beta polypeptide
13076	1	0.27	Cyp1a1	cytochrome P450, family 1, subfamily a, polypeptide 1
13078	6	1.65	Cyp1b1	cytochrome P450, family 1, subfamily b, polypeptide 1
13113	1	0.27	Cyp3a13	cytochrome P450, family 3, subfamily a, polypeptide 13
13121	5	1.37	Cyp51	cytochrome P450, family 51
13132	12	3.3	Dab2	disabled homolog 2 (Drosophila)
13134	4	1.1	Dach1	dachshund 1 (Drosophila)
13135	12	3.3	Dad1	defender against cell death 1
13138	1	0.27	Dag1	dystroglycan 1
13144	4	1.1	Dapk3	death-associated protein kinase 3
13163	32	8.79	Daxx	Fas death domain-associated protein
13169	20	5.49	Dbnl	drebrin-like
13170	1	0.27	Dbp	D site albumin promoter binding protein
13171	3	0.82	Dbt	dihydrolipoamide branched chain transacylase E2
13172	2	0.55	Dbx1	developing brain homeobox 1
13175	2	0.55	Dclk1	doublecortin-like kinase 1
13178	26	7.14	Dck	deoxycytidine kinase
13185	5	1.37	Dscr3	Down syndrome critical region gene 3
13191	7	1.92	Dctn1	dynactin 1
13194	7	1.92	Ddb1	damage specific DNA binding protein 1
13198	7	1.92	Ddit3	DNA-damage inducible transcript 3
13200	66	18.12	Ddost	dolichyl-di-phosphooligosaccharide-protein glycotransferase
13202	6	1.65	Ddt	D-dopachrome tautomerase
13204	33	9.06	Dhx15	DEAH (Asp-Glu-Ala-His) box polypeptide 15
13206	2	0.55	Ddx4	DEAD (Asp-Glu-Ala-Asp) box polypeptide 4
13207	330	90.62	Ddx5	DEAD (Asp-Glu-Ala-Asp) box polypeptide 5
13209	181	49.7	Ddx6	DEAD (Asp-Glu-Ala-Asp) box polypeptide 6
13211	7	1.92	Dhx9	DEAH (Asp-Glu-Ala-His) box polypeptide 9
13244	113	31.03	Degs1	degenerative spermatocyte homolog 1 (Drosophila)
13347	3	0.82	Dffa	DNA fragmentation factor, alpha subunit
13349	1	0.27	Darc	Duffy blood group, chemokine receptor
13353	2	0.55	Dgcr6	DiGeorge syndrome critical region gene 6
13356	2	0.55	Dgcr2	DiGeorge syndrome critical region gene 2
13358	5	1.37	Slc25a1	solute carrier family 25 (mitochondrial carrier, citrate transporter), member 1
13367	2	0.55	Diap1	diaphanous homolog 1 (Drosophila)
13368	5	1.37	Dffb	DNA fragmentation factor, beta subunit
13371	1	0.27	Dio2	deiodinase, iodothyronine, type II
13382	32	8.79	Dld	dihydrolipoamide dehydrogenase
13388	1	0.27	Dll1	delta-like 1 (Drosophila)
13418	1	0.27	Dnajc1	DnaJ (Hsp40) homolog, subfamily C, member 1
13421	3	0.82	Dnase1l3	deoxyribonuclease 1-like 3
13423	1	0.27	Dnase2a	deoxyribonuclease II alpha
13424	38	10.44	Dync1h1	dynein cytoplasmic 1 heavy chain 1
13427	65	17.85	Dync1i2	dynein cytoplasmic 1 intermediate chain 2
13430	10	2.75	Dnm2	dynamin 2
13435	38	10.44	Dnmt3a	DNA methyltransferase 3A
13446	9	2.47	Doc2a	double C2, alpha
13448	8	2.2	Dok1	docking protein 1
13476	65	17.85	Reep5	receptor accessory protein 5
13478	4	1.1	Dpagt1	dolichyl-phosphate (UDP-N-acetylglucosamine) acetylglucosaminephosphotransferase 1 (GlcNAc-1-P transferase)
13480	3	0.82	Dpm1	dolichol-phosphate (beta-D) mannosyltransferase 1
13481	17	4.67	Dpm2	dolichol-phosphate (beta-D) mannosyltransferase 2
13486	17	4.67	Dr1	down-regulator of transcription 1
13494	4	1.1	Drg1	developmentally regulated GTP binding protein 1
13495	5	1.37	Drg2	developmentally regulated GTP binding protein 2
13518	5	1.37	Dst	dystonin
13521	2	0.55	Slc26a2	solute carrier family 26 (sulfate transporter), member 2
13528	2	0.55	Dtnb	dystrobrevin, beta
13537	5	1.37	Dusp2	dual specificity phosphatase 2
13542	2	0.55	Dvl1	dishevelled, dsh homolog 1 (Drosophila)
13543	4	1.1	Dvl2	dishevelled 2, dsh homolog (Drosophila)
13548	41	11.26	Dyrk1a	dual-specificity tyrosine-(Y)-phosphorylation regulated kinase 1a
13555	1	0.27	E2f1	E2F transcription factor 1
13557	3	0.82	E2f3	E2F transcription factor 3
13559	2	0.55	E2f5	E2F transcription factor 5
13560	1	0.27	E4f1	E4F transcription factor 1
13589	32	8.79	Mapre1	microtubule-associated protein, RP/EB family, member 1
13595	8	2.2	Ebp	phenylalkylamine Ca2+ antagonist (emopamil) binding protein
13601	42	11.53	Ecm1	extracellular matrix protein 1
13603	1	0.27	Opn3	opsin 3
13612	1	0.27	Edil3	EGF-like repeats and discoidin I-like domains 3
13614	187	51.35	Edn1	endothelin 1
13618	18	4.94	Ednrb	endothelin receptor type B
13619	1	0.27	Phc1	polyhomeotic-like 1 (Drosophila)
13626	3	0.82	Eed	embryonic ectoderm development
13627	62	17.03	Eef1a1	eukaryotic translation elongation factor 1 alpha 1
13629	14	3.84	Eef2	eukaryotic translation elongation factor 2
13642	18	4.94	Efnb2	ephrin B2
13649	1	0.27	Egfr	epidermal growth factor receptor
13653	2	0.55	Egr1	early growth response 1
13654	15	4.12	Egr2	early growth response 2
13660	101	27.74	Ehd1	EH-domain containing 1
13664	76	20.87	Eif1a	eukaryotic translation initiation factor 1A
13665	5	1.37	Eif2s1	eukaryotic translation initiation factor 2, subunit 1 alpha
13667	1	0.27	Eif2b4	eukaryotic translation initiation factor 2B, subunit 4 delta
13669	44	12.08	Eif3a	eukaryotic translation initiation factor 3, subunit A
13680	5	1.37	Ddx19a	DEAD (Asp-Glu-Ala-Asp) box polypeptide 19a
13681	8	2.2	Eif4a1	eukaryotic translation initiation factor 4A1
13682	3	0.82	Eif4a2	eukaryotic translation initiation factor 4A2
13685	21	5.77	Eif4ebp1	eukaryotic translation initiation factor 4E binding protein 1
13688	1	0.27	Eif4ebp2	eukaryotic translation initiation factor 4E binding protein 2
13690	189	51.9	Eif4g2	eukaryotic translation initiation factor 4, gamma 2
13712	2	0.55	Elk1	ELK1, member of ETS oncogene family
13713	3	0.82	Elk3	ELK3, member of ETS oncogene family
13714	1	0.27	Elk4	ELK4, member of ETS oncogene family
13716	2	0.55	Ell	elongation factor RNA polymerase II
13722	10	2.75	Aimp1	aminoacyl tRNA synthetase complex-interacting multifunctional protein 1
13723	26	7.14	Emb	embigin
13726	5	1.37	Emd	emerin
13728	14	3.84	Mark2	MAP/microtubule affinity-regulating kinase 2
13730	297	81.56	Emp1	epithelial membrane protein 1
13731	1	0.27	Emp2	epithelial membrane protein 2
13732	78	21.42	Emp3	epithelial membrane protein 3
13733	151	41.47	Emr1	EGF-like module containing, mucin-like, hormone receptor-like sequence 1
13803	1	0.27	Enc1	ectodermal-neural cortex 1
13805	27	7.41	Eng	endoglin
13807	76	20.87	Eno2	enolase 2, gamma neuronal
13813	1	0.27	Eomes	eomesodermin homolog (Xenopus laevis)
13819	3	0.82	Epas1	endothelial PAS domain protein 1
13821	3	0.82	Epb4.1l1	erythrocyte protein band 4.1-like 1
13822	31	8.51	Epb4.1l2	erythrocyte protein band 4.1-like 2
13824	1	0.27	Epb4.1l4a	erythrocyte protein band 4.1-like 4a
13830	45	12.36	Stom	stomatin
13831	12	3.3	Epc1	enhancer of polycomb homolog 1 (Drosophila)
13835	12	3.3	Epha1	Eph receptor A1
13837	1	0.27	Epha3	Eph receptor A3
13838	13	3.57	Epha4	Eph receptor A4
13849	2	0.55	Ephx1	epoxide hydrolase 1, microsomal
13852	5	1.37	Stx2	syntaxin 2
13854	4	1.1	Epn1	epsin 1
13858	8	2.2	Eps15	epidermal growth factor receptor pathway substrate 15
13859	14	3.84	Eps15l1	epidermal growth factor receptor pathway substrate 15-like 1
13863	1	0.27	Lcn5	lipocalin 5
13864	6	1.65	Nr2f6	nuclear receptor subfamily 2, group F, member 6
13871	1	0.27	Ercc2	excision repair cross-complementing rodent repair deficiency, complementation group 2
13872	1	0.27	Ercc3	excision repair cross-complementing rodent repair deficiency, complementation group 3
13874	5	1.37	Ereg	epiregulin
13875	3	0.82	Erf	Ets2 repressor factor
13885	46	12.63	Esd	esterase D/formylglutathione hydrolase
13929	5	1.37	Amz2	archaelysin family metallopeptidase 2
13990	5	1.37	Smarcad1	SWI/SNF-related, matrix-associated actin-dependent regulator of chromatin, subfamily a, containing DEAD/H box 1
13996	20	5.49	Etohd2	ethanol decreased 2
13998	2	0.55	Fgd6	FYVE, RhoGEF and PH domain containing 6
14007	21	5.77	Cugbp2	CUG triplet repeat, RNA binding protein 2
14011	13	3.57	Etv6	ets variant gene 6 (TEL oncogene)
14012	1	0.27	Mpzl2	myelin protein zero-like 2
14017	15	4.12	Evi2a	ecotropic viral integration site 2a
14020	2	0.55	Evi5	ecotropic viral integration site 5
14025	1	0.27	Bcl11a	B-cell CLL/lymphoma 11A (zinc finger protein)
14030	74	20.32	Ewsr1	Ewing sarcoma breakpoint region 1
14038	4	1.1	Expi	extracellular proteinase inhibitor
14042	15	4.12	Ext1	exostoses (multiple) 1
14043	2	0.55	Ext2	exostoses (multiple) 2
140481	7	1.92	Man2a2	mannosidase 2, alpha 2
140483	1	0.27	Hnmt	histamine N-methyltransferase
140484	11	3.02	Pofut1	protein O-fucosyltransferase 1
140486	1	0.27	Igf2bp1	insulin-like growth factor 2 mRNA binding protein 1
140488	2	0.55	Igf2bp3	insulin-like growth factor 2 mRNA binding protein 3
140497	24	6.59	AF251705	cDNA sequence AF251705
140499	9	2.47	Ube2j2	ubiquitin-conjugating enzyme E2, J2 homolog (yeast)
14050	10	2.75	Eya3	eyes absent 3 homolog (Drosophila)
140546	2	0.55	Eri3	exoribonuclease 3
140559	36	9.89	Igsf8	immunoglobulin superfamily, member 8
14057	5	1.37	Sfxn1	sideroflexin 1
140570	4	1.1	Plxnb2	plexin B2
140579	6	1.65	Elmo2	engulfment and cell motility 2, ced-12 homolog (C. elegans)
14058	283	77.72	F10	coagulation factor X
140580	27	7.41	Elmo1	engulfment and cell motility 1, ced-12 homolog (C. elegans)
14062	3	0.82	F2r	coagulation factor II (thrombin) receptor
140630	5	1.37	Ube4a	ubiquitination factor E4A, UFD2 homolog (S. cerevisiae)
14066	14	3.84	F3	coagulation factor III
14067	4	1.1	F5	coagulation factor V
14068	60	16.48	F7	coagulation factor VII
140740	8	2.2	Sec63	SEC63-like (S. cerevisiae)
140780	2	0.55	Bmp2k	BMP2 inducible kinase
140792	49	13.46	Colec12	collectin sub-family member 12
140795	11	3.02	P2ry14	purinergic receptor P2Y, G-protein coupled, 14
14081	15	4.12	Acsl1	acyl-CoA synthetase long-chain family member 1
140810	4	1.1	Ttbk2	tau tubulin kinase 2
14082	1	0.27	Fadd	Fas (TNFRSF6)-associated via death domain
14083	2	0.55	Ptk2	PTK2 protein tyrosine kinase 2
14084	1	0.27	Faf1	Fas-associated factor 1
140858	15	4.12	Wdr5	WD repeat domain 5
140859	1	0.27	Nek8	NIMA (never in mitosis gene a)-related expressed kinase 8
14086	63	17.3	Fscn1	fascin homolog 1, actin bundling protein (Strongylocentrotus purpuratus)
14088	1	0.27	Fancc	Fanconi anemia, complementation group C
140887	2	0.55	Lnx2	ligand of numb-protein X 2
140917	4	1.1	Dclre1b	DNA cross-link repair 1B, PSO2 homolog (S. cerevisiae)
14102	14	3.84	Fas	Fas (TNF receptor superfamily member 6)
14104	1	0.27	Fasn	fatty acid synthase
14105	17	4.67	Sfrs13a	splicing factor, arginine/serine-rich 13A
14107	1	0.27	Fat1	FAT tumor suppressor homolog 1 (Drosophila)
14109	6	1.65	Fau	Finkel-Biskis-Reilly murine sarcoma virus (FBR-MuSV) ubiquitously expressed (fox derived)
14118	1	0.27	Fbn1	fibrillin 1
14119	3	0.82	Fbn2	fibrillin 2
14123	9	2.47	Fbrs	fibrosin
14125	1	0.27	Fcer1a	Fc receptor, IgE, high affinity I, alpha polypeptide
14127	60	16.48	Fcer1g	Fc receptor, IgE, high affinity I, gamma polypeptide
14129	70	19.22	Fcgr1	Fc receptor, IgG, high affinity I
14130	367	100.78	Fcgr2b	Fc receptor, IgG, low affinity IIb
14131	39	10.71	Fcgr3	Fc receptor, IgG, low affinity III
14132	18	4.94	Fcgrt	Fc receptor, IgG, alpha chain transporter
14133	7	1.92	Fcna	ficolin A
14137	4	1.1	Fdft1	farnesyl diphosphate farnesyl transferase 1
14151	5	1.37	Fech	ferrochelatase
14154	2	0.55	Fem1a	feminization 1 homolog a (C. elegans)
14155	20	5.49	Fem1b	feminization 1 homolog b (C. elegans)
14156	4	1.1	Fen1	flap structure specific endonuclease 1
14159	4	1.1	Fes	feline sarcoma oncogene
14169	2	0.55	Fgf14	fibroblast growth factor 14
14182	4	1.1	Fgfr1	fibroblast growth factor receptor 1
14184	2	0.55	Fgfr3	fibroblast growth factor receptor 3
14190	10	2.75	Fgl2	fibrinogen-like protein 2
14191	29	7.96	Fgr	Gardner-Rasheed feline sarcoma viral (Fgr) oncogene homolog
14208	8	2.2	Ppm1g	protein phosphatase 1G (formerly 2C), magnesium-dependent, gamma isoform
14211	4	1.1	Smc2	structural maintenance of chromosomes 2
14218	2	0.55	Sh3pxd2a	SH3 and PX domains 2A
14219	5	1.37	Ctgf	connective tissue growth factor
14225	15	4.12	Fkbp1a	FK506 binding protein 1a
14226	4	1.1	Fkbp1b	FK506 binding protein 1b
14227	1	0.27	Fkbp2	FK506 binding protein 2
14228	2	0.55	Fkbp4	FK506 binding protein 4
14229	1	0.27	Fkbp5	FK506 binding protein 5
14232	19	5.22	Fkbp8	FK506 binding protein 8
14236	47	12.91	Foxn2	forkhead box N2
14245	1	0.27	Lpin1	lipin 1
14247	24	6.59	Fli1	Friend leukemia integration 1
14248	41	11.26	Flii	flightless I homolog (Drosophila)
14251	1	0.27	Flot1	flotillin 1
14252	5	1.37	Flot2	flotillin 2
14260	4	1.1	Fmn1	formin 1
14265	27	7.41	Fmr1	fragile X mental retardation syndrome 1 homolog
14268	760	208.71	Fn1	fibronectin 1
142688	2	0.55	Asb13	ankyrin repeat and SOCS box-containing 13
14270	4	1.1	Srgap2	SLIT-ROBO Rho GTPase activating protein 2
14276	23	6.32	Folr2	folate receptor 2 (fetal)
14281	55	15.1	Fos	FBJ osteosarcoma oncogene
14289	266	73.05	Fpr2	formyl peptide receptor 2
14293	77	21.15	Fpr1	formyl peptide receptor 1
14297	1	0.27	Fxn	frataxin
142980	6	1.65	Tlr3	toll-like receptor 3
14299	1	0.27	Freq	frequenin homolog (Drosophila)
14300	8	2.2	Frg1	FSHD region gene 1
14313	12	3.3	Fst	follistatin
14314	7	1.92	Fstl1	follistatin-like 1
14319	2979	818.07	Fth1	ferritin heavy chain 1
14356	2	0.55	Fxc1	fractured callus expressed transcript 1
14360	6	1.65	Fyn	Fyn proto-oncogene
14362	12	3.3	Fzd1	frizzled homolog 1 (Drosophila)
14366	3	0.82	Fzd4	frizzled homolog 4 (Drosophila)
14367	4	1.1	Fzd5	frizzled homolog 5 (Drosophila)
14369	40	10.98	Fzd7	frizzled homolog 7 (Drosophila)
14370	1	0.27	Fzd8	frizzled homolog 8 (Drosophila)
14375	1	0.27	Xrcc6	X-ray repair complementing defective repair in Chinese hamster cells 6
14376	3	0.82	Ganab	alpha glucosidase 2 alpha neutral subunit
14381	8	2.2	G6pdx	glucose-6-phosphate dehydrogenase X-linked
14387	19	5.22	Gaa	glucosidase, alpha, acid
14388	18	4.94	Gab1	growth factor receptor bound protein 2-associated protein 1
14389	2	0.55	Gab2	growth factor receptor bound protein 2-associated protein 2
14390	15	4.12	Gabpa	GA repeat binding protein, alpha
14391	8	2.2	Gabpb1	GA repeat binding protein, beta 1
14411	1	0.27	Slc6a12	solute carrier family 6 (neurotransmitter transporter, betaine/GABA), member 12
14420	6	1.65	Galc	galactosylceramidase
14421	2	0.55	B4galnt1	beta-1,4-N-acetyl-galactosaminyl transferase 1
14422	32	8.79	B4galnt2	beta-1,4-N-acetyl-galactosaminyl transferase 2
14423	19	5.22	Galnt1	UDP-N-acetyl-alpha-D-galactosamine:polypeptide N-acetylgalactosaminyltransferase 1
14426	5	1.37	Galnt4	UDP-N-acetyl-alpha-D-galactosamine:polypeptide N-acetylgalactosaminyltransferase 4
14427	3	0.82	Galr1	galanin receptor 1
14450	3	0.82	Gart	phosphoribosylglycinamide formyltransferase
14455	1	0.27	Gas5	growth arrest specific 5
14456	6	1.65	Gas6	growth arrest specific 6
14457	266	73.05	Gas7	growth arrest specific 7
14461	3	0.82	Gata2	GATA binding protein 2
14466	19	5.22	Gba	glucosidase, beta, acid
14467	8	2.2	Gbas	glioblastoma amplified sequence
14468	294	80.74	Gbp1	guanylate binding protein 1
14469	158	43.39	Gbp2	guanylate binding protein 2
14470	14	3.84	Rabac1	Rab acceptor 1 (prenylated)
14479	9	2.47	Usp15	ubiquitin specific peptidase 15
14489	272	74.69	Mtpn	myotrophin
14528	167	45.86	Gch1	GTP cyclohydrolase 1
14533	14	3.84	Bloc1s1	biogenesis of lysosome-related organelles complex-1, subunit 1
14537	2	0.55	Gcnt1	glucosaminyl (N-acetyl) transferase 1, core 2
14538	4	1.1	Gcnt2	glucosaminyl (N-acetyl) transferase 2, I-branching enzyme
14544	9	2.47	Gda	guanine deaminase
14547	2	0.55	Gdap2	ganglioside-induced differentiation-associated-protein 2
14548	6	1.65	Mrps33	mitochondrial ribosomal protein S33
14555	1	0.27	Gpd1	glycerol-3-phosphate dehydrogenase 1 (soluble)
14567	54	14.83	Gdi1	guanosine diphosphate (GDP) dissociation inhibitor 1
14569	72	19.77	Gdi2	guanosine diphosphate (GDP) dissociation inhibitor 2
14571	74	20.32	Gpd2	glycerol phosphate dehydrogenase 2, mitochondrial
14579	42	11.53	Gem	GTP binding protein (gene overexpressed in skeletal muscle)
14583	8	2.2	Gfpt1	glutamine fructose-6-phosphate transaminase 1
14584	2	0.55	Gfpt2	glutamine fructose-6-phosphate transaminase 2
14590	12	3.3	Ggh	gamma-glutamyl hydrolase
14593	4	1.1	Ggps1	geranylgeranyl diphosphate synthase 1
14594	37	10.16	Ggta1	glycoprotein galactosyltransferase alpha 1, 3
14595	47	12.91	B4galt1	UDP-Gal:betaGlcNAc beta 1,4- galactosyltransferase, polypeptide 1
14600	1	0.27	Ghr	growth hormone receptor
14605	2	0.55	Tsc22d3	TSC22 domain family, member 3
14609	17	4.67	Gja1	gap junction protein, alpha 1
14628	27	7.41	Ostm1	osteopetrosis associated transmembrane protein 1
14629	2	0.55	Gclc	glutamate-cysteine ligase, catalytic subunit
14645	64	17.58	Glul	glutamate-ammonia ligase (glutamine synthetase)
14651	1	0.27	Hagh	hydroxyacyl glutathione hydrolase
14659	2	0.55	Glrp1	glutamine repeat protein 1
14660	101	27.74	Gls	glutaminase
14661	122	33.5	Glud1	glutamate dehydrogenase 1
14667	526	144.45	Gm2a	GM2 ganglioside activator protein
14670	7	1.92	Gnal1	guanine nucleotide binding protein-like 1
14672	1	0.27	Gna11	guanine nucleotide binding protein, alpha 11
14674	117	32.13	Gna13	guanine nucleotide binding protein, alpha 13
14676	1	0.27	Gna15	guanine nucleotide binding protein, alpha 15
14679	9	2.47	Gnai3	guanine nucleotide binding protein (G protein), alpha inhibiting 3
14680	70	19.22	Gnal	guanine nucleotide binding protein, alpha stimulating, olfactory type
14682	71	19.5	Gnaq	guanine nucleotide binding protein, alpha q polypeptide
14683	49	13.46	Gnas	GNAS (guanine nucleotide binding protein, alpha stimulating) complex locus
14688	247	67.83	Gnb1	guanine nucleotide binding protein (G protein), beta 1
14693	62	17.03	Gnb2	guanine nucleotide binding protein (G protein), beta 2
14694	219	60.14	Gnb2l1	guanine nucleotide binding protein (G protein), beta polypeptide 2 like 1
14696	2	0.55	Gnb4	guanine nucleotide binding protein (G protein), beta 4
14700	10	2.75	Gng10	guanine nucleotide binding protein (G protein), gamma 10
14702	6	1.65	Gng2	guanine nucleotide binding protein (G protein), gamma 2
14705	5	1.37	Bscl2	Bernardinelli-Seip congenital lipodystrophy 2 homolog (human)
14706	1	0.27	Gng4	guanine nucleotide binding protein (G protein), gamma 4
14712	3	0.82	Gnpat	glyceronephosphate O-acyltransferase
14719	6	1.65	Got2	glutamate oxaloacetate transaminase 2, mitochondrial
14726	874	240.01	Pdpn	podoplanin
14727	84	23.07	Gp49a	glycoprotein 49 A
14728	268	73.6	Lilrb4	leukocyte immunoglobulin-like receptor, subfamily B, member 4
14731	5	1.37	Gpaa1	GPI anchor attachment protein 1
14733	139	38.17	Gpc1	glypican 1
14739	3	0.82	S1pr2	sphingosine-1-phosphate receptor 2
14744	1	0.27	Gpr65	G-protein coupled receptor 65
14745	14	3.84	Lpar1	lysophosphatidic acid receptor 1
14747	166	45.59	Cmklr1	chemokine-like receptor 1
14748	3	0.82	Gpr3	G-protein coupled receptor 3
14751	3	0.82	Gpi1	glucose phosphate isomerase 1
14755	1	0.27	Pigq	phosphatidylinositol glycan anchor biosynthesis, class Q
14756	3	0.82	Gpld1	glycosylphosphatidylinositol specific phospholipase D1
14768	2	0.55	Lancl1	LanC (bacterial lantibiotic synthetase component C)-like 1
14773	1	0.27	Grk5	G protein-coupled receptor kinase 5
14775	39	10.71	Gpx1	glutathione peroxidase 1
14778	6	1.65	Gpx3	glutathione peroxidase 3
14782	1	0.27	Gsr	glutathione reductase
14784	295	81.01	Grb2	growth factor receptor bound protein 2
14790	15	4.12	Grcc10	gene rich cluster, C10 gene
14791	2	0.55	Emg1	EMG1 nucleolar protein homolog (S. cerevisiae)
14792	6	1.65	Lpcat3	lysophosphatidylcholine acyltransferase 3
14794	6	1.65	Spsb2	splA/ryanodine receptor domain and SOCS box containing 2
14812	1	0.27	Grin2b	glutamate receptor, ionotropic, NMDA2B (epsilon 2)
14815	25	6.87	Nr3c1	nuclear receptor subfamily 3, group C, member 1
14824	211	57.94	Grn	granulin
14825	364	99.96	Cxcl1	chemokine (C-X-C motif) ligand 1
14827	2	0.55	Pdia3	protein disulfide isomerase associated 3
14828	121	33.23	Hspa5	heat shock protein 5
14852	79	21.69	Gspt1	G1 to S phase transition 1
14865	1	0.27	Gstm4	glutathione S-transferase, mu 4
14866	1	0.27	Gstm5	glutathione S-transferase, mu 5
14871	1	0.27	Gstt1	glutathione S-transferase, theta 1
14872	1	0.27	Gstt2	glutathione S-transferase, theta 2
14873	7	1.92	Gsto1	glutathione S-transferase omega 1
14874	5	1.37	Gstz1	glutathione transferase zeta 1 (maleylacetoacetate isomerase)
14884	15	4.12	Gtf2h1	general transcription factor II H, polypeptide 1
14885	3	0.82	Gtf2h4	general transcription factor II H, polypeptide 4
14894	1	0.27	Gtl3	gene trap locus 3
14897	38	10.44	Trip12	thyroid hormone receptor interactor 12
14904	2	0.55	Gtpbp1	GTP binding protein 1
14910	1	0.27	Gt(ROSA)26Sor	gene trap ROSA 26, Philippe Soriano
14913	1	0.27	Guca1a	guanylate cyclase activator 1a (retina)
14923	1	0.27	Guk1	guanylate kinase 1
14924	1	0.27	Magi1	membrane associated guanylate kinase, WW and PDZ domain containing 1
14933	45	12.36	Gyk	glycerol kinase
14936	7	1.92	Gys1	glycogen synthase 1, muscle
14950	53	14.55	H13	histocompatibility 13
14958	4	1.1	H1f0	H1 histone family, member 0
14960	84	23.07	H2-Aa	histocompatibility 2, class II antigen A, alpha
14962	226	62.06	Cfb	complement factor B
14964	188	51.63	H2-D1	histocompatibility 2, D region locus 1
14968	27	7.41	H2-Ea	histocompatibility 2, class II antigen E alpha
14969	80	21.97	H2-Eb1	histocompatibility 2, class II antigen E beta
14977	4	1.1	Slc39a7	solute carrier family 39 (zinc transporter), member 7
14979	3	0.82	H2-Ke6	H2-K region expressed gene 6
14991	16	4.39	H2-M3	histocompatibility 2, M region locus 3
15001	1	0.27	H2-Oa	histocompatibility 2, O region alpha locus
15018	11	3.02	H2-Q7	histocompatibility 2, Q region locus 7
15040	9	2.47	H2-T23	histocompatibility 2, T region locus 23
15042	12	3.3	H2-T24	histocompatibility 2, T region locus 24
15061	88	24.17	H28	histocompatibility 28
15081	191	52.45	H3f3b	H3 histone, family 3B
15107	2	0.55	Hadh	hydroxyacyl-Coenzyme A dehydrogenase
15108	1	0.27	Hsd17b10	hydroxysteroid (17-beta) dehydrogenase 10
15109	28	7.69	Hal	histidine ammonia lyase
15115	1	0.27	Hars	histidyl-tRNA synthetase
15117	1	0.27	Has2	hyaluronan synthase 2
15159	15	4.12	Hccs	holocytochrome c synthetase
15161	4	1.1	Hcfc1	host cell factor C1
15163	72	19.77	Hcls1	hematopoietic cell specific Lyn substrate 1
15170	78	21.42	Ptpn6	protein tyrosine phosphatase, non-receptor type 6
15182	14	3.84	Hdac2	histone deacetylase 2
15183	1	0.27	Hdac3	histone deacetylase 3
15184	8	2.2	Hdac5	histone deacetylase 5
15186	1	0.27	Hdc	histidine decarboxylase
15191	25	6.87	Hdgf	hepatoma-derived growth factor
15193	1	0.27	Hdgfrp2	hepatoma-derived growth factor, related protein 2
15199	11	3.02	Hebp1	heme binding protein 1
15200	26	7.14	Hbegf	heparin-binding EGF-like growth factor
15203	2	0.55	Heph	hephaestin
15204	2	0.55	Herc2	hect (homologous to the E6-AP (UBE3A) carboxyl terminus) domain and RCC1 (CHC1)-like domain (RLD) 2
15205	1	0.27	Hes1	hairy and enhancer of split 1 (Drosophila)
15211	60	16.48	Hexa	hexosaminidase A
15212	22	6.04	Hexb	hexosaminidase B
15216	2	0.55	Hfe	hemochromatosis
15235	1	0.27	Mst1	macrophage stimulating 1 (hepatocyte growth factor-like)
15239	8	2.2	Hgs	HGF-regulated tyrosine kinase substrate
15242	2	0.55	Hhex	hematopoietically expressed homeobox
15247	10	2.75	Hiat1	hippocampus abundant gene transcript 1
15251	184	50.53	Hif1a	hypoxia inducible factor 1, alpha subunit
15254	15	4.12	Hint1	histidine triad nucleotide binding protein 1
15257	1	0.27	Hipk1	homeodomain interacting protein kinase 1
15258	1	0.27	Hipk2	homeodomain interacting protein kinase 2
15260	1	0.27	Hira	histone cell cycle regulation defective homolog A (S. cerevisiae)
15273	14	3.84	Hivep2	human immunodeficiency virus type I enhancer binding protein 2
15275	8	2.2	Hk1	hexokinase 1
15277	202	55.47	Hk2	hexokinase 2
15284	3	0.82	Hlx	H2.0-like homeobox
15312	4	1.1	Hmgn1	high mobility group nucleosomal binding domain 1
15353	4	1.1	Hmg20b	high mobility group 20 B
15356	1	0.27	Hmgcl	3-hydroxy-3-methylglutaryl-Coenzyme A lyase
15357	113	31.03	Hmgcr	3-hydroxy-3-methylglutaryl-Coenzyme A reductase
15361	3	0.82	Hmga1	high mobility group AT-hook 1
15366	1	0.27	Hmmr	hyaluronan mediated motility receptor (RHAMM)
15368	76	20.87	Hmox1	heme oxygenase (decycling) 1
15369	4	1.1	Hmox2	heme oxygenase (decycling) 2
15370	4	1.1	Nr4a1	nuclear receptor subfamily 4, group A, member 1
15374	30	8.24	Hn1	hematological and neurological expressed sequence 1
15384	66	18.12	Hnrnpab	heterogeneous nuclear ribonucleoprotein A/B
15388	206	56.57	Hnrnpl	heterogeneous nuclear ribonucleoprotein L
15427	6	1.65	Hoxc9	homeo box C9
15434	1	0.27	Hoxd3	homeo box D3
15439	98	26.91	Hp	haptoglobin
15441	20	5.49	Hp1bp3	heterochromatin protein 1, binding protein 3
15442	3	0.82	Hpse	heparanase
15452	62	17.03	Hprt1	hypoxanthine guanine phosphoribosyl transferase 1
15461	13	3.57	Hras1	Harvey rat sarcoma virus oncogene 1
15463	9	2.47	Agfg1	ArfGAP with FG repeats 1
15464	10	2.75	Hrc	histidine rich calcium binding protein
15467	7	1.92	Eif2ak1	eukaryotic translation initiation factor 2 alpha kinase 1
15468	1	0.27	Prmt2	protein arginine N-methyltransferase 2
15469	3	0.82	Prmt1	protein arginine N-methyltransferase 1
15481	35	9.61	Hspa8	heat shock protein 8
15488	1	0.27	Hsd17b4	hydroxysteroid (17-beta) dehydrogenase 4
15490	5	1.37	Hsd17b7	hydroxysteroid (17-beta) dehydrogenase 7
15499	4	1.1	Hsf1	heat shock factor 1
15500	34	9.34	Hsf2	heat shock factor 2
15502	14	3.84	Dnaja1	DnaJ (Hsp40) homolog, subfamily A, member 1
15504	1	0.27	Dnajb3	DnaJ (Hsp40) homolog, subfamily B, member 3
15505	35	9.61	Hsph1	heat shock 105kDa/110kDa protein 1
15510	9	2.47	Hspd1	heat shock protein 1 (chaperonin)
15511	2	0.55	Hspa1b	heat shock protein 1B
15512	3	0.82	Hspa2	heat shock protein 2
15516	27	7.41	Hsp90ab1	heat shock protein 90 alpha (cytosolic), class B member 1
15519	95	26.09	Hsp90aa1	heat shock protein 90, alpha (cytosolic), class A member 1
15525	24	6.59	Hspa4	heat shock protein 4
15526	23	6.32	Hspa9	heat shock protein 9
15531	1	0.27	Ndst1	N-deacetylase/N-sulfotransferase (heparan glucosaminyl) 1
15547	2	0.55	Trmt2a	TRM2 tRNA methyltransferase 2 homolog A (S. cerevisiae)
15568	38	10.44	Elavl1	ELAV (embryonic lethal, abnormal vision, Drosophila)-like 1 (Hu antigen R)
15574	1	0.27	Hus1	Hus1 homolog (S. pombe)
15586	2	0.55	Hyal1	hyaluronoglucosaminidase 1
15587	1	0.27	Hyal2	hyaluronoglucosaminidase 2
15894	206	56.57	Icam1	intercellular adhesion molecule 1
15896	3	0.82	Icam2	intercellular adhesion molecule 2
15900	19	5.22	Irf8	interferon regulatory factor 8
15901	1	0.27	Id1	inhibitor of DNA binding 1
15902	988	271.32	Id2	inhibitor of DNA binding 2
15903	6	1.65	Id3	inhibitor of DNA binding 3
15925	1	0.27	Ide	insulin degrading enzyme
15926	35	9.61	Idh1	isocitrate dehydrogenase 1 (NADP+), soluble
15929	4	1.1	Idh3g	isocitrate dehydrogenase 3 (NAD+), gamma
15931	16	4.39	Ids	iduronate 2-sulfatase
15932	2	0.55	Idua	iduronidase, alpha-L-
15936	2	0.55	Ier2	immediate early response 2
15937	104	28.56	Ier3	immediate early response 3
15939	5	1.37	Ier5	immediate early response 5
15944	53	14.55	Irgm1	immunity-related GTPase family M member 1
15950	23	6.32	Ifi203	interferon activated gene 203
15953	119	32.68	Ifi47	interferon gamma inducible protein 47
15957	555	152.41	Ifit1	interferon-induced protein with tetratricopeptide repeats 1
15958	113	31.03	Ifit2	interferon-induced protein with tetratricopeptide repeats 2
15959	14	3.84	Ifit3	interferon-induced protein with tetratricopeptide repeats 3
15975	30	8.24	Ifnar1	interferon (alpha and beta) receptor 1
15976	36	9.89	Ifnar2	interferon (alpha and beta) receptor 2
15977	1	0.27	Ifnb1	interferon beta 1, fibroblast
15979	70	19.22	Ifngr1	interferon gamma receptor 1
15980	229	62.89	Ifngr2	interferon gamma receptor 2
15982	52	14.28	Ifrd1	interferon-related developmental regulator 1
15985	1	0.27	Cd79b	CD79B antigen
16000	57	15.65	Igf1	insulin-like growth factor 1
16001	11	3.02	Igf1r	insulin-like growth factor I receptor
16004	3	0.82	Igf2r	insulin-like growth factor 2 receptor
16007	1	0.27	Cyr61	cysteine rich protein 61
16010	4	1.1	Igfbp4	insulin-like growth factor binding protein 4
16068	11	3.02	Il18bp	interleukin 18 binding protein
16145	45	12.36	Igtp	interferon gamma induced GTPase
16149	276	75.79	Cd74	CD74 antigen (invariant polypeptide of major histocompatibility complex, class II antigen-associated)
16150	6	1.65	Ikbkb	inhibitor of kappaB kinase beta
16151	11	3.02	Ikbkg	inhibitor of kappaB kinase gamma
16154	3	0.82	Il10ra	interleukin 10 receptor, alpha
16155	36	9.89	Il10rb	interleukin 10 receptor, beta
16159	20	5.49	Il12a	interleukin 12a
16164	19	5.22	Il13ra1	interleukin 13 receptor, alpha 1
16168	10	2.75	Il15	interleukin 15
16169	1	0.27	Il15ra	interleukin 15 receptor, alpha chain
16170	227	62.34	Il16	interleukin 16
16172	53	14.55	Il17ra	interleukin 17 receptor A
16173	12	3.3	Il18	interleukin 18
16175	1276	350.41	Il1a	interleukin 1 alpha
16176	366	100.51	Il1b	interleukin 1 beta
16177	3	0.82	Il1r1	interleukin 1 receptor, type I
16180	4	1.1	Il1rap	interleukin 1 receptor accessory protein
16181	1321	362.76	Il1rn	interleukin 1 receptor antagonist
16184	1	0.27	Il2ra	interleukin 2 receptor, alpha chain
16186	32	8.79	Il2rg	interleukin 2 receptor, gamma chain
16190	10	2.75	Il4ra	interleukin 4 receptor, alpha
16193	5	1.37	Il6	interleukin 6
16194	1	0.27	Il6ra	interleukin 6 receptor, alpha
16195	3	0.82	Il6st	interleukin 6 signal transducer
16197	118	32.4	Il7r	interleukin 7 receptor
16201	19	5.22	Ilf3	interleukin enhancer binding factor 3
16202	9	2.47	Ilk	integrin linked kinase
16210	38	10.44	Impact	imprinted and ancient
16211	8	2.2	Kpnb1	karyopherin (importin) beta 1
16319	2	0.55	Incenp	inner centromere protein
16323	14	3.84	Inhba	inhibin beta-A
16328	2	0.55	Cep250	centrosomal protein 250
16330	2	0.55	Inpp5b	inositol polyphosphate-5-phosphatase B
16332	3	0.82	Inppl1	inositol polyphosphate phosphatase-like 1
16337	2	0.55	Insr	insulin receptor
16341	4	1.1	Eif3e	eukaryotic translation initiation factor 3, subunit E
16348	38	10.44	Invs	inversin
16362	55	15.1	Irf1	interferon regulatory factor 1
16363	65	17.85	Irf2	interferon regulatory factor 2
16364	4	1.1	Irf4	interferon regulatory factor 4
16365	1338	367.43	Irg1	immunoresponsive gene 1
16391	19	5.22	Irf9	interferon regulatory factor 9
16396	42	11.53	Itch	itchy, E3 ubiquitin protein ligase
16401	19	5.22	Itga4	integrin alpha 4
16402	27	7.41	Itga5	integrin alpha 5 (fibronectin receptor alpha)
16403	1	0.27	Itga6	integrin alpha 6
16408	6	1.65	Itgal	integrin alpha L
16409	47	12.91	Itgam	integrin alpha M
16410	124	34.05	Itgav	integrin alpha V
16411	9	2.47	Itgax	integrin alpha X
16412	529	145.27	Itgb1	integrin beta 1 (fibronectin receptor beta)
16413	7	1.92	Itgb1bp1	integrin beta 1 binding protein 1
16414	88	24.17	Itgb2	integrin beta 2
16418	29	7.96	Eif6	eukaryotic translation initiation factor 6
16419	5	1.37	Itgb5	integrin beta 5
16421	17	4.67	Itgb7	integrin beta 7
16423	57	15.65	Cd47	CD47 antigen (Rh-related antigen, integrin-associated signal transducer)
16430	66	18.12	Stt3a	STT3, subunit of the oligosaccharyltransferase complex, homolog A (S. cerevisiae)
16431	3	0.82	Itm2a	integral membrane protein 2A
16432	412	113.14	Itm2b	integral membrane protein 2B
16434	2	0.55	Itpa	inosine triphosphatase (nucleoside triphosphate pyrophosphatase)
16439	15	4.12	Itpr2	inositol 1,4,5-triphosphate receptor 2
16443	25	6.87	Itsn1	intersectin 1 (SH3 domain protein 1A)
16449	2	0.55	Jag1	jagged 1
16451	66	18.12	Jak1	Janus kinase 1
16452	128	35.15	Jak2	Janus kinase 2
16468	84	23.07	Jarid2	jumonji, AT rich interactive domain 2
16476	126	34.6	Jun	Jun oncogene
16477	83	22.79	Junb	Jun-B oncogene
16478	9	2.47	Jund	Jun proto-oncogene related gene d
16480	1	0.27	Jup	junction plakoglobin
16498	2	0.55	Kcnab2	potassium voltage-gated channel, shaker-related subfamily, beta member 2
16518	20	5.49	Kcnj2	potassium inwardly-rectifying channel, subfamily J, member 2
16524	1	0.27	Kcnj9	potassium inwardly-rectifying channel, subfamily J, member 9
16534	3	0.82	Kcnn4	potassium intermediate/small conductance calcium-activated channel, subfamily N, member 4
16541	5	1.37	Napsa	napsin A aspartic peptidase
16543	57	15.65	Mdfic	MyoD family inhibitor domain containing
16548	2	0.55	Khk	ketohexokinase
16549	10	2.75	Khsrp	KH-type splicing regulatory protein
16558	5	1.37	Kif16b	kinesin family member 16B
16560	1	0.27	Kif1a	kinesin family member 1A
16561	11	3.02	Kif1b	kinesin family member 1B
16562	23	6.32	Kif1c	kinesin family member 1C
16563	13	3.57	Kif2a	kinesin family member 2A
16565	5	1.37	Kif21b	kinesin family member 21B
16568	4	1.1	Kif3a	kinesin family member 3A
16569	1	0.27	Kif3b	kinesin family member 3B
16570	1	0.27	Kif3c	kinesin family member 3C
16579	3	0.82	Kifap3	kinesin-associated protein 3
16582	1	0.27	Kifc3	kinesin family member C3
16590	7	1.92	Kit	kit oncogene
16591	1	0.27	Kl	klotho
16592	3	0.82	Fabp5	fatty acid binding protein 5, epidermal
16594	1	0.27	Klc2	kinesin light chain 2
16598	2	0.55	Klf2	Kruppel-like factor 2 (lung)
16601	3	0.82	Klf9	Kruppel-like factor 9
16621	1	0.27	Klkb1	kallikrein B, plasma 1
16646	14	3.84	Kpna1	karyopherin (importin) alpha 1
16648	77	21.15	Kpna3	karyopherin (importin) alpha 3
16649	71	19.5	Kpna4	karyopherin (importin) alpha 4
16650	20	5.49	Kpna6	karyopherin (importin) alpha 6
16653	11	3.02	Kras	v-Ki-ras2 Kirsten rat sarcoma viral oncogene homolog
16656	23	6.32	Hivep3	human immunodeficiency virus type I enhancer binding protein 3
16658	62	17.03	Mafb	v-maf musculoaponeurotic fibrosarcoma oncogene family, protein B (avian)
16709	3	0.82	Ktn1	kinectin 1
16728	1	0.27	L1cam	L1 cell adhesion molecule
16763	3	0.82	Lad1	ladinin
16783	56	15.38	Lamp1	lysosomal-associated membrane protein 1
16784	494	135.66	Lamp2	lysosomal-associated membrane protein 2
16790	49	13.46	Anpep	alanyl (membrane) aminopeptidase
16792	34	9.34	Laptm5	lysosomal-associated protein transmembrane 5
16795	3	0.82	Large	like-glycosyltransferase
16796	60	16.48	Lasp1	LIM and SH3 protein 1
16798	5	1.37	Lats1	large tumor suppressor
16800	103	28.29	Arhgef2	rho/rac guanine nucleotide exchange factor (GEF) 2
16801	2	0.55	Arhgef1	Rho guanine nucleotide exchange factor (GEF) 1
16818	1	0.27	Lck	lymphocyte protein tyrosine kinase
16819	4	1.1	Lcn2	lipocalin 2
16822	109	29.93	Lcp2	lymphocyte cytosolic protein 2
16828	137	37.62	Ldha	lactate dehydrogenase A
16832	1	0.27	Ldhb	lactate dehydrogenase B
16834	2	0.55	Cog1	component of oligomeric golgi complex 1
16835	64	17.58	Ldlr	low density lipoprotein receptor
16852	372	102.16	Lgals1	lectin, galactose binding, soluble 1
16854	1183	324.87	Lgals3	lectin, galactose binding, soluble 3
16859	122	33.5	Lgals9	lectin, galactose binding, soluble 9
16865	1	0.27	Lgtn	ligatin
16882	2	0.55	Lig3	ligase III, DNA, ATP-dependent
16886	1	0.27	Limk2	LIM motif-containing protein kinase 2
16889	72	19.77	Lipa	lysosomal acid lipase A
16890	2	0.55	Lipe	lipase, hormone sensitive
16891	1	0.27	Lipg	lipase, endothelial
16897	1	0.27	Llgl1	lethal giant larvae homolog 1 (Drosophila)
16905	37	10.16	Lmna	lamin A
16906	11	3.02	Lmnb1	lamin B1
16909	10	2.75	Lmo2	LIM domain only 2
16911	137	37.62	Lmo4	LIM domain only 4
16912	9	2.47	Psmb9	proteasome (prosome, macropain) subunit, beta type 9 (large multifunctional peptidase 2)
16913	34	9.34	Psmb8	proteasome (prosome, macropain) subunit, beta type 8 (large multifunctional peptidase 7)
16922	3	0.82	Phyh	phytanoyl-CoA hydroxylase
16948	3	0.82	Lox	lysyl oxidase
16952	85	23.34	Anxa1	annexin A1
16956	164	45.04	Lpl	lipoprotein lipase
16969	30	8.24	Zbtb7a	zinc finger and BTB domain containing 7a
16970	1	0.27	Lrmp	lymphoid-restricted membrane protein
16971	31	8.51	Lrp1	low density lipoprotein receptor-related protein 1
16975	1	0.27	Lrp8	low density lipoprotein receptor-related protein 8, apolipoprotein e receptor
16976	41	11.26	Lrpap1	low density lipoprotein receptor-related protein associated protein 1
16978	44	12.08	Lrrfip1	leucine rich repeat (in FLII) interacting protein 1
16985	4	1.1	Lsp1	lymphocyte specific 1
16987	1	0.27	Lss	lanosterol synthase
16988	38	10.44	Lst1	leukocyte specific transcript 1
16994	1	0.27	Ltb	lymphotoxin B
16998	1	0.27	Ltbp3	latent transforming growth factor beta binding protein 3
17000	4	1.1	Ltbr	lymphotoxin B receptor
17025	1	0.27	Alad	aminolevulinate, delta-, dehydratase
17035	3	0.82	Lxn	latexin
170459	1	0.27	Stard4	StAR-related lipid transfer (START) domain containing 4
170460	15	4.12	Stard5	StAR-related lipid transfer (START) domain containing 5
170483	1	0.27	Grin3b	glutamate receptor, ionotropic, NMDA3B
17060	14	3.84	Blnk	B-cell linker
170625	16	4.39	Snx18	sorting nexin 18
17064	39	10.71	Cd93	CD93 antigen
170644	23	6.32	Ubn1	ubinuclein 1
17069	297	81.56	Ly6e	lymphocyte antigen 6 complex, locus E
170716	4	1.1	Cyp4f13	cytochrome P450, family 4, subfamily f, polypeptide 13
170719	4	1.1	Oxr1	oxidation resistance 1
170728	3	0.82	Rtn4ip1	reticulon 4 interacting protein 1
170736	10	2.75	Parvb	parvin, beta
170740	1	0.27	Zfp287	zinc finger protein 287
170743	36	9.89	Tlr7	toll-like receptor 7
170744	2	0.55	Tlr8	toll-like receptor 8
170748	2	0.55	BC017612	cDNA sequence BC017612
170749	3	0.82	Mtmr4	myotubularin related protein 4
170750	12	3.3	Xpnpep1	X-prolyl aminopeptidase (aminopeptidase P) 1, soluble
170752	6	1.65	Bco2	beta-carotene oxygenase 2
170755	25	6.87	Sgk3	serum/glucocorticoid regulated kinase 3
170758	4	1.1	Rac3	RAS-related C3 botulinum substrate 3
17076	1	0.27	Ly75	lymphocyte antigen 75
170760	21	5.77	Acbd3	acyl-Coenzyme A binding domain containing 3
170762	8	2.2	Nup155	nucleoporin 155
170767	4	1.1	Rfxap	regulatory factor X-associated protein
170770	3	0.82	Bbc3	BCL2 binding component 3
170776	1	0.27	Cd209c	CD209c antigen
170787	2	0.55	Hdac10	histone deacetylase 10
170789	1	0.27	Acot8	acyl-CoA thioesterase 8
17079	48	13.18	Cd180	CD180 antigen
170791	44	12.08	Rbm39	RNA binding motif protein 39
170799	9	2.47	Rtkn2	rhotekin 2
17082	2	0.55	Il1rl1	interleukin 1 receptor-like 1
170822	8	2.2	Usp33	ubiquitin specific peptidase 33
17083	23	6.32	Tmed1	transmembrane emp24 domain containing 1
17085	21	5.77	Ly9	lymphocyte antigen 9
17087	7	1.92	Ly96	lymphocyte antigen 96
17089	5	1.37	Lyar	Ly1 antibody reactive clone
170938	2	0.55	Zfp617	zinc finger protein 617
170942	165	45.31	Erdr1	erythroid differentiation regulator 1
17095	7	1.92	Lyl1	lymphoblastomic leukemia 1
17096	1	0.27	Lyn	Yamaguchi sarcoma viral (v-yes-1) oncogene homolog
17101	1	0.27	Lyst	lysosomal trafficking regulator
17110	1843	506.11	Lyz1	lysozyme 1
17113	34	9.34	M6pr	mannose-6-phosphate receptor, cation dependent
17118	394	108.2	Marcks	myristoylated alanine rich protein kinase C substrate
17119	174	47.78	Mxd1	MAX dimerization protein 1
171207	5	1.37	Arhgap4	Rho GTPase activating protein 4
17121	2	0.55	Mxd3	Max dimerization protein 3
171210	2	0.55	Acot2	acyl-CoA thioesterase 2
171212	1	0.27	Galnt10	UDP-N-acetyl-alpha-D-galactosamine:polypeptide N-acetylgalactosaminyltransferase 10
17125	3	0.82	Smad1	MAD homolog 1 (Drosophila)
17126	5	1.37	Smad2	MAD homolog 2 (Drosophila)
171285	1	0.27	Havcr2	hepatitis A virus cellular receptor 2
17130	2	0.55	Smad6	MAD homolog 6 (Drosophila)
17131	4	1.1	Smad7	MAD homolog 7 (Drosophila)
17133	6	1.65	Maff	v-maf musculoaponeurotic fibrosarcoma oncogene family, protein F (avian)
17135	13	3.57	Mafk	v-maf musculoaponeurotic fibrosarcoma oncogene family, protein K (avian)
17136	1	0.27	Mag	myelin-associated glycoprotein
171429	2	0.55	Slc26a6	solute carrier family 26, member 6
171486	2	0.55	Cd99l2	CD99 antigen-like 2
17149	2	0.55	Magoh	mago-nashi homolog, proliferation-associated (Drosophila)
171504	1315	361.12	Apob48r	apolipoprotein B48 receptor
171508	3	0.82	Creld1	cysteine-rich with EGF-like domains 1
17151	6	1.65	Ccndbp1	cyclin D-type binding-protein 1
17155	27	7.41	Man1a	mannosidase 1, alpha
17156	14	3.84	Man1a2	mannosidase, alpha, class 1A, member 2
171567	3	0.82	Nme7	non-metastatic cells 7, protein expressed in (nucleoside-diphosphate kinase)
17158	18	4.94	Man2a1	mannosidase 2, alpha 1
171580	1	0.27	Mical1	microtubule associated monoxygenase, calponin and LIM domain containing 1
17159	21	5.77	Man2b1	mannosidase 2, alpha B1
17160	173	47.51	Man2b2	mannosidase 2, alpha B2
17164	163	44.76	Mapkapk2	MAP kinase-activated protein kinase 2
17165	5	1.37	Mapkapk5	MAP kinase-activated protein kinase 5
17167	15	4.12	Marco	macrophage receptor with collagenous structure
17184	19	5.22	Matr3	matrin 3
17188	13	3.57	Maz	MYC-associated zinc finger protein (purine-binding transcription factor)
17190	2	0.55	Mbd1	methyl-CpG binding domain protein 1
17191	9	2.47	Mbd2	methyl-CpG binding domain protein 2
17192	10	2.75	Mbd3	methyl-CpG binding domain protein 3
17193	11	3.02	Mbd4	methyl-CpG binding domain protein 4
17207	3	0.82	Mcf2l	mcf.2 transforming sequence-like
17210	54	14.83	Mcl1	myeloid cell leukemia sequence 1
17217	4	1.1	Mcm4	minichromosome maintenance deficient 4 homolog (S. cerevisiae)
17219	1	0.27	Mcm6	minichromosome maintenance deficient 6 (MIS5 homolog, S. pombe) (S. cerevisiae)
17220	1	0.27	Mcm7	minichromosome maintenance deficient 7 (S. cerevisiae)
17222	2	0.55	Anapc1	anaphase promoting complex subunit 1
17229	1	0.27	Tpsb2	tryptase beta 2
17237	14	3.84	Mgrn1	mahogunin, ring finger 1
17245	2	0.55	Mdm1	transformed mouse 3T3 cell double minute 1
17246	77	21.15	Mdm2	transformed mouse 3T3 cell double minute 2
17250	30	8.24	Abcc1	ATP-binding cassette, sub-family C (CFTR/MRP), member 1
17252	5	1.37	Rdh11	retinol dehydrogenase 11
17254	130	35.7	Slc3a2	solute carrier family 3 (activators of dibasic and neutral amino acid transport), member 2
17256	7	1.92	Mea1	male enhanced antigen 1
17257	12	3.3	Mecp2	methyl CpG binding protein 2
17261	2	0.55	Mef2d	myocyte enhancer factor 2D
17274	48	13.18	Rab8a	RAB8A, member RAS oncogene family
17281	3	0.82	Fyco1	FYVE and coiled-coil domain containing 1
17294	3	0.82	Mest	mesoderm specific transcript
17295	127	34.88	Met	met proto-oncogene
17304	4	1.1	Mfge8	milk fat globule-EGF factor 8 protein
17308	19	5.22	Mgat1	mannoside acetylglucosaminyltransferase 1
17311	3	0.82	Kitl	kit ligand
17318	10	2.75	Mid1	midline 1
17330	1	0.27	Minpp1	multiple inositol polyphosphate histidine phosphatase 1
17344	4	1.1	Pias2	protein inhibitor of activated STAT 2
17345	7	1.92	Mki67	antigen identified by monoclonal antibody Ki 67
17346	3	0.82	Mknk1	MAP kinase-interacting serine/threonine kinase 1
17347	22	6.04	Mknk2	MAP kinase-interacting serine/threonine kinase 2
17354	13	3.57	Mllt10	myeloid/lymphoid or mixed-lineage leukemia (trithorax homolog, Drosophila); translocated to, 10
17355	38	10.44	Aff1	AF4/FMR2 family, member 1
17356	2	0.55	Mllt4	myeloid/lymphoid or mixed-lineage leukemia (trithorax homolog, Drosophila); translocated to, 4
17357	275	75.52	Marcksl1	MARCKS-like 1
17381	123	33.78	Mmp12	matrix metallopeptidase 12
17387	165	45.31	Mmp14	matrix metallopeptidase 14 (membrane-inserted)
17394	9	2.47	Mmp8	matrix metallopeptidase 8
17395	5	1.37	Mmp9	matrix metallopeptidase 9
17420	3	0.82	Mnat1	menage a trois 1
17423	2	0.55	Ndst2	N-deacetylase/N-sulfotransferase (heparan glucosaminyl) 2
17425	3	0.82	Foxk1	forkhead box K1
17428	7	1.92	Mnt	max binding protein
17434	8	2.2	Mocs2	molybdenum cofactor synthesis 2
17448	26	7.14	Mdh2	malate dehydrogenase 2, NAD (mitochondrial)
17449	11	3.02	Mdh1	malate dehydrogenase 1, NAD (soluble)
17470	99	27.19	Cd200	CD200 antigen
17472	3	0.82	Gbp4	guanylate binding protein 4
17474	358	98.31	Clec4d	C-type lectin domain family 4, member d
17476	545	149.66	Mpeg1	macrophage expressed gene 1
17524	29	7.96	Mpp1	membrane protein, palmitoylated
17527	1	0.27	Mpv17	MpV17 mitochondrial inner membrane protein
17533	24	6.59	Mrc1	mannose receptor, C type 1
17536	1	0.27	Meis2	Meis homeobox 2
17684	7	1.92	Cited2	Cbp/p300-interacting transactivator, with Glu/Asp-rich carboxy-terminal domain, 2
17691	5	1.37	Sik1	salt inducible kinase 1
17692	18	4.94	Msl3	male-specific lethal 3 homolog (Drosophila)
17698	181	49.7	Msn	moesin
17713	1	0.27	Grpel1	GrpE-like 1, mitochondrial
17750	118	32.4	Mt2	metallothionein 2
17755	1	0.27	Mtap1b	microtubule-associated protein 1B
17758	49	13.46	Mtap4	microtubule-associated protein 4
17760	15	4.12	Mtap6	microtubule-associated protein 6
17762	2	0.55	Mapt	microtubule-associated protein tau
17763	1	0.27	Mtcp1	mature T-cell proliferation 1
17764	4	1.1	Mtf1	metal response element binding transcription factor 1
17765	17	4.67	Mtf2	metal response element binding transcription factor 2
17768	2	0.55	Mthfd2	methylenetetrahydrofolate dehydrogenase (NAD+ dependent), methenyltetrahydrofolate cyclohydrolase
17769	9	2.47	Mthfr	5,10-methylenetetrahydrofolate reductase
17772	17	4.67	Mtm1	X-linked myotubular myopathy gene 1
17775	508	139.5	Laptm4a	lysosomal-associated protein transmembrane 4A
17776	3	0.82	Mast2	microtubule associated serine/threonine kinase 2
17777	1	0.27	Mttp	microsomal triglyceride transfer protein
17826	4	1.1	Mtvr2	mammary tumor virus receptor 2
17827	7	1.92	Mtx1	metaxin 1
17828	2	0.55	Muted	muted
17846	2	0.55	Commd1	COMM domain containing 1
17857	71	19.5	Mx1	myxovirus (influenza virus) resistance 1
17858	3	0.82	Mx2	myxovirus (influenza virus) resistance 2
17859	6	1.65	Mxi1	Max interacting protein 1
17872	6	1.65	Ppp1r15a	protein phosphatase 1, regulatory (inhibitor) subunit 15A
17873	97	26.64	Gadd45b	growth arrest and DNA-damage-inducible 45 beta
17874	23	6.32	Myd88	myeloid differentiation primary response gene 88
17876	1	0.27	Myef2	myelin basic protein expression factor 2, repressor
17886	233	63.98	Myh9	myosin, heavy polypeptide 9, non-muscle
17909	75	20.6	Myo10	myosin X
17912	2	0.55	Myo1b	myosin IB
17913	10	2.75	Myo1c	myosin IC
17916	30	8.24	Myo1f	myosin IF
17918	12	3.3	Myo5a	myosin VA
17925	11	3.02	Myo9b	myosin IXb
17927	1	0.27	Myod1	myogenic differentiation 1
17931	6	1.65	Ppp1r12a	protein phosphatase 1, regulatory (inhibitor) subunit 12A
17936	8	2.2	Nab1	Ngfi-A binding protein 1
17937	1	0.27	Nab2	Ngfi-A binding protein 2
17938	12	3.3	Naca	nascent polypeptide-associated complex alpha polypeptide
17939	2	0.55	Naga	N-acetyl galactosaminidase, alpha
17940	1	0.27	Naip1	NLR family, apoptosis inhibitory protein 1
17948	4	1.1	Naip2	NLR family, apoptosis inhibitory protein 2
17952	1	0.27	Naip6	NLR family, apoptosis inhibitory protein 6
17955	8	2.2	Nap1l4	nucleosome assembly protein 1-like 4
17965	4	1.1	Nbl1	neuroblastoma, suppression of tumorigenicity 1
17966	3	0.82	Nbr1	neighbor of Brca1 gene 1
17969	186	51.08	Ncf1	neutrophil cytosolic factor 1
17970	1	0.27	Ncf2	neutrophil cytosolic factor 2
17972	37	10.16	Ncf4	neutrophil cytosolic factor 4
17973	24	6.59	Nck1	non-catalytic region of tyrosine kinase adaptor protein 1
17975	16	4.39	Ncl	nucleolin
17978	3	0.82	Ncoa2	nuclear receptor coactivator 2
17979	34	9.34	Ncoa3	nuclear receptor coactivator 3
17988	31	8.51	Ndrg1	N-myc downstream regulated gene 1
17991	7	1.92	Ndufa2	NADH dehydrogenase (ubiquinone) 1 alpha subcomplex, 2
17992	8	2.2	Ndufa4	NADH dehydrogenase (ubiquinone) 1 alpha subcomplex, 4
17995	9	2.47	Ndufv1	NADH dehydrogenase (ubiquinone) flavoprotein 1
17997	5	1.37	Nedd1	neural precursor cell expressed, developmentally down-regulated gene 1
17999	1	0.27	Nedd4	neural precursor cell expressed, developmentally down-regulated 4
18000	154	42.29	2010-09-02	septin 2
18002	23	6.32	Nedd8	neural precursor cell expressed, developmentally down-regulated gene 8
18007	1	0.27	Neo1	neogenin
18010	28	7.69	Neu1	neuraminidase 1
18015	12	3.3	Nf1	neurofibromatosis 1
18016	6	1.65	Nf2	neurofibromatosis 2
18018	1	0.27	Nfatc1	nuclear factor of activated T-cells, cytoplasmic, calcineurin-dependent 1
18020	4	1.1	Nfatc2ip	nuclear factor of activated T-cells, cytoplasmic, calcineurin-dependent 2 interacting protein
18021	3	0.82	Nfatc3	nuclear factor of activated T-cells, cytoplasmic, calcineurin-dependent 3
18023	76	20.87	Nfe2l1	nuclear factor, erythroid derived 2,-like 1
18024	25	6.87	Nfe2l2	nuclear factor, erythroid derived 2, like 2
18027	3	0.82	Nfia	nuclear factor I/A
18028	3	0.82	Nfib	nuclear factor I/B
18029	6	1.65	Nfic	nuclear factor I/C
18033	124	34.05	Nfkb1	nuclear factor of kappa light polypeptide gene enhancer in B-cells 1, p105
18035	1136	311.96	Nfkbia	nuclear factor of kappa light polypeptide gene enhancer in B-cells inhibitor, alpha
18036	40	10.98	Nfkbib	nuclear factor of kappa light polypeptide gene enhancer in B-cells inhibitor, beta
18037	50	13.73	Nfkbie	nuclear factor of kappa light polypeptide gene enhancer in B-cells inhibitor, epsilon
18038	1	0.27	Nfkbil1	nuclear factor of kappa light polypeptide gene enhancer in B-cells inhibitor-like 1
18041	2	0.55	Nfs1	nitrogen fixation gene 1 (S. cerevisiae)
18044	51	14.01	Nfya	nuclear transcription factor-Y alpha
18045	18	4.94	Nfyb	nuclear transcription factor-Y beta
18046	23	6.32	Nfyc	nuclear transcription factor-Y gamma
18080	13	3.57	Nin	ninein
18081	16	4.39	Ninj1	ninjurin 1
18087	11	3.02	Nktr	natural killer tumor recognition sequence
18100	5	1.37	Mrpl40	mitochondrial ribosomal protein L40
18102	2	0.55	Nme1	non-metastatic cells 1, protein (NM23A) expressed in
18104	5	1.37	Nqo1	NAD(P)H dehydrogenase, quinone 1
18105	1	0.27	Nqo2	NAD(P)H dehydrogenase, quinone 2
18107	3	0.82	Nmt1	N-myristoyltransferase 1
18108	1	0.27	Nmt2	N-myristoyltransferase 2
18114	16	4.39	Rrp1	ribosomal RNA processing 1 homolog (S. cerevisiae)
18115	9	2.47	Nnt	nicotinamide nucleotide transhydrogenase
18120	1	0.27	Mrpl49	mitochondrial ribosomal protein L49
18126	90	24.72	Nos2	nitric oxide synthase 2, inducible
18128	24	6.59	Notch1	Notch gene homolog 1 (Drosophila)
18129	2	0.55	Notch2	Notch gene homolog 2 (Drosophila)
18130	1	0.27	Ints6	integrator complex subunit 6
18139	11	3.02	Zfml	zinc finger, matrin-like
18141	5	1.37	Nup50	nucleoporin 50
18145	21	5.77	Npc1	Niemann Pick type C1
18146	1	0.27	Npdc1	neural proliferation, differentiation and control gene 1
18173	11	3.02	Slc11a1	solute carrier family 11 (proton-coupled divalent metal ion transporters), member 1
18174	80	21.97	Slc11a2	solute carrier family 11 (proton-coupled divalent metal ion transporters), member 2
18176	75	20.6	Nras	neuroblastoma ras oncogene
18181	12	3.3	Nrf1	nuclear respiratory factor 1
18186	20	5.49	Nrp1	neuropilin 1
18187	154	42.29	Nrp2	neuropilin 2
18190	1	0.27	Nrxn2	neurexin II
18193	11	3.02	Nsd1	nuclear receptor-binding SET-domain protein 1
18194	2	0.55	Nsdhl	NAD(P) dependent steroid dehydrogenase-like
18195	9	2.47	Nsf	N-ethylmaleimide sensitive fusion protein
18196	14	3.84	Nsg1	neuron specific gene family member 1
18201	3	0.82	Nsmaf	neutral sphingomyelinase (N-SMase) activation associated factor
18203	1	0.27	Ntan1	N-terminal Asn amidase
18220	39	10.71	Nucb1	nucleobindin 1
18222	2	0.55	Numb	numb gene homolog (Drosophila)
18226	3	0.82	Nup62	nucleoporin 62
18242	2	0.55	Oat	ornithine aminotransferase
18263	1	0.27	Odc1	ornithine decarboxylase, structural 1
18293	19	5.22	Ogdh	oxoglutarate dehydrogenase (lipoamide)
18294	1	0.27	Ogg1	8-oxoguanine DNA-glycosylase 1
18301	519	142.52	Fxyd5	FXYD domain-containing ion transport regulator 5
18302	1	0.27	Oit3	oncoprotein induced transcript 3
18391	2	0.55	Sigmar1	sigma non-opioid intracellular receptor 1
18392	2	0.55	Orc1l	origin recognition complex, subunit 1-like (S.cereviaiae)
18393	1	0.27	Orc2l	origin recognition complex, subunit 2-like (S. cerevisiae)
18400	2	0.55	Slc22a18	solute carrier family 22 (organic cation transporter), member 18
18408	2	0.55	Slc25a15	solute carrier family 25 (mitochondrial carrier ornithine transporter), member 15
18412	351	96.39	Sqstm1	sequestosome 1
18413	6	1.65	Osm	oncostatin M
18415	1	0.27	Hspa4l	heat shock protein 4 like
18432	17	4.67	Mybbp1a	MYB binding protein (P160) 1a
18438	3	0.82	P2rx4	purinergic receptor P2X, ligand-gated ion channel 4
18439	11	3.02	P2rx7	purinergic receptor P2X, ligand-gated ion channel, 7
18441	1	0.27	P2ry1	purinergic receptor P2Y, G-protein coupled 1
18442	19	5.22	P2ry2	purinergic receptor P2Y, G-protein coupled 2
18451	11	3.02	P4ha1	procollagen-proline, 2-oxoglutarate 4-dioxygenase (proline 4-hydroxylase), alpha 1 polypeptide
18453	228	62.61	P4hb	prolyl 4-hydroxylase, beta polypeptide
18457	4	1.1	Pldn	pallidin
18472	104	28.56	Pafah1b1	platelet-activating factor acetylhydrolase, isoform 1b, subunit 1
18475	41	11.26	Pafah1b2	platelet-activating factor acetylhydrolase, isoform 1b, subunit 2
18476	2	0.55	Pafah1b3	platelet-activating factor acetylhydrolase, isoform 1b, subunit 3
18477	113	31.03	Prdx1	peroxiredoxin 1
18479	1	0.27	Pak1	p21 protein (Cdc42/Rac)-activated kinase 1
18484	1	0.27	Pam	peptidylglycine alpha-amidating monooxygenase
18515	16	4.39	Pbx2	pre B-cell leukemia transcription factor 2
18518	1	0.27	Igbp1	immunoglobulin (CD79A) binding protein 1
18519	4	1.1	Kat2b	K(lysine) acetyltransferase 2B
18536	4	1.1	Pcm1	pericentriolar material 1
18537	10	2.75	Pcmt1	protein-L-isoaspartate (D-aspartate) O-methyltransferase 1
[truncated: 5,830 more rows]

## Sheet: M90.AntiSenseGeneExpression
Gene	GeneExpression(-)	TPM(Gene,-)	Symbol
100017	10	2.7	Ldlrap1
100019	5	1.35	Mdn1
100033459	1	0.27	E430029J22Rik
100034251	393	106.09	Gm11428
100037258	32	8.64	Dnajc3
100038363	3	0.81	F630028O10Rik
100038868	1	0.27	Gm1976
100038882	55	14.85	Isg15
100039343	4	1.08	Gm9797
100039441	1	0.27	100039441
100039464	5	1.35	Gm2251
100039507	1	0.27	Gm2277
100039742	8	2.16	Gm2397
100039923	5	1.35	Gm2496
100039968	1	0.27	OTTMUSG00000009332
100040047	4	1.08	Gm2571
100040088	4	1.08	Gm2592
100040169	1	0.27	Gm10213
100040305	2	0.54	Gm2701
100040322	1	0.27	3830408C21Rik
100040378	3	0.81	Gm2741
100040480	2	0.54	Gm2797
100040573	1	0.27	LOC100040573
100040603	12	3.24	Dynlt1d
100040608	1	0.27	Fancf
100040774	1	0.27	Gm2960
100040778	53	14.31	Gm2962
100040824	3	0.81	Gm2985
100040998	1	0.27	Gm3085
100041228	1	0.27	Gm3217
100041495	1	0.27	LOC100041495
100041502	2	0.54	Gm3374
100041503	9	2.43	Gm3375
100041539	3	0.81	Gm3396
100041677	2	0.54	Gm13157
100041885	1	0.27	LOC100041885
100042075	1	0.27	Gm3651
100042156	1	0.27	Gm3700
100042211	59	15.93	Gm3724
100042253	1	0.27	Gm10043
100042473	4	1.08	Gm3862
100042498	26	7.02	2210403K04Rik
100042570	1	0.27	Gm16439
100042747	1	0.27	Gm4005
100042827	1	0.27	Gm12052
100042900	1	0.27	Gm10540
100042926	2	0.54	Gm13546
100042941	1	0.27	Gm4118
100042950	2	0.54	Gm4122
100043075	4	1.08	Gm10179
100043133	1	0.27	9130023H24Rik
100043272	6	1.62	5430417L22Rik
100043424	34	9.18	Gm14005
100043468	1	0.27	Gm4455
100043636	134	36.17	AI662270
100043687	6	1.62	Gm4589
100043800	1	0.27	Gm4656
100043807	2	0.54	Gm4661
100043823	2	0.54	Gm4673
100043882	1	0.27	Gm14277
100044076	2	0.54	LOC100044076
100044124	13	3.51	LOC100044124
100044227	2	0.54	LOC100044227
100044231	2	0.54	LOC100044231
100044255	1	0.27	LOC100044255
100044279	1	0.27	LOC100044279
100044307	2	0.54	LOC100044307
100044376	95	25.65	LOC100044376
100044444	1	0.27	LOC100044444
100044531	4	1.08	LOC100044531
100044606	2	0.54	LOC100044606
100044674	1	0.27	LOC100044674
100044703	3	0.81	LOC100044703
100044747	1	0.27	LOC100044747
100044751	4	1.08	LOC100044751
100044756	9	2.43	LOC100044756
100044776	4	1.08	LOC100044776
100044842	1	0.27	LOC100044842
100044874	12	3.24	LOC100044874
100044885	1	0.27	LOC100044885
100044968	33	8.91	LOC100044968
100045000	4	1.08	LOC100045000
100045005	1	0.27	LOC100045005
100045050	2	0.54	LOC100045050
100045081	1	0.27	LOC100045081
100045095	1	0.27	LOC100045095
100045191	2	0.54	LOC100045191
100045212	12	3.24	LOC100045212
100045219	1	0.27	LOC100045219
100045315	7	1.89	LOC100045315
100045359	4	1.08	LOC100045359
100045432	3	0.81	LOC100045432
100045448	30	8.1	LOC100045448
100045519	6	1.62	LOC100045519
100045542	29	7.83	LOC100045542
100045567	2	0.54	LOC100045567
100045677	2	0.54	LOC100045677
100045684	1	0.27	LOC100045684
100045753	4	1.08	LOC100045753
100045760	3	0.81	LOC100045760
100045812	1	0.27	LOC100045812
100045848	18	4.86	LOC100045848
100045864	167	45.08	LOC100045864
100045870	1	0.27	LOC100045870
100045958	16	4.32	LOC100045958
100046016	2	0.54	LOC100046016
100046025	9	2.43	LOC100046025
100046033	1	0.27	LOC100046033
100046039	1	0.27	LOC100046039
100046066	1	0.27	LOC100046066
100046093	3	0.81	LOC100046093
100046097	1	0.27	LOC100046097
100046162	1	0.27	LOC100046162
100046168	56	15.12	LOC100046168
100046254	2	0.54	LOC100046254
100046289	5	1.35	LOC100046289
100046343	32	8.64	LOC100046343
100046392	1	0.27	LOC100046392
100046401	1	0.27	LOC100046401
100046457	3	0.81	LOC100046457
100046483	14	3.78	LOC100046483
100046567	2	0.54	LOC100046567
100046632	3	0.81	LOC100046632
100046652	1	0.27	LOC100046652
100046676	2	0.54	LOC100046676
100046693	1	0.27	LOC100046693
100046766	1	0.27	LOC100046766
100046825	2	0.54	LOC100046825
100046855	43	11.61	LOC100046855
100046877	13	3.51	LOC100046877
100046883	130	35.09	LOC100046883
100046979	5	1.35	LOC100046979
100046998	6	1.62	LOC100046998
100047012	2	0.54	LOC100047012
100047028	36	9.72	LOC100047028
100047159	1	0.27	LOC100047159
100047179	3	0.81	LOC100047179
100047377	5	1.35	LOC100047377
100047385	1	0.27	LOC100047385
100047427	2	0.54	LOC100047427
100047481	9	2.43	LOC100047481
100047506	7	1.89	LOC100047506
100047516	1	0.27	LOC100047516
100047628	10	2.7	LOC100047628
100047674	1	0.27	LOC100047674
100047696	6	1.62	LOC100047696
100047735	174	46.97	LOC100047735
100047749	15	4.05	LOC100047749
100047837	27	7.29	LOC100047837
100047839	1	0.27	LOC100047839
100047863	13	3.51	LOC100047863
100047867	8	2.16	LOC100047867
100047868	76	20.52	LOC100047868
100047881	55	14.85	LOC100047881
100047896	2	0.54	LOC100047896
100047915	1	0.27	LOC100047915
100047920	18	4.86	LOC100047920
100047936	2	0.54	LOC100047936
100047941	1	0.27	LOC100047941
100047963	1	0.27	LOC100047963
100048010	16	4.32	LOC100048010
100048018	1	0.27	LOC100048018
100048021	2	0.54	LOC100048021
100048025	1	0.27	LOC100048025
100048056	1	0.27	LOC100048056
100048076	4	1.08	LOC100048076
100048107	3	0.81	LOC100048107
100048221	3	0.81	LOC100048221
100048247	18	4.86	LOC100048247
100048250	1	0.27	LOC100048250
100048353	4	1.08	LOC100048353
100048372	4	1.08	LOC100048372
100048397	29	7.83	LOC100048397
100048499	2	0.54	LOC100048499
100048534	2	0.54	LOC100048534
100048583	2	0.54	LOC100048583
100048616	9	2.43	LOC100048616
100048622	9	2.43	LOC100048622
100048624	1	0.27	LOC100048624
100048880	2	0.54	LOC100048880
100072	1	0.27	Camta1
100087	2	0.54	Kti12
100113398	1	0.27	Adat3
100121	12	3.24	Tdrd7
100169	12	3.24	Phactr4
100177	2	0.54	Zmym6
100182	7	1.89	Akna
100201	1	0.27	Tmem64
100213	4	1.08	Rusc2
100226	31	8.37	Stx12
100271841	1	0.27	Uckl1os
100272219	1	0.27	AA543186
100273	13	3.51	Osbpl9
100303738	1	0.27	D030025P21Rik
100317	1	0.27	AU040320
100340	3	0.81	Smpdl3b
100382	2	0.54	AW011738
100383	1	0.27	Bsdc1
100434	6	1.62	Slc44a1
100494	13	3.51	Zfand2a
100532	32	8.64	Rell1
100561	2	0.54	Slc15a4
100604	24	6.48	Lrrc8c
100608	2	0.54	Noc4l
100662	2	0.54	D930016D06Rik
100683	2	0.54	Trrap
100702	35	9.45	Mpa2l
100715	9	2.43	Papd4
100732	3	0.81	Mapre3
100737	1	0.27	Dcun1d4
100763	4	1.08	Ube3c
100764	1	0.27	1110008J03Rik
100855	3	0.81	Tbc1d14
100900	2	0.54	Hscb
100910	2	0.54	Chpf2
100929	1	0.27	Tyw1
100952	3	0.81	Emilin1
100972	17	4.59	Rab28
100978	7	1.89	Nfxl1
100986	2	0.54	Akap9
101113	1	0.27	Snx21
101118	7	1.89	Tmem168
101142	3	0.81	Itfg2
101148	20	5.4	B630005N14Rik
101185	4	1.08	Pot1a
101187	4	1.08	Parp11
101214	66	17.82	Tra2a
101240	8	2.16	Wdr91
101314	199	53.72	6720456B07Rik
101351	1	0.27	A130022J15Rik
101358	39	10.53	Fbxl14
101401	1	0.27	Adamts9
101437	2	0.54	Dhx32
101471	2	0.54	Phrf1
101476	45	12.15	Plekha1
101489	2	0.54	Ric8
101490	5	1.35	Inpp5f
101502	14	3.78	Hsd3b7
101513	2	0.54	2700078K21Rik
101533	14	3.78	Klk9
101543	1	0.27	Wtip
101565	1	0.27	6330503K22Rik
101568	6	1.62	Vrk3
101592	3	0.81	Eftud1
101612	2	0.54	Grwd1
101631	1	0.27	Pwwp2b
101685	3	0.81	Spty2d1
101706	4	1.08	Numa1
101809	1	0.27	Spred3
101831	1	0.27	C230052I12Rik
101835	3	0.81	AW146154
101867	9	2.43	Rrp8
101869	7	1.89	Unc45a
101943	7	1.89	Sf3b3
101985	46	12.42	AA960436
101994	3	0.81	Zfp828
102032	2	0.54	AI316807
102058	3	0.81	Exoc8
102060	1	0.27	Gadd45gip1
102093	1	0.27	Phkb
102098	1	0.27	Arhgef18
102122	11	2.97	Fam192a
102141	6	1.62	Snx25
102182	1	0.27	Prmt10
102193	4	1.08	Zdhhc7
102247	9	2.43	Agpat6
102294	46	12.42	Cyp4v3
102323	2	0.54	Dcun1d2
102334	2	0.54	Ankrd10
102339	4	1.08	Cog4
102414	18	4.86	Clk3
102442	8	2.16	Dennd4a
102462	3	0.81	Imp3
102566	2	0.54	Ano10
102580	2	0.54	Alg9
102595	56	15.12	Plekho2
102607	2	0.54	Snx19
102626	5	1.35	Mapkapk3
102644	6	1.62	Oaf
102693	9	2.43	Phldb1
102747	2	0.54	Lrrc49
102791	2	0.54	Tcta
102857	33	8.91	Slc6a8
102866	11	2.97	Pls3
103080	9	2.43	2010-09-10
103135	6	1.62	Usp52
103172	3	0.81	Chchd10
103175	1	0.27	D630029K05Rik
103199	1	0.27	Fig4
103213	2	0.54	Traf3ip2
103236	2	0.54	Csnk1g2
103266	6	1.62	AI597468
103284	2	0.54	Zc3h10
103425	4	1.08	Ncln
103466	2	0.54	Nt5dc3
103468	2	0.54	Nup107
103534	5	1.35	Mgat4b
103537	6	1.62	Mbtd1
103551	1	0.27	E130012A19Rik
103554	9	2.43	Psme4
103573	20	5.4	Xpo1
103583	43	11.61	Fbxw11
103694	10	2.7	Tmed4
103710	1	0.27	Slc35e4
103711	1	0.27	Pnpo
103724	2	0.54	Tbc1d10a
103733	1	0.27	Tubg1
103742	4	1.08	1810046J19Rik
103784	48	12.96	Wdr92
103806	3	0.81	Maml1
104009	17	4.59	Qsox1
104015	12	3.24	Synj1
104082	12	3.24	Wdr7
104099	5	1.35	Itga9
104112	115	31.04	Acly
104156	7	1.89	Etv5
104175	1	0.27	Sbk1
104215	46	12.42	Rhoq
104248	8	2.16	Cabin1
104252	26	7.02	Cdc42ep2
104263	4	1.08	Kdm3a
104303	6	1.62	Arl1
104318	13	3.51	Csnk1d
104348	5	1.35	Zfp120
104349	1	0.27	Zfp119
104383	1	0.27	Rcor2
104394	21	5.67	E2f4
104401	10	2.7	Pcnxl3
104416	3	0.81	Bap1
104418	9	2.43	Dgkz
104444	12	3.24	Rexo2
104458	29	7.83	Rars
104479	5	1.35	Ccdc117
104570	11	2.97	Smek2
104681	8	2.16	Slc16a6
104709	3	0.81	Pik3r6
104718	14	3.78	Ttc7b
104721	3	0.81	Ddx1
104725	6	1.62	1110002B05Rik
104759	10	2.7	Pld4
104771	1	0.27	Jkamp
104776	2	0.54	Aldh6a1
104799	13	3.51	AI413782
104806	1	0.27	Fancm
104831	13	3.51	Ptpn23
104836	1	0.27	Cbll1
104859	1	0.27	Tecpr2
104923	1	0.27	Adi1
105000	1	0.27	Dnalc1
105014	3	0.81	Rdh14
105083	3	0.81	Pelo
105148	1	0.27	Iars
105171	2	0.54	Arrdc3
105203	2	0.54	BC016423
105239	30	8.1	Rnf44
105245	8	2.16	Txndc5
105246	3	0.81	Brd9
105278	6	1.62	Ccrk
105348	2	0.54	Golm1
105351	1	0.27	AW209491
105352	3	0.81	Dusp22
105372	17	4.59	Utp15
105377	1	0.27	Ankrd32
105387	5	1.35	Akr1c14
105440	16	4.32	Kctd9
105446	3	0.81	Gmpr2
105501	2	0.54	Abhd4
105504	128	34.55	Exoc5
105513	3	0.81	Chmp7
105522	8	2.16	Ankrd28
105559	88	23.76	Mbnl2
105611	2	0.54	AU040096
105638	6	1.62	Dph3
105689	12	3.24	Mycbp2
105722	12	3.24	Ano6
105727	10	2.7	Slc38a1
105782	2	0.54	Scrib
105787	40	10.8	Prkaa1
105835	1	0.27	Sgsm3
105841	2	0.54	Dennd3
105855	73	19.71	Nckap1l
106021	6	1.62	Topors
106039	13	3.51	Gga1
106052	5	1.35	Fbxo4
106064	24	6.48	AW549877
106073	7	1.89	Mfsd5
106143	73	19.71	Cggbp1
106200	5	1.35	Txndc11
106205	31	8.37	Zc3h7a
106264	8	2.16	0610012G03Rik
106298	28	7.56	Rrn3
106326	18	4.86	Osbpl11
106504	6	1.62	Stk38
106522	4	1.08	Pkdcc
106529	13	3.51	Tecr
106572	64	17.28	Rab31
106581	7	1.89	Itfg3
106583	5	1.35	Rbm16
106585	16	4.32	Ankrd12
106628	1	0.27	Trip10
106633	4	1.08	Ift140
106672	6	1.62	AI413582
106707	1	0.27	Rpusd1
106740	2	0.54	LOC106740
106794	4	1.08	Dhx57
106821	1	0.27	AI314976
106840	3	0.81	Unc119b
106894	6	1.62	Hmgxb3
106931	1	0.27	Kctd1
106957	9	2.43	Slc39a6
107022	4	1.08	Gramd3
107029	3	0.81	Me2
107035	10	2.7	Fbxo38
107071	6	1.62	Wdr74
107094	1	0.27	Rrp12
107182	11	2.97	Btaf1
107197	8	2.16	AI462493
107242	15	4.05	AI837181
107250	3	0.81	Kazald1
107271	1	0.27	Yars
107272	3	0.81	Psat1
107305	5	1.35	Vps37c
107321	18	4.86	Lpxn
107358	143	38.6	Tm9sf3
107368	35	9.45	Pdzd8
107372	3	0.81	C030016D13Rik
107373	14	3.78	Fam111a
107375	3	0.81	Slc25a45
107392	4	1.08	Brms1
107435	21	5.67	Hat1
107448	1	0.27	Unc5a
107522	3	0.81	Ece2
107526	2	0.54	Gimap4
107527	1	0.27	Il1rl2
107528	1	0.27	Magee1
107568	1	0.27	Wwp1
107569	34	9.18	Nt5c3
107586	1	0.27	Ovol2
107684	18	4.86	Coro2a
107701	61	16.47	Sf3b4
107723	30	8.1	Slc12a6
107732	4	1.08	Mrpl10
107733	3	0.81	Mrpl41
107746	20	5.4	Rapgef1
107767	37	9.99	Scamp1
107769	3	0.81	Tm6sf1
107817	10	2.7	Jmjd6
107829	1	0.27	Thoc5
107869	5	1.35	Cth
107895	1	0.27	Mgat5
107932	23	6.21	Chd4
107934	2	0.54	Celsr3
107951	21	5.67	Cdk9
107976	3	0.81	Bre
107999	1	0.27	Gtpbp6
108011	4	1.08	Ap4e1
108012	28	7.56	Ap1s2
108014	81	21.87	Sfrs9
108030	6	1.62	Lin7a
108037	1	0.27	Shmt2
108043	1	0.27	Chrnb3
108058	92	24.84	Camk2d
108062	10	2.7	Cstf2
108067	3	0.81	Eif2b3
108077	7	1.89	Skiv2l
108078	91	24.57	Olr1
108083	5	1.35	Pip4k2b
108086	5	1.35	Rnf216
108089	1	0.27	Rnf144a
108098	21	5.67	Med21
108100	5	1.35	Baiap2
108105	3	0.81	B3gnt5
108112	5	1.35	Eif4ebp3
108114	3	0.81	Slc22a7
108115	2	0.54	Slco4a1
108116	1	0.27	Slco3a1
108123	12	3.24	Napg
108124	4	1.08	Napa
108143	10	2.7	Taf9
108148	7	1.89	Galnt2
108150	10	2.7	Galnt7
108155	27	7.29	Ogt
108159	4	1.08	Ubxn8
108160	69	18.63	Fam50a
108645	21	5.67	Mat2b
108654	26	7.02	4933403F05Rik
108655	6	1.62	Foxp1
108657	10	2.7	Rnpepl1
108664	95	25.65	Atp6v1h
108679	4	1.08	Cops8
108682	2	0.54	Gpt2
108686	46	12.42	Ccdc88a
108687	6	1.62	Edem2
108699	1	0.27	Chn1
108705	42	11.34	Pttg1ip
108707	4	1.08	1810008A18Rik
108735	12	3.24	Sft2d2
108737	3	0.81	Oxsr1
108755	11	2.97	Lyrm2
108767	20	5.4	Pnrc1
108811	3	0.81	Ccdc122
108829	13	3.51	Jmjd1c
108837	4	1.08	Ibtk
108841	2	0.54	Rdh13
108853	2	0.54	Mtrf1l
108857	1	0.27	Ankhd1
108903	3	0.81	Tbcd
108909	36	9.72	Aida
108934	3	0.81	BC024659
108937	1	0.27	Rnf169
108946	1	0.27	Zzz3
108954	89	24.03	Ppp1r15b
108958	1	0.27	Fam73b
108960	3	0.81	Irak2
108961	1	0.27	E2f8
109006	9	2.43	Ciapin1
109019	26	7.02	Obfc2a
109054	37	9.99	Pfdn4
109075	6	1.62	Exosc4
109079	8	2.16	Sephs1
109082	2	0.54	Fbxw17
109093	3	0.81	Rars2
109108	47	12.69	Slc30a9
109113	4	1.08	Uhrf2
109129	14	3.78	Mmadhc
109135	1	0.27	Plekha5
109154	12	3.24	Mlec
109161	21	5.67	Ube2q2
109168	20	5.4	Atl3
109181	3	0.81	Trip11
109225	30	8.1	Ms4a7
109229	3	0.81	Fam118b
109263	16	4.32	Rlf
109299	26	7.02	C330006A16Rik
109305	1	0.27	Orai1
109331	56	15.12	Rnf20
109333	13	3.51	Pkn2
109346	1	0.27	Ankrd39
109359	8	2.16	Fam175b
109361	2	0.54	D730005E14Rik
109552	79	21.33	Sri
109624	7	1.89	Cald1
109648	14	3.78	Npy
109658	4	1.08	Txlna
109672	31	8.37	Cyb5
109674	2	0.54	Ampd2
109676	3	0.81	Ank2
109689	8	2.16	Arrb1
109711	74	19.98	Actn1
109731	1	0.27	Maob
109754	18	4.86	Cyb5r3
109778	16	4.32	Blvra
109801	4	1.08	Glo1
109815	4	1.08	H47
109857	1	0.27	Cbr3
109880	14	3.78	Braf
109900	3	0.81	Asl
109905	10	2.7	Rap1a
109910	6	1.62	Zfp91
109934	159	42.92	Abr
110006	83	22.41	Gusb
110052	72	19.44	Dek
110074	1	0.27	Dut
110078	4	1.08	Pygb
110083	2	0.54	Dnahc12
110095	10	2.7	Pygl
110109	4	1.08	Nop2
110147	11	2.97	Ehmt2
110157	9	2.43	Raf1
110168	4	1.08	Gpr18
110172	13	3.51	Slc35b1
110173	2	0.54	Manba
110175	1	0.27	Ggct
110196	1	0.27	Fdps
110208	17	4.59	Pgd
110253	25	6.75	Triobp
110265	3	0.81	Msra
110279	2	0.54	Bcr
110323	43	11.61	Cox6b1
110355	19	5.13	Adrbk1
110379	8	2.16	Sec13
110446	3	0.81	Acat1
110454	1	0.27	Ly6a
110460	3	0.81	Acat2
110521	22	5.94	Hivep1
110532	1	0.27	Adarb1
110593	3	0.81	Prdm2
110611	28	7.56	Hdlbp
110616	7	1.89	Atxn3
110639	3	0.81	Prps2
110651	5	1.35	Rps6ka3
110750	3	0.81	Cse1l
110751	1	0.27	Adam33
110796	25	6.75	Tshz1
110829	77	20.79	Lims1
110842	5	1.35	Etfa
110854	3	0.81	Ppp2r4
110876	2	0.54	Scn2a1
110895	5	1.35	Slc9a4
110902	5	1.35	Chrna2
110911	10	2.7	Cds2
110920	30	8.1	Hspa13
110960	5	1.35	Tars
110962	11	2.97	Mbd6
111175	1	0.27	Pecr
112403	5	1.35	Dom3z
112405	45	12.15	Egln1
112407	62	16.74	Egln3
112415	3	0.81	C030039L03Rik
11302	2	0.54	Aatk
11303	34	9.18	Abca1
11305	1	0.27	Abca2
11306	7	1.89	Abcb7
11307	23	6.21	Abcg1
11308	57	15.39	Abi1
11350	3	0.81	Abl1
11352	19	5.13	Abl2
11363	11	2.97	Acadl
11364	3	0.81	Acadm
11370	2	0.54	Acadvl
113868	16	4.32	Acaa1a
11409	1	0.27	Acads
114128	3	0.81	Laptm4b
114143	215	58.04	Atp6v0b
11416	6	1.62	Slc33a1
11425	1	0.27	Apoc4
114255	1	0.27	Dok4
11426	104	28.07	Macf1
11428	21	5.67	Aco1
11429	22	5.94	Aco2
11430	25	6.75	Acox1
114304	3	0.81	Slc28a3
11433	60	16.2	Acp5
114565	18	4.86	Zfp295
114584	35	9.45	Clic1
114601	13	3.51	Ehbp1l1
114604	1	0.27	Prdm15
11461	7223	1949.84	Actb
114615	3	0.81	Elac1
114641	2	0.54	Rpl31
114664	17	4.59	Hsd17b11
114713	11	2.97	Rasa2
114715	16	4.32	Spred1
114741	2	0.54	Supt16h
11475	1	0.27	Acta2
11477	2	0.54	Acvr1
11479	25	6.75	Acvr1b
11480	10	2.7	Acvr2a
11482	4	1.08	Acvrl1
11486	2	0.54	Ada
114863	1	0.27	Prosc
11487	69	18.63	Adam10
114872	1	0.27	Psg29
114874	254	68.57	Ddhd1
114893	15	4.05	Dcun1d1
114896	11	2.97	Afg3l1
11490	16	4.32	Adam15
11491	209	56.42	Adam17
11496	5	1.35	Adam22
11501	22	5.94	Adam8
11502	25	6.75	Adam9
11512	1	0.27	Adcy6
11513	9	2.43	Adcy7
11515	1	0.27	Adcy9
11518	20	5.4	Add1
11520	80	21.6	Plin2
11532	15	4.05	Adh5
11534	5	1.35	Adk
11535	1	0.27	Adm
11538	22	5.94	Adnp
11540	27	7.29	Adora2a
11544	6	1.62	Adprh
11545	4	1.08	Parp1
11546	3	0.81	Parp2
11555	13	3.51	Adrb2
11564	1	0.27	Adsl
11565	16	4.32	Adssl1
11566	32	8.64	Adss
11568	1	0.27	Aebp1
11569	225	60.74	Aebp2
11593	5	1.35	Aga
11603	12	3.24	Agrn
11605	17	4.59	Gla
11610	20	5.4	Agtrap
11622	4	1.08	Ahr
11624	2	0.54	Ahrr
11629	36	9.72	Aif1
11630	16	4.32	Aim1
11632	5	1.35	Aip
11637	2	0.54	Ak2
11641	3	0.81	Akap2
11655	5	1.35	Alas1
11658	244	65.87	Alcam
11669	50	13.5	Aldh2
11671	7	1.89	Aldh3a2
116733	10	2.7	Vps4a
116748	15	4.05	Lsm10
116848	13	3.51	Baz2a
11687	5	1.35	Alox15
116891	54	14.58	Derl2
11690	7	1.89	Alox5ap
116904	25	6.75	Alpk3
116905	1	0.27	Dph1
116914	4	1.08	Slc19a2
116940	10	2.7	Tgs1
11699	1	0.27	Ambp
117109	1	0.27	Pop5
117146	2	0.54	Ube3b
117150	4	1.08	Pip4k2c
117160	46	12.42	Ttyh2
117167	3	0.81	Steap4
11717	37	9.99	Ampd3
117171	16	4.32	1110038F14Rik
117198	6	1.62	Ivns1abp
11732	1	0.27	Ank
11736	26	7.02	Ankfy1
11737	6	1.62	Anp32a
11739	12	3.24	Slc25a4
11740	2	0.54	Slc25a5
11744	3	0.81	Anxa11
11746	291	78.56	Anxa4
11747	93	25.11	Anxa5
11749	36	9.72	Anxa6
11750	39	10.53	Anxa7
11757	26	7.02	Prdx3
11758	1	0.27	Prdx6
117589	6	1.62	Asb7
117591	2	0.54	Slc2a9
117599	7	1.89	Helb
117606	1	0.27	Boc
11764	1	0.27	Ap1b1
11766	1	0.27	Ap1g2
11767	21	5.67	Ap1m1
11769	8	2.16	Ap1s1
11770	20	5.4	Fabp4
11771	3	0.81	Ap2a1
11772	14	3.78	Ap2a2
11773	25	6.75	Ap2m1
11774	16	4.32	Ap3b1
11776	33	8.91	Ap3d1
11777	6	1.62	Ap3s1
11778	5	1.35	Ap3s2
11782	6	1.62	Ap4s1
11783	39	10.53	Apaf1
11792	2	0.54	Apex1
11793	2	0.54	Atg5
11796	35	9.45	Birc3
11797	3	0.81	Birc2
11798	15	4.05	Xiap
11799	2	0.54	Birc5
11800	130	35.09	Api5
11801	19	5.13	Cd5l
11804	51	13.77	Aplp2
11810	46	12.42	Apobec1
11812	2	0.54	Apoc1
11813	8	2.16	Apoc2
11816	1398	377.39	Apoe
11820	229	61.82	App
11821	27	7.29	Aprt
11832	1	0.27	Aqp7
11834	1	0.27	Aqr
11836	5	1.35	Araf
11840	1	0.27	Arf1
11841	18	4.86	Arf2
11842	174	46.97	Arf3
11843	112	30.23	Arf4
118445	9	2.43	Klf16
11845	660	178.17	Arf6
118451	5	1.35	Mrps2
11846	394	106.36	Arg1
11847	18	4.86	Arg2
11852	51	13.77	Rhob
11853	292	78.83	Rhoc
11856	15	4.05	Arhgap6
11857	17	4.59	Arhgdib
11861	3	0.81	Arl4a
11863	41	11.07	Arnt
11867	912	246.19	Arpc1b
11881	58	15.66	Arsb
11886	32	8.64	Asah1
11905	8	2.16	Serpinc1
11906	5	1.35	Zfhx3
11907	8	2.16	Ate1
11909	61	16.47	Atf2
11910	164	44.27	Atf3
11911	23	6.21	Atf4
11920	1	0.27	Atm
11922	1	0.27	Neurod6
11923	1	0.27	Neurod4
11927	40	10.8	Atox1
11928	79	21.33	Atp1a1
11933	210	56.69	Atp1b3
11938	115	31.04	Atp2a2
11941	17	4.59	Atp2b2
11946	137	36.98	Atp5a1
11947	55	14.85	Atp5b
11949	2	0.54	Atp5c1
11950	3	0.81	Atp5f1
11957	35	9.45	Atp5j
11958	66	17.82	Atp5k
11964	263	71	Atp6v1a
11966	75	20.25	Atp6v1b2
11972	40	10.8	Atp6v0d1
11973	81	21.87	Atp6v1e1
11974	173	46.7	Atp6v0e
11975	9	2.43	Atp6v0a1
11977	23	6.21	Atp7a
11980	10	2.7	Atp8a1
11982	24	6.48	Atp10a
11983	14	3.78	Atpif1
11987	23	6.21	Slc7a1
11988	266	71.81	Slc7a2
11991	83	22.41	Hnrnpd
11993	8	2.16	Aup1
12010	1144	308.82	B2m
12013	21	5.67	Bach1
12015	1	0.27	Bad
12018	25	6.75	Bak1
12021	1	0.27	Bard1
12028	25	6.75	Bax
12033	9	2.43	Bcap29
12034	11	2.97	Phb2
12035	1	0.27	Bcat1
12036	3	0.81	Bcat2
12039	2	0.54	Bckdha
12041	4	1.08	Bckdk
12042	84	22.68	Bcl10
12043	2	0.54	Bcl2
12044	259	69.92	Bcl2a1a
12045	4	1.08	Bcl2a1b
12047	6	1.62	Bcl2a1d
12048	81	21.87	Bcl2l1
12050	3	0.81	Bcl2l2
12051	7	1.89	Bcl3
12053	40	10.8	Bcl6
12054	31	8.37	Bcl7b
12068	6	1.62	Bet1
12070	5	1.35	Ngfrap1
12091	6	1.62	Glb1
12095	1	0.27	Bglap-rs1
12122	4	1.08	Bid
12125	18	4.86	Bcl2l11
12140	14	3.78	Fabp7
12142	18	4.86	Prdm1
12151	11	2.97	Bmi1
12156	1	0.27	Bmp2
12166	2	0.54	Bmpr1a
12167	2	0.54	Bmpr1b
12175	54	14.58	Bnip2
12177	28	7.56	Bnip3l
12181	1	0.27	Bop1
12182	66	17.82	Bst1
12192	15	4.05	Zfp36l1
12193	132	35.63	Zfp36l2
12211	132	35.63	Birc6
12215	49	13.23	Bsg
12217	2	0.54	Bsn
12226	16	4.32	Btg1
12227	17	4.59	Btg2
12234	2	0.54	Btrc
12236	2	0.54	Bub1b
12237	7	1.89	Bub3
12238	13	3.51	Commd3
12257	45	12.15	Tspo
12258	1	0.27	Serping1
12259	11	2.97	C1qa
12260	66	17.82	C1qb
12261	49	13.23	C1qbp
12262	30	8.1	C1qc
12263	3	0.81	C2
12265	3	0.81	Ciita
12267	322	86.92	C3ar1
12274	2	0.54	C6
12282	3	0.81	Hyou1
12283	184	49.67	Cab39
12286	6	1.62	Cacna1a
12289	2	0.54	Cacna1d
12297	3	0.81	Cacnb3
12298	1	0.27	Cacnb4
12301	32	8.64	Cacybp
12304	24	6.48	Pdia4
12306	84	22.68	Anxa2
12311	1	0.27	Calcr
12313	524	141.45	Calm1
12314	42	11.34	Calm2
12315	22	5.94	Calm3
12317	20	5.4	Calr
12321	32	8.64	Calu
12326	12	3.24	Camk4
12328	3	0.81	Caml
12330	615	166.02	Canx
12331	40	10.8	Cap1
12332	138	37.25	Capg
12333	1	0.27	Capn1
12334	22	5.94	Capn2
12336	27	7.29	Capns1
12337	1	0.27	Capn5
12339	40	10.8	Capn7
12340	112	30.23	Capza1
12343	214	57.77	Capza2
12345	64	17.28	Capzb
12349	5	1.35	Car2
12351	2	0.54	Car4
12352	3	0.81	Car5a
12359	65	17.55	Cat
12361	3	0.81	Cask
12366	3	0.81	Casp2
12367	1	0.27	Casp3
12368	4	1.08	Casp6
12369	62	16.74	Casp7
12370	90	24.3	Casp8
12371	5	1.35	Casp9
12380	20	5.4	Cast
12385	36	9.72	Ctnna1
12387	339	91.51	Ctnnb1
12388	54	14.58	Ctnnd1
12389	53	14.31	Cav1
12390	41	11.07	Cav2
12393	5	1.35	Runx2
12394	84	22.68	Runx1
12396	2	0.54	Cbfa2t2
12398	3	0.81	Cbfa2t3
12400	68	18.36	Cbfb
12406	2	0.54	Serpinh1
12409	58	15.66	Cbr2
12417	11	2.97	Cbx3
12418	3	0.81	Cbx4
12419	2	0.54	Cbx5
12421	1	0.27	Rb1cc1
12428	2	0.54	Ccna2
12443	4	1.08	Ccnd1
12444	8	2.16	Ccnd2
12445	2	0.54	Ccnd3
12449	1	0.27	Ccnf
12450	22	5.94	Ccng1
12452	35	9.45	Ccng2
12453	20	5.4	Ccni
12455	1	0.27	Ccnt1
12460	3	0.81	Ccs
12461	12	3.24	Cct2
12462	18	4.86	Cct3
12464	12	3.24	Cct4
12465	12	3.24	Cct5
12466	10	2.7	Cct6a
12468	11	2.97	Cct7
12469	18	4.86	Cct8
12475	94	25.38	Cd14
12476	4	1.08	Cd151
12478	1	0.27	Cd19
12482	1	0.27	Ms4a1
12483	3	0.81	Cd22
12484	188	50.75	Cd24a
12488	12	3.24	Cd2ap
12489	15	4.05	Cd33
12491	1148	309.9	Cd36
12492	25	6.75	Scarb2
12493	32	8.64	Cd37
12494	102	27.53	Cd38
12495	9	2.43	Entpd1
12497	1	0.27	Entpd6
12499	1	0.27	Entpd5
12503	1	0.27	Cd247
12505	1	0.27	Cd44
12506	55	14.85	Cd48
12508	972	262.39	Cd53
12512	113	30.5	Cd63
12514	100	26.99	Cd68
12515	13	3.51	Cd69
12519	1	0.27	Cd80
12520	9	2.43	Cd81
12521	8	2.16	Cd82
12522	122	32.93	Cd83
12523	292	78.83	Cd84
12524	12	3.24	Cd86
12525	8	2.16	Cd8a
12527	34	9.18	Cd9
12530	2	0.54	Cdc25a
12531	1	0.27	Cdc25b
12537	14	3.78	Cdc2l1
12539	65	17.55	Cdc37
12540	316	85.3	Cdc42
12545	1	0.27	Cdc7
12549	24	6.48	Cdgap
12552	1	0.27	Cdh11
12562	8	2.16	Cdh5
12566	15	4.05	Cdk2
12568	1	0.27	Cdk5
12569	7	1.89	Cdk5r1
12571	2	0.54	Cdk6
12572	10	2.7	Cdk7
12575	101	27.26	Cdkn1a
12576	41	11.07	Cdkn1b
12577	1	0.27	Cdkn1c
12579	1	0.27	Cdkn2b
12593	10	2.7	Cdyl
12606	30	8.1	Cebpa
12607	1	0.27	Cebpz
12608	26	7.02	Cebpb
12609	2	0.54	Cebpd
12611	12	3.24	Cebpg
12613	1	0.27	Cel
12616	10	2.7	Cenpb
12617	1	0.27	Cenpc1
12626	17	4.59	Cetn3
12631	583	157.38	Cfl1
12632	10	2.7	Cfl2
12633	132	35.63	Cflar
12642	88	23.76	Ch25h
12648	35	9.45	Chd1
12649	1	0.27	Chek1
12655	70	18.9	Chi3l3
12660	4	1.08	Chka
12663	4	1.08	Chml
12675	6	1.62	Chuk
12696	6	1.62	Cirbp
12700	6	1.62	Cish
12702	87	23.49	Socs3
12703	16	4.32	Socs1
12709	1	0.27	Ckb
12716	3	0.81	Ckmt1
12721	16	4.32	Coro1a
12725	27	7.29	Clcn3
12727	34	9.18	Clcn4-2
12729	2	0.54	Clns1a
12737	1	0.27	Cldn1
12747	8	2.16	Clk1
12748	15	4.05	Clk2
12750	36	9.72	Clk4
12751	39	10.53	Tpp1
12752	1	0.27	Cln3
12753	12	3.24	Clock
12757	118	31.85	Clta
12763	2	0.54	Cmah
12764	9	2.43	Cmas
12767	10	2.7	Cxcr4
12768	25	6.75	Ccr1
12769	1	0.27	Ccr9
12771	1	0.27	Ccr3
12772	5	1.35	Ccr2
12774	106	28.61	Ccr5
12775	8	2.16	Ccr7
12785	25	6.75	Cnbp
12790	1	0.27	Cnga3
12793	11	2.97	Cnih
12798	6	1.62	Cnn2
12799	10	2.7	Cnp
12807	12	3.24	Hps3
12813	2	0.54	Col10a1
12816	20	5.4	Col12a1
12825	1	0.27	Col3a1
12827	3	0.81	Col4a2
12828	1	0.27	Col4a3
12832	1	0.27	Col5a2
12834	1	0.27	Col6a2
12842	2	0.54	Col1a1
12843	14	3.78	Col1a2
12845	1	0.27	Comp
12846	1	0.27	Comt1
12847	26	7.02	Copa
12848	36	9.72	Cops2
12850	5	1.35	Coq7
12856	22	5.94	Cox17
12857	84	22.68	Cox4i1
12858	37	9.99	Cox5a
12861	7	1.89	Cox6a1
12864	22	5.94	Cox6c
12865	2	0.54	Cox7a1
12868	30	8.1	Cox8a
12870	11	2.97	Cp
12874	2	0.54	Cpd
12892	13	3.51	Cpox
12894	11	2.97	Cpt1a
12896	2	0.54	Cpt2
12905	2	0.54	Cradd
12908	12	3.24	Crat
12909	11	2.97	Crcp
12912	15	4.05	Creb1
12913	3	0.81	Creb3
12914	1	0.27	Crebbp
12925	101	27.26	Crip1
12928	55	14.85	Crk
12929	1	0.27	Crkl
12934	94	25.38	Dpysl2
12946	16	4.32	Cr1l
12952	11	2.97	Cry1
12953	2	0.54	Cry2
12954	3	0.81	Cryaa
12955	3	0.81	Cryab
12974	40	10.8	Cs
12977	4	1.08	Csf1
12978	65	17.55	Csf1r
12982	24	6.48	Csf2ra
12983	287	77.48	Csf2rb
12984	72	19.44	Csf2rb2
12985	12	3.24	Csf3
12986	3	0.81	Csf3r
12988	38	10.26	Csk
12995	18	4.86	Csnk2a1
13000	5	1.35	Csnk2a2
13001	24	6.48	Csnk2b
13002	9	2.43	Dnajc5
13003	19	5.13	Vcan
13006	2	0.54	Smc3
13007	7	1.89	Csrp1
13010	331	89.35	Cst3
13011	3	0.81	Cst7
13014	268	72.35	Cstb
13017	1	0.27	Ctbp2
13018	21	5.67	Ctcf
13019	1	0.27	Ctf1
13024	7	1.89	Ctla2a
13025	16	4.32	Ctla2b
13026	35	9.45	Pcyt1a
13030	3942	1064.14	Ctsb
13032	150	40.49	Ctsc
13033	758	204.62	Ctsd
13034	3	0.81	Ctse
13036	53	14.31	Ctsh
13038	53	14.31	Ctsk
13039	1414	381.71	Ctsl
13040	5587	1508.2	Ctss
13046	3	0.81	Cugbp1
13047	5	1.35	Cux1
13052	1	0.27	Cxadr
13057	465	125.53	Cyba
13058	3349	904.06	Cybb
13078	11	2.97	Cyp1b1
13121	9	2.43	Cyp51
13132	20	5.4	Dab2
13134	5	1.35	Dach1
13135	19	5.13	Dad1
13136	2	0.54	Cd55
13138	5	1.35	Dag1
13139	1	0.27	Dgka
13144	6	1.62	Dapk3
13163	15	4.05	Daxx
13169	19	5.13	Dbnl
13171	6	1.62	Dbt
13177	3	0.81	Dci
13178	35	9.45	Dck
13185	9	2.43	Dscr3
13191	5	1.35	Dctn1
13194	7	1.89	Ddb1
13198	4	1.08	Ddit3
13199	1	0.27	Ddn
13200	49	13.23	Ddost
13202	7	1.89	Ddt
13204	40	10.8	Dhx15
13206	1	0.27	Ddx4
13207	244	65.87	Ddx5
13209	154	41.57	Ddx6
13211	10	2.7	Dhx9
13244	111	29.96	Degs1
13346	1	0.27	Des
13347	2	0.54	Dffa
13350	1	0.27	Dgat1
13356	3	0.81	Dgcr2
13358	11	2.97	Slc25a1
13361	1	0.27	Dhfr
13367	2	0.54	Diap1
13368	4	1.08	Dffb
13371	1	0.27	Dio2
13382	37	9.99	Dld
13388	1	0.27	Dll1
13401	1	0.27	Dmwd
13418	2	0.54	Dnajc1
13423	3	0.81	Dnase2a
13424	55	14.85	Dync1h1
13426	1	0.27	Dync1i1
13427	58	15.66	Dync1i2
13430	9	2.43	Dnm2
13434	3	0.81	Trdmt1
13435	70	18.9	Dnmt3a
13437	2	0.54	Dnpep
13446	7	1.89	Doc2a
13448	6	1.62	Dok1
13476	41	11.07	Reep5
13478	2	0.54	Dpagt1
13480	3	0.81	Dpm1
13481	14	3.78	Dpm2
13482	2	0.54	Dpp4
13486	12	3.24	Dr1
13494	1	0.27	Drg1
13495	4	1.08	Drg2
13496	1	0.27	Arid3a
13518	1	0.27	Dst
13521	2	0.54	Slc26a2
13528	1	0.27	Dtnb
13537	8	2.16	Dusp2
13542	3	0.81	Dvl1
13543	3	0.81	Dvl2
13544	3	0.81	Dvl3
13548	108	29.15	Dyrk1a
13555	1	0.27	E2f1
13557	9	2.43	E2f3
13559	3	0.81	E2f5
13587	1	0.27	Ear2
13589	53	14.31	Mapre1
13595	7	1.89	Ebp
13601	69	18.63	Ecm1
13612	3	0.81	Edil3
13614	229	61.82	Edn1
13618	37	9.99	Ednrb
13619	1	0.27	Phc1
13626	3	0.81	Eed
13627	140	37.79	Eef1a1
13629	24	6.48	Eef2
13631	2	0.54	Eef2k
13642	25	6.75	Efnb2
13645	1	0.27	Egf
13649	2	0.54	Egfr
13650	1	0.27	Rhbdf1
13653	6	1.62	Egr1
13654	21	5.67	Egr2
13660	114	30.77	Ehd1
13663	9	2.43	Ei24
13664	194	52.37	Eif1a
13665	7	1.89	Eif2s1
13669	58	15.66	Eif3a
13680	12	3.24	Ddx19a
13681	18	4.86	Eif4a1
13682	6	1.62	Eif4a2
13685	27	7.29	Eif4ebp1
13690	274	73.97	Eif4g2
13712	8	2.16	Elk1
13713	5	1.35	Elk3
13714	1	0.27	Elk4
13716	7	1.89	Ell
13722	1	0.27	Aimp1
13723	46	12.42	Emb
13726	15	4.05	Emd
13728	25	6.75	Mark2
13730	851	229.73	Emp1
13731	1	0.27	Emp2
13732	67	18.09	Emp3
13733	189	51.02	Emr1
13805	42	11.34	Eng
13807	73	19.71	Eno2
13819	6	1.62	Epas1
13821	5	1.35	Epb4.1l1
13822	38	10.26	Epb4.1l2
13830	110	29.69	Stom
13831	11	2.97	Epc1
13835	19	5.13	Epha1
13838	12	3.24	Epha4
13852	10	2.7	Stx2
13854	13	3.51	Epn1
13858	18	4.86	Eps15
13859	27	7.29	Eps15l1
13864	12	3.24	Nr2f6
13871	2	0.54	Ercc2
13872	1	0.27	Ercc3
13874	5	1.35	Ereg
13875	3	0.81	Erf
13885	73	19.71	Esd
13929	10	2.7	Amz2
13996	10	2.7	Etohd2
13998	3	0.81	Fgd6
14007	52	14.04	Cugbp2
14011	24	6.48	Etv6
14012	5	1.35	Mpzl2
14017	30	8.1	Evi2a
14020	17	4.59	Evi5
14025	1	0.27	Bcl11a
14030	63	17.01	Ewsr1
14038	1	0.27	Expi
14042	31	8.37	Ext1
14043	6	1.62	Ext2
140481	3	0.81	Man2a2
140482	1	0.27	Zfp358
140483	1	0.27	Hnmt
140484	14	3.78	Pofut1
140486	3	0.81	Igf2bp1
140488	1	0.27	Igf2bp3
140493	1	0.27	Kcnn3
140497	34	9.18	AF251705
140499	4	1.08	Ube2j2
14050	13	3.51	Eya3
140546	1	0.27	Eri3
14055	3	0.81	Ezh1
140559	64	17.28	Igsf8
14057	15	4.05	Sfxn1
140570	9	2.43	Plxnb2
140579	4	1.08	Elmo2
14058	379	102.31	F10
140580	35	9.45	Elmo1
140630	14	3.78	Ube4a
14066	43	11.61	F3
14067	8	2.16	F5
14068	60	16.2	F7
140740	9	2.43	Sec63
140780	2	0.54	Bmp2k
140792	89	24.03	Colec12
140795	10	2.7	P2ry14
14081	12	3.24	Acsl1
140810	1	0.27	Ttbk2
14082	3	0.81	Fadd
14083	3	0.81	Ptk2
14084	3	0.81	Faf1
140858	9	2.43	Wdr5
14086	48	12.96	Fscn1
140917	3	0.81	Dclre1b
14102	16	4.32	Fas
14104	1	0.27	Fasn
14105	7	1.89	Sfrs13a
14109	4	1.08	Fau
14113	2	0.54	Fbl
14114	1	0.27	Fbln1
14121	1	0.27	Fbp1
14123	25	6.75	Fbrs
14125	1	0.27	Fcer1a
14127	64	17.28	Fcer1g
14129	74	19.98	Fcgr1
14130	474	127.96	Fcgr2b
14131	53	14.31	Fcgr3
14132	13	3.51	Fcgrt
14133	14	3.78	Fcna
14137	1	0.27	Fdft1
14148	1	0.27	Fdx1
14151	9	2.43	Fech
14154	3	0.81	Fem1a
14155	52	14.04	Fem1b
14158	4	1.08	Fert2
14159	24	6.48	Fes
14182	1	0.27	Fgfr1
14184	6	1.62	Fgfr3
14190	11	2.97	Fgl2
14191	34	9.18	Fgr
14194	3	0.81	Fh1
14208	6	1.62	Ppm1g
14211	8	2.16	Smc2
14219	1	0.27	Ctgf
14225	18	4.86	Fkbp1a
14227	2	0.54	Fkbp2
14228	6	1.62	Fkbp4
14229	2	0.54	Fkbp5
14231	1	0.27	Fkbp7
14232	45	12.15	Fkbp8
14236	48	12.96	Foxn2
14247	15	4.05	Fli1
14248	29	7.83	Flii
14251	1	0.27	Flot1
14252	8	2.16	Flot2
14256	1	0.27	Flt3l
14257	1	0.27	Flt4
14260	6	1.62	Fmn1
14265	42	11.34	Fmr1
14268	1030	278.05	Fn1
142688	4	1.08	Asb13
14270	15	4.05	Srgap2
14276	16	4.32	Folr2
14281	66	17.82	Fos
14282	1	0.27	Fosb
14284	1	0.27	Fosl2
14289	510	137.67	Fpr2
14293	60	16.2	Fpr1
142980	1	0.27	Tlr3
14299	5	1.35	Freq
14300	16	4.32	Frg1
14313	22	5.94	Fst
14314	12	3.24	Fstl1
14319	6238	1683.94	Fth1
14356	5	1.35	Fxc1
14359	2	0.54	Fxr1
14360	4	1.08	Fyn
14362	11	2.97	Fzd1
14366	4	1.08	Fzd4
14367	4	1.08	Fzd5
14369	49	13.23	Fzd7
14370	2	0.54	Fzd8
14376	4	1.08	Ganab
14381	8	2.16	G6pdx
14385	1	0.27	Slc37a4
14387	21	5.67	Gaa
14388	7	1.89	Gab1
14389	3	0.81	Gab2
14390	9	2.43	Gabpa
14391	9	2.43	Gabpb1
14411	1	0.27	Slc6a12
14420	16	4.32	Galc
14421	4	1.08	B4galnt1
14422	43	11.61	B4galnt2
14423	29	7.83	Galnt1
14426	8	2.16	Galnt4
14427	1	0.27	Galr1
14430	2	0.54	Galt
14450	3	0.81	Gart
14455	3	0.81	Gas5
14456	6	1.62	Gas6
14457	296	79.9	Gas7
14461	1	0.27	Gata2
14466	31	8.37	Gba
14467	6	1.62	Gbas
14468	324	87.46	Gbp1
14469	183	49.4	Gbp2
14470	13	3.51	Rabac1
14479	7	1.89	Usp15
14489	312	84.22	Mtpn
14528	175	47.24	Gch1
14533	10	2.7	Bloc1s1
14536	2	0.54	Nr6a1
14537	1	0.27	Gcnt1
14538	30	8.1	Gcnt2
14544	13	3.51	Gda
14545	1	0.27	Gdap1
14547	11	2.97	Gdap2
14548	15	4.05	Mrps33
14567	32	8.64	Gdi1
14569	154	41.57	Gdi2
14571	93	25.11	Gpd2
14579	94	25.38	Gem
14581	3	0.81	Gfi1
14583	12	3.24	Gfpt1
14584	1	0.27	Gfpt2
14590	10	2.7	Ggh
14593	1	0.27	Ggps1
14594	35	9.45	Ggta1
14595	54	14.58	B4galt1
14605	1	0.27	Tsc22d3
14609	31	8.37	Gja1
14615	2	0.54	Gjc1
14628	58	15.66	Ostm1
14630	1	0.27	Gclm
14634	2	0.54	Gli3
14635	2	0.54	Galk1
14645	30	8.1	Glul
14660	120	32.39	Gls
14661	121	32.66	Glud1
14667	413	111.49	Gm2a
14670	4	1.08	Gnal1
14674	208	56.15	Gna13
14676	2	0.54	Gna15
14679	25	6.75	Gnai3
14680	33	8.91	Gnal
14682	80	21.6	Gnaq
14683	58	15.66	Gnas
14688	438	118.24	Gnb1
14693	41	11.07	Gnb2
14694	172	46.43	Gnb2l1
14696	2	0.54	Gnb4
14700	21	5.67	Gng10
14702	12	3.24	Gng2
14705	1	0.27	Bscl2
14706	5	1.35	Gng4
14712	2	0.54	Gnpat
14719	11	2.97	Got2
14726	1391	375.5	Pdpn
14727	71	19.17	Gp49a
14728	355	95.83	Lilrb4
14731	2	0.54	Gpaa1
14733	93	25.11	Gpc1
14739	8	2.16	S1pr2
14745	11	2.97	Lpar1
14747	106	28.61	Cmklr1
14755	2	0.54	Pigq
14756	4	1.08	Gpld1
14768	1	0.27	Lancl1
14773	1	0.27	Grk5
14775	72	19.44	Gpx1
14778	3	0.81	Gpx3
14784	384	103.66	Grb2
14786	2	0.54	Grb7
14790	8	2.16	Grcc10
14791	3	0.81	Emg1
14792	3	0.81	Lpcat3
14794	4	1.08	Spsb2
14812	1	0.27	Grin2b
14815	31	8.37	Nr3c1
14824	209	56.42	Grn
14825	751	202.73	Cxcl1
14827	23	6.21	Pdia3
14828	481	129.85	Hspa5
14852	94	25.38	Gspt1
14854	2	0.54	Gss
14859	1	0.27	Gsta3
14860	1	0.27	Gsta4
14862	2	0.54	Gstm1
14865	1	0.27	Gstm4
14866	2	0.54	Gstm5
14872	1	0.27	Gstt2
14873	12	3.24	Gsto1
14874	1	0.27	Gstz1
14884	22	5.94	Gtf2h1
14885	3	0.81	Gtf2h4
14897	51	13.77	Trip12
14910	1	0.27	Gt(ROSA)26Sor
14913	2	0.54	Guca1a
14933	51	13.77	Gyk
14936	7	1.89	Gys1
14950	29	7.83	H13
14958	1	0.27	H1f0
14960	79	21.33	H2-Aa
14962	266	71.81	Cfb
14964	226	61.01	H2-D1
14968	44	11.88	H2-Ea
14969	78	21.06	H2-Eb1
14977	8	2.16	Slc39a7
14991	22	5.94	H2-M3
15001	1	0.27	H2-Oa
15018	12	3.24	H2-Q7
15040	11	2.97	H2-T23
15042	19	5.13	H2-T24
15051	1	0.27	H2-T9
15061	112	30.23	H28
15064	1	0.27	Mr1
15081	252	68.03	H3f3b
15107	1	0.27	Hadh
15108	1	0.27	Hsd17b10
15109	33	8.91	Hal
15115	2	0.54	Hars
15159	35	9.45	Hccs
15161	9	2.43	Hcfc1
15163	91	24.57	Hcls1
15170	65	17.55	Ptpn6
15182	10	2.7	Hdac2
15183	3	0.81	Hdac3
15184	3	0.81	Hdac5
15186	2	0.54	Hdc
15191	33	8.91	Hdgf
15193	7	1.89	Hdgfrp2
15194	4	1.08	Htt
15199	7	1.89	Hebp1
15200	21	5.67	Hbegf
15201	1	0.27	Hells
15204	8	2.16	Herc2
15211	86	23.22	Hexa
15212	60	16.2	Hexb
15216	3	0.81	Hfe
15239	14	3.78	Hgs
15242	6	1.62	Hhex
15245	2	0.54	Hhip
15247	15	4.05	Hiat1
15251	319	86.11	Hif1a
15254	11	2.97	Hint1
15257	1	0.27	Hipk1
15260	3	0.81	Hira
15273	14	3.78	Hivep2
15275	13	3.51	Hk1
15277	223	60.2	Hk2
15284	2	0.54	Hlx
15312	9	2.43	Hmgn1
15353	12	3.24	Hmg20b
15356	9	2.43	Hmgcl
15357	137	36.98	Hmgcr
15360	1	0.27	Hmgcs2
15361	1	0.27	Hmga1
15364	2	0.54	Hmga2
15368	172	46.43	Hmox1
15369	7	1.89	Hmox2
15370	4	1.08	Nr4a1
15374	23	6.21	Hn1
15384	73	19.71	Hnrnpab
15388	203	54.8	Hnrnpl
15404	1	0.27	Hoxa7
15410	2	0.54	Hoxb3
15427	36	9.72	Hoxc9
15434	1	0.27	Hoxd3
15439	106	28.61	Hp
15441	24	6.48	Hp1bp3
15442	1	0.27	Hpse
15452	102	27.53	Hprt1
15461	8	2.16	Hras1
15463	29	7.83	Agfg1
15464	6	1.62	Hrc
15467	8	2.16	Eif2ak1
15468	4	1.08	Prmt2
15481	64	17.28	Hspa8
15488	3	0.81	Hsd17b4
15490	8	2.16	Hsd17b7
15499	9	2.43	Hsf1
15500	29	7.83	Hsf2
15502	18	4.86	Dnaja1
15505	57	15.39	Hsph1
15510	3	0.81	Hspd1
15511	1	0.27	Hspa1b
15512	3	0.81	Hspa2
15516	53	14.31	Hsp90ab1
15519	137	36.98	Hsp90aa1
15525	36	9.72	Hspa4
15526	48	12.96	Hspa9
15531	7	1.89	Ndst1
15559	2	0.54	Htr2b
15568	47	12.69	Elavl1
15586	2	0.54	Hyal1
15894	125	33.74	Icam1
15896	2	0.54	Icam2
15900	22	5.94	Irf8
15901	3	0.81	Id1
15902	1095	295.59	Id2
15903	12	3.24	Id3
15925	2	0.54	Ide
15926	55	14.85	Idh1
15929	3	0.81	Idh3g
15931	89	24.03	Ids
15932	3	0.81	Idua
15936	2	0.54	Ier2
15937	91	24.57	Ier3
15939	10	2.7	Ier5
15944	48	12.96	Irgm1
15950	23	6.21	Ifi203
15953	69	18.63	Ifi47
15957	749	202.19	Ifit1
15958	148	39.95	Ifit2
15959	22	5.94	Ifit3
15975	76	20.52	Ifnar1
15976	62	16.74	Ifnar2
15979	34	9.18	Ifngr1
15980	511	137.94	Ifngr2
15982	82	22.14	Ifrd1
15983	1	0.27	Ifrd2
16000	83	22.41	Igf1
16001	15	4.05	Igf1r
16004	1	0.27	Igf2r
16010	5	1.35	Igfbp4
16068	6	1.62	Il18bp
16069	1	0.27	Igj
16145	30	8.1	Igtp
16149	374	100.96	Cd74
16150	10	2.7	Ikbkb
16151	12	3.24	Ikbkg
16154	5	1.35	Il10ra
16155	56	15.12	Il10rb
16159	101	27.26	Il12a
16160	1	0.27	Il12b
16164	32	8.64	Il13ra1
16168	6	1.62	Il15
16169	9	2.43	Il15ra
16170	279	75.32	Il16
16172	90	24.3	Il17ra
16173	7	1.89	Il18
16175	1615	435.97	Il1a
16176	304	82.06	Il1b
16177	2	0.54	Il1r1
16180	4	1.08	Il1rap
16181	3607	973.71	Il1rn
16184	4	1.08	Il2ra
16186	15	4.05	Il2rg
16188	1	0.27	Il3ra
16190	33	8.91	Il4ra
16193	7	1.89	Il6
16195	3	0.81	Il6st
16196	1	0.27	Il7
16197	171	46.16	Il7r
16201	16	4.32	Ilf3
16202	4	1.08	Ilk
16210	52	14.04	Impact
16211	9	2.43	Kpnb1
16319	6	1.62	Incenp
16323	17	4.59	Inhba
16328	4	1.08	Cep250
16330	4	1.08	Inpp5b
16331	1	0.27	Inpp5d
16332	1	0.27	Inppl1
16337	4	1.08	Insr
16341	6	1.62	Eif3e
16348	17	4.59	Invs
16362	78	21.06	Irf1
16363	72	19.44	Irf2
16364	12	3.24	Irf4
16365	2033	548.81	Irg1
16391	36	9.72	Irf9
16396	75	20.25	Itch
16401	19	5.13	Itga4
16402	43	11.61	Itga5
16403	5	1.35	Itga6
16408	13	3.51	Itgal
16409	91	24.57	Itgam
16410	177	47.78	Itgav
16411	6	1.62	Itgax
16412	389	105.01	Itgb1
16413	20	5.4	Itgb1bp1
16414	168	45.35	Itgb2
16418	46	12.42	Eif6
16419	1	0.27	Itgb5
16421	19	5.13	Itgb7
16423	92	24.84	Cd47
16430	42	11.34	Stt3a
16432	594	160.35	Itm2b
16434	1	0.27	Itpa
16439	10	2.7	Itpr2
16440	2	0.54	Itpr3
16443	17	4.59	Itsn1
16449	1	0.27	Jag1
16451	106	28.61	Jak1
16452	115	31.04	Jak2
16453	2	0.54	Jak3
16456	2	0.54	F11r
16468	108	29.15	Jarid2
16476	94	25.38	Jun
16477	91	24.57	Junb
16478	9	2.43	Jund
16480	8	2.16	Jup
16491	1	0.27	Kcna3
16497	2	0.54	Kcnab1
16498	1	0.27	Kcnab2
16509	2	0.54	Kcne1
16518	31	8.37	Kcnj2
16534	7	1.89	Kcnn4
16541	4	1.08	Napsa
16543	80	21.6	Mdfic
16548	1	0.27	Khk
16549	12	3.24	Khsrp
16553	5	1.35	Kif13a
16554	1	0.27	Kif13b
16558	5	1.35	Kif16b
16560	1	0.27	Kif1a
16561	11	2.97	Kif1b
16562	40	10.8	Kif1c
16563	31	8.37	Kif2a
16564	1	0.27	Kif21a
16565	6	1.62	Kif21b
16568	15	4.05	Kif3a
16569	2	0.54	Kif3b
16588	1	0.27	Kin
16590	9	2.43	Kit
16592	6	1.62	Fabp5
16594	3	0.81	Klc2
16597	1	0.27	Klf12
16598	3	0.81	Klf2
16600	4	1.08	Klf4
16601	14	3.78	Klf9
16646	32	8.64	Kpna1
16648	64	17.28	Kpna3
16649	112	30.23	Kpna4
16650	18	4.86	Kpna6
16653	26	7.02	Kras
16656	39	10.53	Hivep3
16658	61	16.47	Mafb
16668	1	0.27	Krt18
16706	1	0.27	Ksr1
16709	3	0.81	Ktn1
16783	201	54.26	Lamp1
16784	546	147.39	Lamp2
16790	151	40.76	Anpep
16792	33	8.91	Laptm5
16795	1	0.27	Large
16796	62	16.74	Lasp1
16797	1	0.27	Lat
16798	21	5.67	Lats1
16800	118	31.85	Arhgef2
16801	1	0.27	Arhgef1
16816	3	0.81	Lcat
16819	6	1.62	Lcn2
16822	172	46.43	Lcp2
16825	3	0.81	Ldb1
16828	286	77.21	Ldha
16832	1	0.27	Ldhb
16834	5	1.35	Cog1
16835	83	22.41	Ldlr
16848	1	0.27	Lfng
16852	462	124.72	Lgals1
16854	2214	597.67	Lgals3
16859	131	35.36	Lgals9
16865	1	0.27	Lgtn
16878	1	0.27	Lif
16881	2	0.54	Lig1
16882	1	0.27	Lig3
16889	64	17.28	Lipa
16891	2	0.54	Lipg
16897	3	0.81	Llgl1
16905	46	12.42	Lmna
16906	12	3.24	Lmnb1
16907	6	1.62	Lmnb2
16909	20	5.4	Lmo2
16911	191	51.56	Lmo4
16912	8	2.16	Psmb9
16913	59	15.93	Psmb8
16922	7	1.89	Phyh
16948	5	1.35	Lox
16952	101	27.26	Anxa1
16956	186	50.21	Lpl
16969	47	12.69	Zbtb7a
16970	4	1.08	Lrmp
16971	28	7.56	Lrp1
16974	1	0.27	Lrp6
16975	1	0.27	Lrp8
16976	50	13.5	Lrpap1
16978	97	26.19	Lrrfip1
16985	6	1.62	Lsp1
16987	2	0.54	Lss
16988	44	11.88	Lst1
16994	2	0.54	Ltb
17000	7	1.89	Ltbr
17001	1	0.27	Ltc4s
17035	1	0.27	Lxn
170459	2	0.54	Stard4
170460	7	1.89	Stard5
170472	2	0.54	Recql5
17060	15	4.05	Blnk
170625	16	4.32	Snx18
17064	88	23.76	Cd93
170644	26	7.02	Ubn1
17067	1	0.27	Ly6c1
170676	6	1.62	Peg10
17069	338	91.24	Ly6e
170719	5	1.35	Oxr1
170728	2	0.54	Rtn4ip1
170736	6	1.62	Parvb
170741	2	0.54	Pilrb1
170743	24	6.48	Tlr7
170748	1	0.27	BC017612
170749	10	2.7	Mtmr4
170750	12	3.24	Xpnpep1
170752	1	0.27	Bco2
170753	3	0.81	Zfp704
170755	30	8.1	Sgk3
170758	1	0.27	Rac3
170760	33	8.91	Acbd3
170762	3	0.81	Nup155
170763	1	0.27	Zfp87
170767	3	0.81	Rfxap
170770	2	0.54	Bbc3
170786	1	0.27	Cd209a
170789	2	0.54	Acot8
17079	44	11.88	Cd180
170791	80	21.6	Rbm39
170799	3	0.81	Rtkn2
17082	2	0.54	Il1rl1
170822	19	5.13	Usp33
170829	1	0.27	Tram2
17083	14	3.78	Tmed1
17085	12	3.24	Ly9
17087	20	5.4	Ly96
17089	4	1.08	Lyar
170938	11	2.97	Zfp617
170942	185	49.94	Erdr1
170947	1	0.27	Myoz3
17095	4	1.08	Lyl1
17101	1	0.27	Lyst
17110	3012	813.09	Lyz1
17112	1	0.27	Tm4sf1
17113	56	15.12	M6pr
171171	1	0.27	Ntng2
17118	768	207.32	Marcks
17119	304	82.06	Mxd1
171207	2	0.54	Arhgap4
17121	1	0.27	Mxd3
171210	2	0.54	Acot2
171212	1	0.27	Galnt10
171225	1	0.27	V1re2
17125	1	0.27	Smad1
17126	8	2.16	Smad2
171281	2	0.54	Acot3
171285	1	0.27	Havcr2
17129	1	0.27	Smad5
17130	1	0.27	Smad6
17131	5	1.35	Smad7
17132	1	0.27	Maf
17133	15	4.05	Maff
17135	19	5.13	Mafk
171429	2	0.54	Slc26a6
171463	1	0.27	Il17rd
171486	1	0.27	Cd99l2
171504	621	167.64	Apob48r
171508	2	0.54	Creld1
17151	8	2.16	Ccndbp1
17155	14	3.78	Man1a
17156	13	3.51	Man1a2
171567	1	0.27	Nme7
17158	34	9.18	Man2a1
17159	24	6.48	Man2b1
17160	91	24.57	Man2b2
17164	162	43.73	Mapkapk2
17165	4	1.08	Mapkapk5
17167	14	3.78	Marco
17179	1	0.27	Matk
17184	47	12.69	Matr3
17188	11	2.97	Maz
17190	6	1.62	Mbd1
17191	11	2.97	Mbd2
17192	7	1.89	Mbd3
17193	7	1.89	Mbd4
17207	3	0.81	Mcf2l
17210	69	18.63	Mcl1
17215	1	0.27	Mcm3
17217	7	1.89	Mcm4
17218	2	0.54	Mcm5
17220	2	0.54	Mcm7
17222	1	0.27	Anapc1
17229	15	4.05	Tpsb2
17237	13	3.51	Mgrn1
17246	150	40.49	Mdm2
17250	41	11.07	Abcc1
17252	7	1.89	Rdh11
17254	170	45.89	Slc3a2
17256	4	1.08	Mea1
17257	15	4.05	Mecp2
17261	2	0.54	Mef2d
17274	33	8.91	Rab8a
17289	3	0.81	Mertk
17294	5	1.35	Mest
17295	149	40.22	Met
17304	6	1.62	Mfge8
17308	20	5.4	Mgat1
17318	15	4.05	Mid1
17344	6	1.62	Pias2
17345	26	7.02	Mki67
17346	1	0.27	Mknk1
17347	44	11.88	Mknk2
17354	30	8.1	Mllt10
17355	91	24.57	Aff1
17356	9	2.43	Mllt4
17357	296	79.9	Marcksl1
17381	284	76.67	Mmp12
17387	234	63.17	Mmp14
17394	15	4.05	Mmp8
17395	4	1.08	Mmp9
17423	3	0.81	Ndst2
17425	1	0.27	Foxk1
17428	19	5.13	Mnt
17434	15	4.05	Mocs2
17448	28	7.56	Mdh2
17449	13	3.51	Mdh1
17470	94	25.38	Cd200
17472	3	0.81	Gbp4
17474	713	192.47	Clec4d
17476	886	239.17	Mpeg1
17524	34	9.18	Mpp1
17532	1	0.27	Mras
17533	66	17.82	Mrc1
17535	1	0.27	Mre11a
17684	3	0.81	Cited2
17691	2	0.54	Sik1
17692	18	4.86	Msl3
17698	181	48.86	Msn
17713	1	0.27	Grpel1
17714	1	0.27	Grpel2
17750	168	45.35	Mt2
17758	41	11.07	Mtap4
17760	18	4.86	Mtap6
17761	1	0.27	Mtap7
17762	10	2.7	Mapt
17764	9	2.43	Mtf1
17765	21	5.67	Mtf2
17768	2	0.54	Mthfd2
17769	9	2.43	Mthfr
17772	75	20.25	Mtm1
17775	488	131.73	Laptm4a
17776	3	0.81	Mast2
17826	4	1.08	Mtvr2
17827	4	1.08	Mtx1
17828	3	0.81	Muted
17846	5	1.35	Commd1
17857	66	17.82	Mx1
17858	3	0.81	Mx2
17859	22	5.94	Mxi1
17868	1	0.27	Mybpc3
17872	11	2.97	Ppp1r15a
17873	170	45.89	Gadd45b
17874	16	4.32	Myd88
17886	178	48.05	Myh9
17909	34	9.18	Myo10
17912	2	0.54	Myo1b
17913	19	5.13	Myo1c
17916	36	9.72	Myo1f
17918	29	7.83	Myo5a
17925	16	4.32	Myo9b
17931	5	1.35	Ppp1r12a
17936	16	4.32	Nab1
17937	3	0.81	Nab2
17938	28	7.56	Naca
17939	8	2.16	Naga
17948	3	0.81	Naip2
17952	1	0.27	Naip6
17955	18	4.86	Nap1l4
17965	5	1.35	Nbl1
17966	3	0.81	Nbr1
17969	121	32.66	Ncf1
17970	3	0.81	Ncf2
17972	44	11.88	Ncf4
17973	36	9.72	Nck1
17975	15	4.05	Ncl
17978	11	2.97	Ncoa2
17979	19	5.13	Ncoa3
17988	71	19.17	Ndrg1
17991	14	3.78	Ndufa2
17992	37	9.99	Ndufa4
17995	11	2.97	Ndufv1
17997	4	1.08	Nedd1
18000	162	43.73	2010-09-02
18002	55	14.85	Nedd8
18010	24	6.48	Neu1
18015	16	4.32	Nf1
18016	3	0.81	Nf2
18018	13	3.51	Nfatc1
18019	1	0.27	Nfatc2
18020	11	2.97	Nfatc2ip
18021	2	0.54	Nfatc3
18023	71	19.17	Nfe2l1
18024	35	9.45	Nfe2l2
18025	1	0.27	Nfe2l3
18027	2	0.54	Nfia
18029	6	1.62	Nfic
18030	1	0.27	Nfil3
18033	162	43.73	Nfkb1
18035	724	195.44	Nfkbia
18036	45	12.15	Nfkbib
18037	75	20.25	Nfkbie
18041	2	0.54	Nfs1
[truncated: 6,153 more rows]
