# Supplementary material for: Deep-Sequencing Analysis of the Mouse Transcriptome Response to Infection with Brucella melitensis Strains of Differing Virulence
Source: PLoS One. 2011 Dec 28;6(12):e28485. doi: 10.1371/journal.pone.0028485 (PMC3247208; doi:10.1371/journal.pone.0028485)
Supplement: Table S3 — DiffGeneExpFilter (FDR≤0.001 and |log2Ratio|≥1). (XLSX) [file pone.0028485.s006.xlsx]

## Sheet: McvsM90.DiffGeneExpFilter
Gene	RawIntensity-Mc	RawIntensity-M90	TPM-Mc	TPM-M90	log2 Ratio(M90/Mc)	P-Value	FDR	Symbol	Description	GO Component	GO Function	GO Process	transcriptID
18126	0	1427	0.01	385.22	15.2334	2.22044e-16	2.14563e-15	Nos2	nitric oxide synthase 2, inducible	GO:0005634//nucleus;GO:0005737//cytoplasm;GO:0005737//cytoplasm;GO:0005777//peroxisome;GO:0005829//cytosol;GO:0030863//cortical cytoskeleton;GO:0048471//perinuclear region of cytoplasm	GO:0004517//nitric-oxide synthase activity;GO:0005506//iron ion binding;GO:0005515//protein binding;GO:0005516//calmodulin binding;GO:0008603//cAMP-dependent protein kinase regulator activity;GO:0010181//FMN binding;GO:0016491//oxidoreductase activity;GO:0020037//heme binding;GO:0034617//tetrahydrobiopterin binding;GO:0034618//arginine binding;GO:0042803//protein homodimerization activity;GO:0046…	GO:0001542//ovulation from ovarian follicle;GO:0001666//response to hypoxia;GO:0001974//blood vessel remodeling;GO:0006527//arginine catabolic process;GO:0006801//superoxide metabolic process;GO:0006809//nitric oxide biosynthetic process;GO:0006954//inflammatory response;GO:0007165//signal transduction;GO:0007199//G-protein signaling, coupled to cGMP nucleotide second messenger;GO:0007243//protei…	gi|146134510|ref|NM_010927.3|
16159	0	603	0.01	162.78	13.9906	2.22044e-16	2.14892e-15	Il12a	interleukin 12a	GO:0005576//extracellular region;GO:0005615//extracellular space;GO:0043514//interleukin-12 complex;GO:0043514//interleukin-12 complex	GO:0005125//cytokine activity;GO:0005125//cytokine activity;GO:0005143//interleukin-12 receptor binding;GO:0008083//growth factor activity;GO:0042163//interleukin-12 beta subunit binding	GO:0006955//immune response;GO:0032729//positive regulation of interferon-gamma production;GO:0042102//positive regulation of T cell proliferation;GO:0042832//defense response to protozoan	gi|226874943|ref|NM_008351.2|
27218	0	115	0.01	31.04	11.5999	2.22044e-16	2.144e-15	Slamf1	signaling lymphocytic activation molecule family member 1	GO:0005886//plasma membrane;GO:0009897//external side of plasma membrane;GO:0009986//cell surface;GO:0016020//membrane;GO:0016021//integral to membrane	GO:0004872//receptor activity;GO:0005515//protein binding	GO:0046649//lymphocyte activation	gi|144227207|ref|NM_013730.4|
57080	0	110	0.01	29.69	11.5358	2.22044e-16	2.15056e-15	Gtf2ird1	general transcription factor II I repeat domain-containing 1	GO:0005634//nucleus	GO:0003677//DNA binding;GO:0003700//transcription factor activity	GO:0006350//transcription;GO:0007275//multicellular organismal development;GO:0009790//embryonic development;GO:0045449//regulation of transcription	gi|125625330|ref|NM_001081462.1|
108115	0	55	0.01	14.85	10.5362	2.22044e-16	2.14727e-15	Slco4a1	solute carrier organic anion transporter family, member 4a1	GO:0005887//integral to plasma membrane;GO:0016020//membrane;GO:0016021//integral to membrane	GO:0005215//transporter activity;GO:0008514//organic anion transmembrane transporter activity;GO:0015349//thyroid hormone transmembrane transporter activity	GO:0006810//transport;GO:0006811//ion transport;GO:0015711//organic anion transport;GO:0042403//thyroid hormone metabolic process	gi|22507334|ref|NM_148933.1|
16323	0	29	0.01	7.83	9.61287	1.64276e-09	9.00705e-09	Inhba	inhibin beta-A	GO:0005576//extracellular region;GO:0043512//inhibin A complex	GO:0005102//receptor binding;GO:0005179//hormone activity;GO:0008083//growth factor activity;GO:0046982//protein heterodimerization activity	GO:0001707//mesoderm formation;GO:0002244//hemopoietic progenitor cell differentiation;GO:0040007//growth;GO:0045944//positive regulation of transcription from RNA polymerase II promoter;GO:0048333//mesodermal cell differentiation;GO:0051799//negative regulation of hair follicle development	gi|6680450|ref|NM_008380.1|
20310	37	25642	9.9	6922.03	9.44955	1.68976e-13	1.32509e-12	Cxcl2	chemokine (C-X-C motif) ligand 2	GO:0005576//extracellular region;GO:0005615//extracellular space	GO:0005125//cytokine activity;GO:0008009//chemokine activity	GO:0006935//chemotaxis;GO:0006954//inflammatory response;GO:0006955//immune response;GO:0030593//neutrophil chemotaxis;GO:0030595//leukocyte chemotaxis	gi|118130527|ref|NM_009140.2|
278279	0	23	0.01	6.21	9.27845	1.07812e-07	5.02287e-07	Tmtc2	transmembrane and tetratricopeptide repeat containing 2	GO:0005575//cellular_component;GO:0016020//membrane;GO:0016021//integral to membrane	GO:0003674//molecular_function;GO:0005488//binding	GO:0008150//biological_process	gi|93004089|ref|NM_177368.4|
gi|291575143|ref|NM_010548.2|	5	2759	1.34	744.79	9.11846	2.82088e-05	0.000100144	-	-	-	-	-	gi|291575143|ref|NM_010548.2|
225638	0	20	0.01	5.4	9.07682	8.73396e-07	3.73608e-06	Alpk2	alpha-kinase 2	GO:0005575//cellular_component	GO:0003674//molecular_function;GO:0004674//protein serine/threonine kinase activity;GO:0005524//ATP binding;GO:0016301//kinase activity;GO:0016740//transferase activity	GO:0006468//protein amino acid phosphorylation;GO:0008150//biological_process	gi|254675180|ref|NM_001037294.1|
117167	0	20	0.01	5.4	9.07682	8.73396e-07	3.73482e-06	Steap4	STEAP family member 4	GO:0005794//Golgi apparatus;GO:0005886//plasma membrane;GO:0005887//integral to plasma membrane;GO:0016020//membrane;GO:0016021//integral to membrane	GO:0003824//catalytic activity;GO:0005488//binding;GO:0005506//iron ion binding;GO:0009055//electron carrier activity;GO:0016491//oxidoreductase activity;GO:0046872//metal ion binding;GO:0050660//FAD binding	GO:0006810//transport;GO:0006811//ion transport;GO:0006826//iron ion transport;GO:0008152//metabolic process;GO:0045444//fat cell differentiation;GO:0055114//oxidation reduction	gi|118131114|ref|NM_054098.3|
14706	0	20	0.01	5.4	9.07682	8.73396e-07	3.73355e-06	Gng4	guanine nucleotide binding protein (G protein), gamma 4	GO:0005834//heterotrimeric G-protein complex;GO:0005886//plasma membrane;GO:0016020//membrane	GO:0003924//GTPase activity;GO:0004871//signal transducer activity	GO:0007165//signal transduction;GO:0007186//G-protein coupled receptor protein signaling pathway	gi|31542900|ref|NM_010317.2|
14062	0	20	0.01	5.4	9.07682	8.73396e-07	3.73229e-06	F2r	coagulation factor II (thrombin) receptor	GO:0005886//plasma membrane;GO:0016020//membrane;GO:0016021//integral to membrane;GO:0031594//neuromuscular junction;GO:0045211//postsynaptic membrane	GO:0004871//signal transducer activity;GO:0004872//receptor activity;GO:0004930//G-protein coupled receptor activity;GO:0015057//thrombin receptor activity	GO:0000186//activation of MAPKK activity;GO:0006954//inflammatory response;GO:0007165//signal transduction;GO:0007186//G-protein coupled receptor protein signaling pathway;GO:0007205//activation of protein kinase C activity by G-protein coupled receptor protein signaling pathway;GO:0007529//establishment of synaptic specificity at neuromuscular junction;GO:0007596//blood coagulation;GO:0008284//p…	gi|133892391|ref|NM_010169.3|
18414	0	19	0.01	5.13	9.00282	1.75412e-06	7.26757e-06	Osmr	oncostatin M receptor	GO:0005887//integral to plasma membrane;GO:0016020//membrane;GO:0016021//integral to membrane	GO:0004872//receptor activity;GO:0004896//cytokine receptor activity;GO:0004924//oncostatin-M receptor activity	GO:0007166//cell surface receptor linked signal transduction	gi|162287201|ref|NM_011019.3|
19225	4	1644	1.07	443.8	8.69616	4.66906e-05	0.000160443	Ptgs2	prostaglandin-endoperoxide synthase 2	GO:0005634//nucleus;GO:0005737//cytoplasm;GO:0005737//cytoplasm;GO:0005783//endoplasmic reticulum;GO:0005792//microsome;GO:0005901//caveola;GO:0016020//membrane;GO:0043234//protein complex	GO:0004601//peroxidase activity;GO:0004666//prostaglandin-endoperoxide synthase activity;GO:0005515//protein binding;GO:0008289//lipid binding;GO:0016491//oxidoreductase activity;GO:0016702//oxidoreductase activity, acting on single donors with incorporation of molecular oxygen, incorporation of two atoms of oxygen;GO:0020037//heme binding;GO:0046872//metal ion binding	GO:0001516//prostaglandin biosynthetic process;GO:0006633//fatty acid biosynthetic process;GO:0006954//inflammatory response;GO:0006979//response to oxidative stress;GO:0007566//embryo implantation;GO:0007613//memory;GO:0008217//regulation of blood pressure;GO:0008285//negative regulation of cell proliferation;GO:0008610//lipid biosynthetic process;GO:0030216//keratinocyte differentiation;GO:0030…	gi|118130137|ref|NM_011198.3|
16819	0	15	0.01	4.05	8.66178	2.854e-05	0.000101008	Lcn2	lipocalin 2	GO:0005576//extracellular region;GO:0005615//extracellular space;GO:0005829//cytosol	GO:0002020//protease binding;GO:0005215//transporter activity;GO:0005488//binding;GO:0042803//protein homodimerization activity	GO:0006810//transport;GO:0009615//response to virus;GO:0009635//response to herbicide;GO:0010628//positive regulation of gene expression;GO:0031346//positive regulation of cell projection organization;GO:0042493//response to drug;GO:0070207//protein homotrimerization;GO:0070301//cellular response to hydrogen peroxide	gi|34328048|ref|NM_008491.1|
13614	3	1121	0.8	302.61	8.56324	7.44662e-05	0.000248791	Edn1	endothelin 1	GO:0005576//extracellular region;GO:0005615//extracellular space;GO:0005615//extracellular space	GO:0005102//receptor binding;GO:0005515//protein binding;GO:0031707//endothelin A receptor binding;GO:0031707//endothelin A receptor binding;GO:0031708//endothelin B receptor binding	GO:0001501//skeletal system development;GO:0001569//patterning of blood vessels;GO:0001666//response to hypoxia;GO:0001701//in utero embryonic development;GO:0006885//regulation of pH;GO:0007186//G-protein coupled receptor protein signaling pathway;GO:0007205//activation of protein kinase C activity by G-protein coupled receptor protein signaling pathway;GO:0007243//protein kinase cascade;GO:0007…	gi|261599055|ref|NM_010104.3|
329514	0	14	0.01	3.78	8.56224	5.73194e-05	0.000194692	Gm14047	predicted gene 14047	GO:0005575//cellular_component	GO:0003674//molecular_function	GO:0008150//biological_process	gi|256355098|ref|NR_015474.1|
231253	0	12	0.01	3.24	8.33985	0.000231206	0.000718027	9130230L23Rik	RIKEN cDNA 9130230L23 gene	GO:0005575//cellular_component	GO:0003674//molecular_function	GO:0008150//biological_process	gi|242332555|ref|NR_027961.1|
12482	0	12	0.01	3.24	8.33985	0.000231206	0.000717851	Ms4a1	membrane-spanning 4-domains, subfamily A, member 1	GO:0016020//membrane;GO:0016021//integral to membrane	-	GO:0042113//B cell activation	gi|148747444|ref|NM_007641.5|
16176	21	6159	5.62	1662.61	8.20866	1.83342e-09	1.00263e-08	Il1b	interleukin 1 beta	GO:0005576//extracellular region;GO:0005615//extracellular space;GO:0005615//extracellular space;GO:0030141//secretory granule;GO:0031982//vesicle	GO:0005125//cytokine activity;GO:0005125//cytokine activity;GO:0005149//interleukin-1 receptor binding;GO:0008083//growth factor activity	GO:0001525//angiogenesis;GO:0001660//fever;GO:0006954//inflammatory response;GO:0006955//immune response;GO:0007204//elevation of cytosolic calcium ion concentration;GO:0007568//aging;GO:0007613//memory;GO:0010552//positive regulation of gene-specific transcription from RNA polymerase II promoter;GO:0014050//negative regulation of glutamate secretion;GO:0030593//neutrophil chemotaxis;GO:0032496//…	gi|118130747|ref|NM_008361.3|
21926	42	10449	11.24	2820.69	7.97126	8.30446e-14	6.72491e-13	Tnf	tumor necrosis factor	GO:0001891//phagocytic cup;GO:0005576//extracellular region;GO:0005615//extracellular space;GO:0005615//extracellular space;GO:0005886//plasma membrane;GO:0005887//integral to plasma membrane;GO:0009897//external side of plasma membrane;GO:0016020//membrane;GO:0016021//integral to membrane;GO:0030141//secretory granule;GO:0045121//membrane raft;GO:0055037//recycling endosome	GO:0005125//cytokine activity;GO:0005164//tumor necrosis factor receptor binding;GO:0005164//tumor necrosis factor receptor binding;GO:0005164//tumor necrosis factor receptor binding;GO:0005164//tumor necrosis factor receptor binding;GO:0005515//protein binding	GO:0000122//negative regulation of transcription from RNA polymerase II promoter;GO:0001775//cell activation;GO:0001932//regulation of protein amino acid phosphorylation;GO:0002037//negative regulation of L-glutamate transport;GO:0002876;GO:0002925//positive regulation of humoral immune response mediated by circulating immunoglobulin;GO:0006006//glucose metabolic process;GO:0006915//apoptosis;GO:…	gi|133892368|ref|NM_013693.2|
gi|295317425|ref|NM_001177471.1|	2	424	0.54	114.46	7.72767	0.000116304	0.00037867	-	-	-	-	-	gi|295317425|ref|NM_001177471.1|
16175	86	13596	23.02	3670.22	7.31683	0	0	Il1a	interleukin 1 alpha	GO:0005576//extracellular region;GO:0005615//extracellular space;GO:0009986//cell surface	GO:0005125//cytokine activity;GO:0005149//interleukin-1 receptor binding	GO:0001660//fever;GO:0006954//inflammatory response;GO:0006955//immune response;GO:0010575//positive regulation vascular endothelial growth factor production;GO:0010893//positive regulation of steroid biosynthetic process;GO:0032755//positive regulation of interleukin-6 production;GO:0032874//positive regulation of stress-activated MAPK cascade;GO:0043123//positive regulation of I-kappaB kinase/N…	gi|118130060|ref|NM_010554.4|
14825	31	3122	8.3	842.78	6.6659	3.44236e-12	2.32474e-11	Cxcl1	chemokine (C-X-C motif) ligand 1	GO:0005576//extracellular region;GO:0005615//extracellular space	GO:0005125//cytokine activity;GO:0008009//chemokine activity;GO:0008083//growth factor activity	GO:0006954//inflammatory response;GO:0006955//immune response;GO:0030593//neutrophil chemotaxis	gi|229577225|ref|NM_008176.3|
229898	17	1576	4.55	425.44	6.54695	2.29374e-08	1.14092e-07	Gbp5	guanylate binding protein 5	GO:0005575//cellular_component;GO:0005886//plasma membrane;GO:0016020//membrane	GO:0000166//nucleotide binding;GO:0003924//GTPase activity;GO:0005525//GTP binding	-	gi|91064875|ref|NM_153564.2|
12823	4	363	1.07	97.99	6.51695	4.66906e-05	0.000160486	Col19a1	collagen, type XIX, alpha 1	GO:0005576//extracellular region;GO:0005578//proteinaceous extracellular matrix	GO:0005198//structural molecule activity;GO:0005515//protein binding	GO:0007155//cell adhesion;GO:0007275//multicellular organismal development;GO:0007517//muscle development;GO:0007519//skeletal muscle development;GO:0030154//cell differentiation;GO:0030198//extracellular matrix organization	gi|114326514|ref|NM_007733.2|
14579	3	243	0.8	65.6	6.35755	7.44662e-05	0.00024866	Gem	GTP binding protein (gene overexpressed in skeletal muscle)	GO:0005886//plasma membrane;GO:0016020//membrane	GO:0000166//nucleotide binding;GO:0003924//GTPase activity;GO:0005525//GTP binding	GO:0007165//signal transduction;GO:0007264//small GTPase mediated signal transduction	gi|260593674|ref|NM_010276.4|
16193	5	379	1.34	102.31	6.25457	2.82088e-05	0.000100004	Il6	interleukin 6	GO:0005576//extracellular region;GO:0005615//extracellular space;GO:0005615//extracellular space;GO:0009897//external side of plasma membrane	GO:0005102//receptor binding;GO:0005125//cytokine activity;GO:0005125//cytokine activity;GO:0005138//interleukin-6 receptor binding;GO:0005138//interleukin-6 receptor binding;GO:0005515//protein binding;GO:0008083//growth factor activity	GO:0001781//neutrophil apoptosis;GO:0001781//neutrophil apoptosis;GO:0006469//negative regulation of protein kinase activity;GO:0006953//acute-phase response;GO:0006955//immune response;GO:0008285//negative regulation of cell proliferation;GO:0008360//regulation of cell shape;GO:0010628//positive regulation of gene expression;GO:0031018//endocrine pancreas development;GO:0033138//positive regulat…	gi|13624310|ref|NM_031168.1|
326623	3	218	0.8	58.85	6.2009	7.44662e-05	0.000249186	Tnfsf15	tumor necrosis factor (ligand) superfamily, member 15	GO:0005615//extracellular space;GO:0005886//plasma membrane;GO:0016020//membrane;GO:0016021//integral to membrane	GO:0005123//death receptor binding;GO:0005125//cytokine activity;GO:0005164//tumor necrosis factor receptor binding;GO:0005515//protein binding	GO:0006919//activation of caspase activity;GO:0006955//immune response;GO:0007250//activation of NF-kappaB-inducing kinase activity;GO:0042107//cytokine metabolic process;GO:0050715//positive regulation of cytokine secretion	gi|238776818|ref|NM_177371.3|
54483	12	744	3.21	200.84	5.96733	5.05692e-07	2.20721e-06	Mefv	Mediterranean fever	GO:0005575//cellular_component;GO:0005622//intracellular;GO:0005737//cytoplasm;GO:0005856//cytoskeleton;GO:0005874//microtubule	GO:0003779//actin binding;GO:0005515//protein binding;GO:0008270//zinc ion binding;GO:0046872//metal ion binding	GO:0006954//inflammatory response;GO:0008150//biological_process	gi|241666416|ref|NM_019453.2|
20303	436	25476	116.72	6877.21	5.8807	1.20126e-13	9.56849e-13	Ccl4	chemokine (C-C motif) ligand 4	GO:0005576//extracellular region;GO:0005615//extracellular space;GO:0005625//soluble fraction	GO:0005125//cytokine activity;GO:0005515//protein binding;GO:0008009//chemokine activity	GO:0006935//chemotaxis;GO:0006954//inflammatory response;GO:0006955//immune response;GO:0043114//regulation of vascular permeability	gi|126366031|ref|NM_013652.2|
76787	8	464	2.14	125.26	5.87117	5.41534e-06	2.10183e-05	Ppfia3	protein tyrosine phosphatase, receptor type, f polypeptide (PTPRF), interacting protein (liprin), alpha 3	GO:0005737//cytoplasm	-	-	gi|161016785|ref|NM_029741.2|
12985	7	398	1.87	107.44	5.84435	9.54998e-06	3.60268e-05	Csf3	colony stimulating factor 3 (granulocyte)	GO:0005576//extracellular region;GO:0005615//extracellular space	GO:0005125//cytokine activity;GO:0008083//growth factor activity	GO:0006955//immune response;GO:0030851//granulocyte differentiation	gi|6753535|ref|NM_009971.1|
13838	2	114	0.54	30.77	5.83242	0.000116304	0.000378865	Epha4	Eph receptor A4	GO:0005887//integral to plasma membrane;GO:0016020//membrane;GO:0016021//integral to membrane;GO:0031594//neuromuscular junction	GO:0000166//nucleotide binding;GO:0004672//protein kinase activity;GO:0004713//protein tyrosine kinase activity;GO:0004714//transmembrane receptor protein tyrosine kinase activity;GO:0004872//receptor activity;GO:0005003//ephrin receptor activity;GO:0005515//protein binding;GO:0005524//ATP binding;GO:0016301//kinase activity;GO:0016740//transferase activity;GO:0046875//ephrin receptor binding	GO:0006468//protein amino acid phosphorylation;GO:0007169//transmembrane receptor protein tyrosine kinase signaling pathway;GO:0007411//axon guidance;GO:0007628//adult walking behavior	gi|86788142|ref|NM_007936.3|
56619	317	17465	84.86	4714.65	5.79592	1.04361e-14	9.19263e-14	Clec4e	C-type lectin domain family 4, member e	GO:0016020//membrane;GO:0016021//integral to membrane	GO:0005488//binding;GO:0005529//sugar binding	-	gi|118130533|ref|NM_019948.2|
20302	284	15026	76.03	4056.25	5.73743	0	0	Ccl3	chemokine (C-C motif) ligand 3	GO:0005576//extracellular region;GO:0005615//extracellular space;GO:0005625//soluble fraction	GO:0005125//cytokine activity;GO:0005515//protein binding;GO:0008009//chemokine activity;GO:0008009//chemokine activity	GO:0006935//chemotaxis;GO:0006954//inflammatory response;GO:0006955//immune response;GO:0007204//elevation of cytosolic calcium ion concentration;GO:0030593//neutrophil chemotaxis;GO:0030595//leukocyte chemotaxis;GO:0045672//positive regulation of osteoclast differentiation	gi|126432552|ref|NM_011337.2|
gi|294610647|ref|NR_033483.1|	2	104	0.54	28.07	5.69993	0.000116304	0.000378768	-	-	-	-	-	gi|294610647|ref|NR_033483.1|
16365	49	2475	13.12	668.12	5.67027	1.06581e-14	9.36214e-14	Irg1	immunoresponsive gene 1	-	GO:0047547//2-methylcitrate dehydratase activity	GO:0019543//propionate catabolic process;GO:0032496//response to lipopolysaccharide	gi|169234613|ref|NM_008392.1|
64292	44	2198	11.78	593.35	5.65447	5.52892e-14	4.56795e-13	Ptges	prostaglandin E synthase	GO:0005634//nucleus;GO:0005641//nuclear envelope lumen;GO:0005737//cytoplasm;GO:0005792//microsome;GO:0005792//microsome;GO:0016020//membrane;GO:0016021//integral to membrane	GO:0004667//prostaglandin-D synthase activity;GO:0016853//isomerase activity;GO:0050220//prostaglandin-E synthase activity	GO:0001516//prostaglandin biosynthetic process;GO:0006693//prostaglandin metabolic process;GO:0008285//negative regulation of cell proliferation	gi|258547108|ref|NM_022415.3|
14066	7	339	1.87	91.51	5.61282	9.54998e-06	3.60375e-05	F3	coagulation factor III	GO:0005615//extracellular space;GO:0005737//cytoplasm;GO:0009986//cell surface;GO:0016020//membrane;GO:0016021//integral to membrane	GO:0002020//protease binding	GO:0007596//blood coagulation;GO:0014911//positive regulation of smooth muscle cell migration	gi|170172539|ref|NM_010171.3|
104252	30	1363	8.03	367.94	5.51793	6.27832e-12	4.13187e-11	Cdc42ep2	CDC42 effector protein (Rho GTPase binding) 2	GO:0005575//cellular_component;GO:0005737//cytoplasm;GO:0005856//cytoskeleton;GO:0016020//membrane	GO:0001515//opioid peptide activity	GO:0008150//biological_process;GO:0008360//regulation of cell shape	gi|22779863|ref|NM_026772.1|
17357	301	13351	80.58	3604.09	5.48307	0	0	Marcksl1	MARCKS-like 1	-	GO:0005516//calmodulin binding	GO:0008284//positive regulation of cell proliferation;GO:0016192//vesicle-mediated transport	gi|257467655|ref|NM_010807.4|
80910	13	572	3.48	154.41	5.47154	2.7473e-07	1.2336e-06	Gpr84	G protein-coupled receptor 84	GO:0005886//plasma membrane;GO:0016020//membrane;GO:0016021//integral to membrane	GO:0004871//signal transducer activity;GO:0004872//receptor activity;GO:0004930//G-protein coupled receptor activity	GO:0007165//signal transduction;GO:0007186//G-protein coupled receptor protein signaling pathway	gi|13507671|ref|NM_030720.1|
112407	3	125	0.8	33.74	5.39832	7.44662e-05	0.000248857	Egln3	EGL nine homolog 3 (C. elegans)	GO:0005634//nucleus;GO:0005737//cytoplasm	GO:0005506//iron ion binding;GO:0016491//oxidoreductase activity;GO:0016702//oxidoreductase activity, acting on single donors with incorporation of molecular oxygen, incorporation of two atoms of oxygen;GO:0016705//oxidoreductase activity, acting on paired donors, with incorporation or reduction of molecular oxygen;GO:0031418//L-ascorbic acid binding;GO:0046872//metal ion binding	GO:0001666//response to hypoxia;GO:0006915//apoptosis;GO:0042127//regulation of cell proliferation;GO:0055114//oxidation reduction	gi|269308212|ref|NM_028133.2|
414084	39	1575	10.44	425.17	5.34785	1.11022e-13	8.87127e-13	Tnip3	TNFAIP3 interacting protein 3	GO:0005575//cellular_component	GO:0003674//molecular_function	GO:0008150//biological_process	gi|110665743|ref|NM_001001495.2|
17133	4	158	1.07	42.65	5.31686	4.66906e-05	0.00016053	Maff	v-maf musculoaponeurotic fibrosarcoma oncogene family, protein F (avian)	GO:0005634//nucleus	GO:0003677//DNA binding;GO:0003700//transcription factor activity;GO:0043565//sequence-specific DNA binding	GO:0001701//in utero embryonic development;GO:0006350//transcription;GO:0006355//regulation of transcription, DNA-dependent;GO:0045449//regulation of transcription;GO:0045604//regulation of epidermal cell differentiation	gi|118130100|ref|NM_010755.3|
54561	5	189	1.34	51.02	5.25076	2.82088e-05	0.00010006	Nap1l3	nucleosome assembly protein 1-like 3	GO:0005575//cellular_component;GO:0005634//nucleus;GO:0005737//cytoplasm	GO:0003674//molecular_function	GO:0006334//nucleosome assembly;GO:0008150//biological_process	gi|20270268|ref|NM_138742.1|
330723	3	106	0.8	28.61	5.16038	7.44662e-05	0.000248988	Htra4	HtrA serine peptidase 4	GO:0005575//cellular_component	GO:0003674//molecular_function	GO:0008150//biological_process	gi|229332003|ref|NM_001081187.3|
216850	3	106	0.8	28.61	5.16038	7.44662e-05	0.000248725	Kdm6b	KDM1 lysine (K)-specific demethylase 6B	GO:0005634//nucleus	GO:0016491//oxidoreductase activity;GO:0016702//oxidoreductase activity, acting on single donors with incorporation of molecular oxygen, incorporation of two atoms of oxygen;GO:0043565//sequence-specific DNA binding;GO:0046872//metal ion binding	GO:0000122//negative regulation of transcription from RNA polymerase II promoter;GO:0000122//negative regulation of transcription from RNA polymerase II promoter;GO:0006954//inflammatory response;GO:0016568//chromatin modification;GO:0016577//histone demethylation;GO:0055114//oxidation reduction	gi|62945393|ref|NM_001017426.1|
16181	253	8767	67.73	2366.64	5.1269	1.89182e-13	1.46808e-12	Il1rn	interleukin 1 receptor antagonist	GO:0005576//extracellular region;GO:0005615//extracellular space;GO:0005737//cytoplasm;GO:0031982//vesicle	GO:0004872//receptor activity;GO:0005152//interleukin-1 receptor antagonist activity	GO:0006629//lipid metabolic process;GO:0007613//memory;GO:0014050//negative regulation of glutamate secretion;GO:0030073//insulin secretion;GO:0043066//negative regulation of apoptosis;GO:0043507//positive regulation of JUN kinase activity	gi|227116258|ref|NM_001159562.1|
12494	71	2418	19.01	652.74	5.10168	0	0	Cd38	CD38 antigen	GO:0005624//membrane fraction;GO:0005634//nucleus;GO:0005792//microsome;GO:0005886//plasma membrane;GO:0009986//cell surface;GO:0016020//membrane;GO:0016021//integral to membrane	GO:0003824//catalytic activity;GO:0003953//NAD+ nucleosidase activity;GO:0005488//binding;GO:0016787//hydrolase activity;GO:0016798//hydrolase activity, acting on glycosyl bonds;GO:0016849//phosphorus-oxygen lyase activity	GO:0001666//response to hypoxia;GO:0007204//elevation of cytosolic calcium ion concentration;GO:0008152//metabolic process;GO:0009725//response to hormone stimulus;GO:0030307//positive regulation of cell growth;GO:0030890//positive regulation of B cell proliferation;GO:0032024//positive regulation of insulin secretion;GO:0033194//response to hydroperoxide;GO:0045779//negative regulation of bone r…	gi|161621251|ref|NM_007646.4|
80885	3	101	0.8	27.26	5.09064	7.44662e-05	0.00024912	Niacr1	niacin receptor 1	GO:0005886//plasma membrane;GO:0016020//membrane;GO:0016021//integral to membrane	GO:0001614//purinergic nucleotide receptor activity;GO:0004871//signal transducer activity;GO:0004872//receptor activity;GO:0004930//G-protein coupled receptor activity;GO:0005525//GTP binding	GO:0006915//apoptosis;GO:0007165//signal transduction;GO:0007186//G-protein coupled receptor protein signaling pathway	gi|229577448|ref|NM_030701.2|
80859	15	499	4.02	134.7	5.06641	7.99618e-08	3.76699e-07	Nfkbiz	nuclear factor of kappa light polypeptide gene enhancer in B-cells inhibitor, zeta	GO:0005634//nucleus	-	GO:0006350//transcription;GO:0006954//inflammatory response;GO:0045449//regulation of transcription	gi|226874842|ref|NM_001159395.1|
20304	49	1595	13.12	430.57	5.03641	1.06581e-14	9.38168e-14	Ccl5	chemokine (C-C motif) ligand 5	GO:0005576//extracellular region;GO:0005615//extracellular space;GO:0005625//soluble fraction;GO:0005737//cytoplasm	GO:0005125//cytokine activity;GO:0008009//chemokine activity	GO:0006935//chemotaxis;GO:0006954//inflammatory response;GO:0006955//immune response;GO:0031622//positive regulation of fever;GO:0034097//response to cytokine stimulus;GO:0034612//response to tumor necrosis factor;GO:0045672//positive regulation of osteoclast differentiation;GO:0048247//lymphocyte chemotaxis	gi|164698427|ref|NM_013653.3|
12702	67	2119	17.94	572.02	4.99481	0	0	Socs3	suppressor of cytokine signaling 3	GO:0005737//cytoplasm	GO:0005515//protein binding	GO:0001932//regulation of protein amino acid phosphorylation;GO:0007165//signal transduction;GO:0007242//intracellular signaling cascade;GO:0007243//protein kinase cascade;GO:0007259//JAK-STAT cascade;GO:0009968//negative regulation of signal transduction;GO:0040008//regulation of growth;GO:0045595//regulation of cell differentiation;GO:0045595//regulation of cell differentiation;GO:0045597//posi…	gi|260898776|ref|NM_007707.3|
20779	13	405	3.48	109.33	4.97346	2.7473e-07	1.23448e-06	Src	Rous sarcoma oncogene	GO:0005886//plasma membrane	GO:0000166//nucleotide binding;GO:0004672//protein kinase activity;GO:0004713//protein tyrosine kinase activity;GO:0004713//protein tyrosine kinase activity;GO:0004715//non-membrane spanning protein tyrosine kinase activity;GO:0005515//protein binding;GO:0005524//ATP binding;GO:0008022//protein C-terminus binding;GO:0016301//kinase activity;GO:0016740//transferase activity;GO:0019901//protein kin…	GO:0006468//protein amino acid phosphorylation;GO:0006950//response to stress;GO:0007165//signal transduction;GO:0008283//cell proliferation;GO:0009612//response to mechanical stimulus;GO:0010907//positive regulation of glucose metabolic process;GO:0014911//positive regulation of smooth muscle cell migration;GO:0016477//cell migration;GO:0018108//peptidyl-tyrosine phosphorylation;GO:0030900//fore…	gi|76253930|ref|NM_001025395.2|
330122	18	519	4.82	140.1	4.86128	1.22332e-08	6.21435e-08	Cxcl3	chemokine (C-X-C motif) ligand 3	GO:0005575//cellular_component;GO:0005576//extracellular region;GO:0005615//extracellular space	GO:0005125//cytokine activity;GO:0005515//protein binding;GO:0008009//chemokine activity	GO:0006935//chemotaxis;GO:0006954//inflammatory response;GO:0006955//immune response;GO:0030593//neutrophil chemotaxis	gi|142368523|ref|NM_203320.2|
622976	34	970	9.1	261.85	4.84673	6.386e-13	4.62373e-12	Gm6377	predicted gene 6377	GO:0005575//cellular_component	GO:0003674//molecular_function	GO:0008150//biological_process	gi|262263320|ref|NM_001037917.2|
240354	11	306	2.94	82.6	4.81225	9.25494e-07	3.94559e-06	Malt1	mucosa associated lymphoid tissue lymphoma translocation gene 1	GO:0005575//cellular_component;GO:0005634//nucleus;GO:0005737//cytoplasm;GO:0005829//cytosol	GO:0004197//cysteine-type endopeptidase activity;GO:0005515//protein binding;GO:0008233//peptidase activity;GO:0016787//hydrolase activity	GO:0001923//B-1 B cell differentiation;GO:0002237//response to molecule of bacterial origin;GO:0006508//proteolysis;GO:0006915//apoptosis;GO:0007249//I-kappaB kinase/NF-kappaB cascade;GO:0009620//response to fungus;GO:0042098//T cell proliferation;GO:0042113//B cell activation;GO:0042981//regulation of apoptosis;GO:0045087//innate immune response;GO:0050852//T cell receptor signaling pathway;GO:0…	gi|118129950|ref|NM_172833.2|
19696	2	55	0.54	14.85	4.78136	0.000116304	0.000378963	Rel	reticuloendotheliosis oncogene	GO:0005634//nucleus;GO:0005634//nucleus;GO:0005634//nucleus;GO:0005667//transcription factor complex;GO:0005737//cytoplasm	GO:0003677//DNA binding;GO:0003700//transcription factor activity;GO:0003700//transcription factor activity;GO:0005515//protein binding;GO:0043565//sequence-specific DNA binding	GO:0001816//cytokine production;GO:0006350//transcription;GO:0006355//regulation of transcription, DNA-dependent;GO:0007249//I-kappaB kinase/NF-kappaB cascade;GO:0043526//neuroprotection;GO:0045084//positive regulation of interleukin-12 biosynthetic process;GO:0045449//regulation of transcription;GO:0045893//positive regulation of transcription, DNA-dependent	gi|112181203|ref|NM_009044.2|
22029	9	240	2.41	64.79	4.74867	3.03332e-06	1.21921e-05	Traf1	TNF receptor-associated factor 1	GO:0005737//cytoplasm	GO:0004872//receptor activity;GO:0005515//protein binding;GO:0008270//zinc ion binding	GO:0006915//apoptosis;GO:0007165//signal transduction;GO:0042981//regulation of apoptosis	gi|88900511|ref|NM_009421.3|
26570	56	1486	14.99	401.14	4.74203	0	0	Slc7a11	solute carrier family 7 (cationic amino acid transporter, y+ system), member 11	GO:0005791//rough endoplasmic reticulum;GO:0005792//microsome;GO:0005856//cytoskeleton;GO:0005886//plasma membrane;GO:0016020//membrane;GO:0016021//integral to membrane	GO:0015171//amino acid transmembrane transporter activity	GO:0006810//transport;GO:0006865//amino acid transport;GO:0055085//transmembrane transport	gi|80861466|ref|NM_011990.2|
17295	58	1505	15.53	406.27	4.70931	0	0	Met	met proto-oncogene	GO:0005624//membrane fraction;GO:0009925//basal plasma membrane;GO:0016020//membrane;GO:0016021//integral to membrane;GO:0019861//flagellum	GO:0000166//nucleotide binding;GO:0004672//protein kinase activity;GO:0004713//protein tyrosine kinase activity;GO:0004714//transmembrane receptor protein tyrosine kinase activity;GO:0004872//receptor activity;GO:0005008//hepatocyte growth factor receptor activity;GO:0005515//protein binding;GO:0005524//ATP binding;GO:0016301//kinase activity;GO:0016740//transferase activity	GO:0000187//activation of MAPK activity;GO:0001764//neuron migration;GO:0001889//liver development;GO:0001890//placenta development;GO:0006468//protein amino acid phosphorylation;GO:0007169//transmembrane receptor protein tyrosine kinase signaling pathway;GO:0007275//multicellular organismal development;GO:0007420//brain development;GO:0007517//muscle development;GO:0007517//muscle development;GO…	gi|146198695|ref|NM_008591.2|
12522	2	52	0.54	14.04	4.70044	0.000116304	0.000379061	Cd83	CD83 antigen	GO:0009897//external side of plasma membrane;GO:0016020//membrane;GO:0016021//integral to membrane	-	GO:0014070//response to organic cyclic substance;GO:0032713//negative regulation of interleukin-4 production;GO:0032733//positive regulation of interleukin-10 production;GO:0032743//positive regulation of interleukin-2 production;GO:0043372//positive regulation of CD4-positive, alpha beta T cell differentiation	gi|161621257|ref|NM_009856.2|
215900	5	122	1.34	32.93	4.6191	2.82088e-05	0.000100172	Fam26f	family with sequence similarity 26, member F	GO:0005575//cellular_component;GO:0016020//membrane;GO:0016021//integral to membrane	GO:0003674//molecular_function	GO:0008150//biological_process	gi|227430373|ref|NM_175449.4|
20525	92	2094	24.63	565.27	4.52045	0	0	Slc2a1	solute carrier family 2 (facilitated glucose transporter), member 1	GO:0005622//intracellular;GO:0005737//cytoplasm;GO:0005886//plasma membrane;GO:0005901//caveola;GO:0005911//cell-cell junction;GO:0016020//membrane;GO:0016021//integral to membrane;GO:0016323//basolateral plasma membrane	GO:0005215//transporter activity;GO:0005355//glucose transmembrane transporter activity;GO:0005515//protein binding;GO:0005515//protein binding;GO:0019900//kinase binding;GO:0022891//substrate-specific transmembrane transporter activity;GO:0033300//dehydroascorbic acid transporter activity;GO:0042910//xenobiotic transporter activity;GO:0055056//D-glucose transmembrane transporter activity	GO:0006810//transport;GO:0008643//carbohydrate transport;GO:0015758//glucose transport;GO:0042908//xenobiotic transport;GO:0055085//transmembrane transport;GO:0070837//dehydroascorbic acid transport	gi|165377225|ref|NM_011400.3|
21929	98	2205	26.23	595.24	4.50418	0	0	Tnfaip3	tumor necrosis factor, alpha-induced protein 3	GO:0005634//nucleus;GO:0005737//cytoplasm	GO:0003677//DNA binding;GO:0005515//protein binding;GO:0008233//peptidase activity;GO:0008234//cysteine-type peptidase activity;GO:0008270//zinc ion binding;GO:0016787//hydrolase activity;GO:0046872//metal ion binding	GO:0006915//apoptosis	gi|261862304|ref|NM_001166402.1|
72230	3	67	0.8	18.09	4.49905	7.44662e-05	0.000248923	Zfp558	zinc finger protein 558	GO:0005575//cellular_component	GO:0003674//molecular_function	GO:0008150//biological_process	gi|254692889|ref|NM_028935.1|
17750	203	4537	54.34	1224.76	4.49434	5.24026e-14	4.34649e-13	Mt2	metallothionein 2	-	GO:0008270//zinc ion binding;GO:0046872//metal ion binding	GO:0006882//cellular zinc ion homeostasis;GO:0007263//nitric oxide mediated signal transduction;GO:0010273//detoxification of copper ion	gi|123701854|ref|NM_008630.2|
13660	189	4109	50.6	1109.22	4.45426	1.71863e-13	1.34357e-12	Ehd1	EH-domain containing 1	GO:0005768//endosome;GO:0005769//early endosome;GO:0005811//lipid particle;GO:0005886//plasma membrane;GO:0016020//membrane;GO:0030139//endocytic vesicle;GO:0031095//platelet dense tubular network membrane	GO:0000166//nucleotide binding;GO:0003924//GTPase activity;GO:0005509//calcium ion binding;GO:0005515//protein binding;GO:0005524//ATP binding;GO:0005525//GTP binding	GO:0006897//endocytosis;GO:0010886//positive regulation of cholesterol storage;GO:0016197//endosome transport;GO:0034383//low-density lipoprotein particle clearance;GO:0042632//cholesterol homeostasis	gi|151301069|ref|NM_010119.5|
73379	17	360	4.55	97.18	4.41672	2.29374e-08	1.14002e-07	Dcbld2	discoidin, CUB and LCCL domain containing 2	GO:0016020//membrane;GO:0016021//integral to membrane	-	GO:0007155//cell adhesion	gi|84579946|ref|NM_028523.3|
22271	4	84	1.07	22.68	4.40574	4.66906e-05	0.000160574	Upp1	uridine phosphorylase 1	GO:0005737//cytoplasm	GO:0003824//catalytic activity;GO:0004850//uridine phosphorylase activity;GO:0016740//transferase activity;GO:0016757//transferase activity, transferring glycosyl groups;GO:0016763//transferase activity, transferring pentosyl groups	GO:0006220//pyrimidine nucleotide metabolic process;GO:0009116//nucleoside metabolic process;GO:0009166//nucleotide catabolic process;GO:0046108//uridine metabolic process	gi|226874859|ref|NM_001159402.1|
30953	4	84	1.07	22.68	4.40574	4.66906e-05	0.000160312	Schip1	schwannomin interacting protein 1	GO:0005737//cytoplasm	GO:0005515//protein binding;GO:0042803//protein homodimerization activity	GO:0001553//luteinization;GO:0001822//kidney development;GO:0006807//nitrogen compound metabolic process;GO:0008210//estrogen metabolic process;GO:0008585//female gonad development;GO:0009791//post-embryonic development;GO:0010761//fibroblast migration;GO:0048008//platelet-derived growth factor receptor signaling pathway;GO:0048705//skeletal system morphogenesis;GO:0048745//smooth muscle tissue d…	gi|164663883|ref|NM_001113420.1|
14468	53	1089	14.19	293.97	4.37272	1.31006e-14	1.14047e-13	Gbp1	guanylate binding protein 1	GO:0005886//plasma membrane;GO:0016020//membrane	GO:0000166//nucleotide binding;GO:0003924//GTPase activity;GO:0005525//GTP binding;GO:0019002//GMP binding	-	gi|134031981|ref|NM_010259.2|
74190	17	321	4.55	86.65	4.25126	2.29374e-08	1.14047e-07	1200009I06Rik	RIKEN cDNA 1200009I06 gene	GO:0005575//cellular_component	GO:0003674//molecular_function	GO:0008150//biological_process	gi|157041255|ref|NM_028807.3|
20656	449	8193	120.2	2211.69	4.20164	1.24589e-12	8.7503e-12	Sod2	superoxide dismutase 2, mitochondrial	GO:0005625//soluble fraction;GO:0005737//cytoplasm;GO:0005739//mitochondrion;GO:0005739//mitochondrion;GO:0005743//mitochondrial inner membrane	GO:0004784//superoxide dismutase activity;GO:0004784//superoxide dismutase activity;GO:0004784//superoxide dismutase activity;GO:0016491//oxidoreductase activity;GO:0019825//oxygen binding;GO:0046872//metal ion binding	GO:0000302//response to reactive oxygen species;GO:0000303//response to superoxide;GO:0001306//age-dependent response to oxidative stress;GO:0001836//release of cytochrome c from mitochondria;GO:0001889//liver development;GO:0003032//detection of oxygen;GO:0003069//vasodilation by acetylcholine involved in regulation of systemic arterial blood pressure;GO:0006749//glutathione metabolic process;GO…	gi|76253932|ref|NM_013671.3|
18783	44	792	11.78	213.8	4.18185	5.52892e-14	4.56497e-13	Pla2g4a	phospholipase A2, group IVA (cytosolic, calcium-dependent)	GO:0005624//membrane fraction;GO:0005634//nucleus;GO:0005737//cytoplasm;GO:0005829//cytosol;GO:0031410//cytoplasmic vesicle;GO:0042588//zymogen granule;GO:0048471//perinuclear region of cytoplasm	GO:0004620//phospholipase activity;GO:0004622//lysophospholipase activity;GO:0004623//phospholipase A2 activity;GO:0016787//hydrolase activity;GO:0047498//calcium-dependent phospholipase A2 activity	GO:0001542//ovulation from ovarian follicle;GO:0008152//metabolic process;GO:0008284//positive regulation of cell proliferation;GO:0009395//phospholipid catabolic process;GO:0010033//response to organic substance;GO:0016042//lipid catabolic process;GO:0019369//arachidonic acid metabolic process;GO:0031340//positive regulation of vesicle fusion;GO:0031394//positive regulation of prostaglandin bios…	gi|133891677|ref|NM_008869.3|
213053	36	639	9.64	172.5	4.16142	2.51798e-13	1.91752e-12	Slc39a14	solute carrier family 39 (zinc transporter), member 14	GO:0005886//plasma membrane;GO:0016020//membrane;GO:0016021//integral to membrane	GO:0005385//zinc ion transmembrane transporter activity;GO:0015093//ferrous iron transmembrane transporter activity;GO:0046873//metal ion transmembrane transporter activity	GO:0006810//transport;GO:0006811//ion transport;GO:0006826//iron ion transport;GO:0006829//zinc ion transport;GO:0030001//metal ion transport;GO:0055085//transmembrane transport	gi|110347500|ref|NM_144808.4|
14469	97	1671	25.97	451.08	4.11847	0	0	Gbp2	guanylate binding protein 2	GO:0005575//cellular_component;GO:0005886//plasma membrane;GO:0016020//membrane	GO:0000166//nucleotide binding;GO:0003924//GTPase activity;GO:0005525//GTP binding	-	gi|6753949|ref|NM_010260.1|
gi|295789154|ref|NR_033643.1|	24	402	6.42	108.52	4.07924	2.72106e-10	1.58392e-09	-	-	-	-	-	gi|295789154|ref|NR_033643.1|
20296	177	2965	47.38	800.4	4.07837	0	0	Ccl2	chemokine (C-C motif) ligand 2	GO:0005576//extracellular region;GO:0005615//extracellular space;GO:0005615//extracellular space;GO:0005737//cytoplasm;GO:0043025//cell soma	GO:0001664//G-protein-coupled receptor binding;GO:0005125//cytokine activity;GO:0005515//protein binding;GO:0008009//chemokine activity;GO:0008201//heparin binding;GO:0031727//CCR2 chemokine receptor binding	GO:0001938//positive regulation of endothelial cell proliferation;GO:0006874//cellular calcium ion homeostasis;GO:0006935//chemotaxis;GO:0006954//inflammatory response;GO:0006955//immune response;GO:0007179//transforming growth factor beta receptor signaling pathway;GO:0009408//response to heat;GO:0010574//regulation of vascular endothelial growth factor production;GO:0010759//positive regulation…	gi|141803162|ref|NM_011333.3|
216799	40	663	10.71	178.98	4.06277	9.4147e-14	7.57548e-13	Nlrp3	NLR family, pyrin domain containing 3	GO:0005737//cytoplasm	GO:0000166//nucleotide binding;GO:0005515//protein binding;GO:0005524//ATP binding	GO:0006915//apoptosis;GO:0006919//activation of caspase activity;GO:0032621//interleukin-18 production;GO:0050701//interleukin-1 secretion;GO:0051607//defense response to virus	gi|118130221|ref|NM_145827.3|
12369	24	385	6.42	103.93	4.0169	2.72106e-10	1.58174e-09	Casp7	caspase 7	GO:0005625//soluble fraction;GO:0005737//cytoplasm;GO:0005792//microsome;GO:0005829//cytosol	GO:0004197//cysteine-type endopeptidase activity;GO:0008233//peptidase activity;GO:0008233//peptidase activity;GO:0008234//cysteine-type peptidase activity;GO:0016787//hydrolase activity	GO:0001836//release of cytochrome c from mitochondria;GO:0006508//proteolysis;GO:0006508//proteolysis;GO:0006915//apoptosis;GO:0006917//induction of apoptosis;GO:0006917//induction of apoptosis;GO:0007507//heart development;GO:0009411//response to UV;GO:0042981//regulation of apoptosis	gi|133891757|ref|NM_007611.2|
gi|294459978|ref|NM_172734.3|	4	64	1.07	17.28	4.01342	4.66906e-05	0.000160356	-	-	-	-	-	gi|294459978|ref|NM_172734.3|
58250	31	486	8.3	131.2	3.98251	3.44236e-12	2.3235e-11	Chst11	carbohydrate sulfotransferase 11	GO:0005794//Golgi apparatus;GO:0016020//membrane;GO:0016021//integral to membrane	GO:0008146//sulfotransferase activity;GO:0016740//transferase activity;GO:0047756//chondroitin 4-sulfotransferase activity	GO:0002063//chondrocyte development;GO:0005975//carbohydrate metabolic process;GO:0007585//respiratory gaseous exchange;GO:0009791//post-embryonic development;GO:0016051//carbohydrate biosynthetic process;GO:0030204//chondroitin sulfate metabolic process;GO:0030206//chondroitin sulfate biosynthetic process;GO:0030326//embryonic limb morphogenesis;GO:0030512//negative regulation of transforming gr…	gi|76559941|ref|NM_021439.2|
170942	148	2318	39.62	625.74	3.98126	0	0	Erdr1	erythroid differentiation regulator 1	GO:0005575//cellular_component	GO:0003674//molecular_function	GO:0008150//biological_process	gi|141802795|ref|NM_133362.2|
14745	3	46	0.8	12.42	3.95652	7.44662e-05	0.000249054	Lpar1	lysophosphatidic acid receptor 1	GO:0005886//plasma membrane;GO:0016020//membrane;GO:0016021//integral to membrane	GO:0001619//lysosphingolipid and lysophosphatidic acid receptor activity;GO:0001619//lysosphingolipid and lysophosphatidic acid receptor activity;GO:0001965//G-protein alpha-subunit binding;GO:0004871//signal transducer activity;GO:0004872//receptor activity;GO:0004930//G-protein coupled receptor activity;GO:0005543//phospholipid binding;GO:0030165//PDZ domain binding	GO:0000187//activation of MAPK activity;GO:0007165//signal transduction;GO:0007186//G-protein coupled receptor protein signaling pathway;GO:0007186//G-protein coupled receptor protein signaling pathway;GO:0032060//bleb formation;GO:0035025//positive regulation of Rho protein signal transduction;GO:0043410//positive regulation of MAPKKK cascade;GO:0051482//elevation of cytosolic calcium ion concen…	gi|171543832|ref|NM_172989.1|
223775	27	415	7.23	112.03	3.95375	4.0562e-11	2.50033e-10	Pim3	proviral integration site 3	-	GO:0000166//nucleotide binding;GO:0004672//protein kinase activity;GO:0004674//protein serine/threonine kinase activity;GO:0005524//ATP binding;GO:0016301//kinase activity;GO:0016740//transferase activity	GO:0006468//protein amino acid phosphorylation;GO:0007049//cell cycle;GO:0016572//histone phosphorylation;GO:0046777//protein amino acid autophosphorylation	gi|118130143|ref|NM_145478.2|
433470	26	397	6.96	107.17	3.94467	7.63782e-11	4.62031e-10	AA467197	expressed sequence AA467197	GO:0005634//nucleus;GO:0005739//mitochondrion	GO:0003674//molecular_function	GO:0008150//biological_process	gi|51921340|ref|NM_001004174.1|
14289	91	1349	24.36	364.16	3.90199	0	0	Fpr2	formyl peptide receptor 2	GO:0005886//plasma membrane;GO:0016020//membrane;GO:0016021//integral to membrane	GO:0004871//signal transducer activity;GO:0004872//receptor activity;GO:0004930//G-protein coupled receptor activity;GO:0004982//N-formyl peptide receptor activity	GO:0006935//chemotaxis;GO:0007165//signal transduction;GO:0007186//G-protein coupled receptor protein signaling pathway	gi|50345973|ref|NM_008039.2|
68732	4	59	1.07	15.93	3.89606	4.66906e-05	0.000160399	Lrrc16a	leucine rich repeat containing 16A	GO:0005737//cytoplasm	-	-	gi|154146184|ref|NM_026825.3|
12642	36	531	9.64	143.34	3.89426	2.51798e-13	1.91636e-12	Ch25h	cholesterol 25-hydroxylase	GO:0005575//cellular_component;GO:0005783//endoplasmic reticulum;GO:0016020//membrane;GO:0016021//integral to membrane	GO:0001567//cholesterol 25-hydroxylase activity;GO:0004497//monooxygenase activity;GO:0005506//iron ion binding;GO:0008395//steroid hydroxylase activity;GO:0016491//oxidoreductase activity;GO:0046872//metal ion binding	GO:0006633//fatty acid biosynthetic process;GO:0006694//steroid biosynthetic process;GO:0008203//cholesterol metabolic process;GO:0008610//lipid biosynthetic process;GO:0016126//sterol biosynthetic process;GO:0055114//oxidation reduction	gi|6857768|ref|NM_009890.1|
22339	31	444	8.3	119.86	3.8521	3.44236e-12	2.32226e-11	Vegfa	vascular endothelial growth factor A	GO:0005576//extracellular region;GO:0005604//basement membrane;GO:0005615//extracellular space;GO:0005615//extracellular space;GO:0005737//cytoplasm;GO:0005886//plasma membrane;GO:0016020//membrane;GO:0031988//membrane-bounded vesicle	GO:0005515//protein binding;GO:0008083//growth factor activity;GO:0008201//heparin binding;GO:0042803//protein homodimerization activity;GO:0046982//protein heterodimerization activity	GO:0001525//angiogenesis;GO:0001525//angiogenesis;GO:0001525//angiogenesis;GO:0001525//angiogenesis;GO:0001541//ovarian follicle development;GO:0001568//blood vessel development;GO:0001569//patterning of blood vessels;GO:0001666//response to hypoxia;GO:0001701//in utero embryonic development;GO:0001822//kidney development;GO:0001938//positive regulation of endothelial cell proliferation;GO:000194…	gi|160358816|ref|NM_001110268.1|
373864	5	71	1.34	19.17	3.83855	2.82088e-05	0.000100088	Col27a1	collagen, type XXVII, alpha 1	GO:0005576//extracellular region;GO:0005578//proteinaceous extracellular matrix;GO:0005581//collagen;GO:0005583//fibrillar collagen	GO:0003674//molecular_function;GO:0005198//structural molecule activity;GO:0005201//extracellular matrix structural constituent	GO:0007155//cell adhesion;GO:0008150//biological_process	gi|116063545|ref|NM_025685.3|
244871	10	141	2.68	38.06	3.82797	1.68233e-06	6.99075e-06	Zc3h12c	zinc finger CCCH type containing 12C	GO:0005575//cellular_component	GO:0003674//molecular_function;GO:0003676//nucleic acid binding;GO:0004518//nuclease activity;GO:0004519//endonuclease activity;GO:0008270//zinc ion binding;GO:0016787//hydrolase activity;GO:0046872//metal ion binding	GO:0008150//biological_process	gi|242332573|ref|NM_001162921.1|
110168	3	42	0.8	11.34	3.82528	7.44664e-05	0.000248595	Gpr18	G protein-coupled receptor 18	GO:0005886//plasma membrane;GO:0016020//membrane;GO:0016021//integral to membrane	GO:0004871//signal transducer activity;GO:0004872//receptor activity;GO:0004930//G-protein coupled receptor activity;GO:0045028//purinergic nucleotide receptor activity, G-protein coupled	GO:0007165//signal transduction;GO:0007186//G-protein coupled receptor protein signaling pathway	gi|33413405|ref|NM_182806.1|
654820	6	84	1.61	22.68	3.81629	1.65811e-05	6.04945e-05	G530011O06Rik	RIKEN cDNA G530011O06 gene	GO:0005575//cellular_component	GO:0003674//molecular_function	GO:0008150//biological_process	gi|262073059|ref|NR_029457.1|
654824	9	124	2.41	33.47	3.79576	3.03332e-06	1.21882e-05	Ankrd37	ankyrin repeat domain 37	GO:0005575//cellular_component;GO:0005634//nucleus;GO:0005737//cytoplasm	GO:0003674//molecular_function	GO:0008150//biological_process	gi|88319965|ref|NM_001039562.1|
16330	9	124	2.41	33.47	3.79576	3.03332e-06	1.21843e-05	Inpp5b	inositol polyphosphate-5-phosphatase B	GO:0005829//cytosol;GO:0016021//integral to membrane	GO:0004445//inositol-polyphosphate 5-phosphatase activity	GO:0007283//spermatogenesis;GO:0030317//sperm motility;GO:0070613//regulation of protein processing	gi|30231212|ref|NM_008385.3|
74732	18	246	4.82	66.41	3.7843	1.22332e-08	6.22184e-08	Stx11	syntaxin 11	GO:0005794//Golgi apparatus;GO:0016020//membrane	GO:0005484//SNAP receptor activity;GO:0005515//protein binding	GO:0006810//transport;GO:0006886//intracellular protein transport;GO:0015031//protein transport;GO:0016192//vesicle-mediated transport	gi|254675353|ref|NM_001163591.1|
14726	642	8766	171.86	2366.37	3.78337	0	0	Pdpn	podoplanin	GO:0001726//ruffle;GO:0005886//plasma membrane;GO:0005886//plasma membrane;GO:0016020//membrane;GO:0016021//integral to membrane;GO:0016324//apical plasma membrane;GO:0030027//lamellipodium;GO:0030175//filopodium;GO:0042995//cell projection	GO:0005372//water transporter activity;GO:0008517//folic acid transporter activity;GO:0015171//amino acid transmembrane transporter activity;GO:0015250//water channel activity	GO:0000902//cell morphogenesis;GO:0001946//lymphangiogenesis;GO:0006693//prostaglandin metabolic process;GO:0006833//water transport;GO:0006865//amino acid transport;GO:0006928//cell motion;GO:0007049//cell cycle;GO:0007155//cell adhesion;GO:0007165//signal transduction;GO:0007275//multicellular organismal development;GO:0008283//cell proliferation;GO:0008360//regulation of cell shape;GO:0010572/…	gi|113462004|ref|NM_010329.2|
18035	372	5047	99.59	1362.43	3.77404	1.37446e-13	1.08727e-12	Nfkbia	nuclear factor of kappa light polypeptide gene enhancer in B-cells inhibitor, alpha	GO:0005634//nucleus;GO:0005634//nucleus;GO:0005737//cytoplasm;GO:0005737//cytoplasm;GO:0005829//cytosol;GO:0005829//cytosol;GO:0043234//protein complex	GO:0005515//protein binding;GO:0031072//heat shock protein binding;GO:0032403//protein complex binding;GO:0051059//NF-kappaB binding	GO:0000060//protein import into nucleus, translocation;GO:0007253//cytoplasmic sequestering of NF-kappaB;GO:0031663//lipopolysaccharide-mediated signaling pathway;GO:0032088//negative regulation of NF-kappaB transcription factor activity;GO:0032495//response to muramyl dipeptide;GO:0032496//response to lipopolysaccharide;GO:0034142//toll-like receptor 4 signaling pathway;GO:0042127//regulation of…	gi|226052095|ref|NM_010907.2|
214459	15	202	4.02	54.53	3.76178	7.99618e-08	3.76559e-07	Fnbp1l	formin binding protein 1-like	GO:0005575//cellular_component;GO:0005737//cytoplasm;GO:0005856//cytoskeleton;GO:0005886//plasma membrane;GO:0016020//membrane;GO:0031410//cytoplasmic vesicle	GO:0003674//molecular_function;GO:0008289//lipid binding	GO:0006897//endocytosis;GO:0008150//biological_process	gi|167900463|ref|NM_153118.2|
gi|294831982|ref|NR_033508.1|	2	27	0.54	7.29	3.75489	0.000117082	0.000380811	-	-	-	-	-	gi|294831982|ref|NR_033508.1|
15200	6	80	1.61	21.6	3.7459	1.65811e-05	6.04597e-05	Hbegf	heparin-binding EGF-like growth factor	GO:0005576//extracellular region;GO:0005886//plasma membrane;GO:0016020//membrane;GO:0016021//integral to membrane	GO:0008083//growth factor activity;GO:0008201//heparin binding	GO:0007173//epidermal growth factor receptor signaling pathway;GO:0008016//regulation of heart contraction;GO:0030307//positive regulation of cell growth	gi|257196256|ref|NM_010415.2|
219140	4	53	1.07	14.31	3.74134	4.66906e-05	0.000160268	Spata13	spermatogenesis associated 13	GO:0005575//cellular_component;GO:0005622//intracellular	GO:0003674//molecular_function;GO:0005085//guanyl-nucleotide exchange factor activity;GO:0005089//Rho guanyl-nucleotide exchange factor activity	GO:0007242//intracellular signaling cascade;GO:0008150//biological_process;GO:0035023//regulation of Rho protein signal transduction	gi|242247224|ref|NM_001033272.1|
53314	36	470	9.64	126.88	3.71829	2.51798e-13	1.91291e-12	Batf	basic leucine zipper transcription factor, ATF-like	GO:0005634//nucleus	GO:0003677//DNA binding;GO:0003700//transcription factor activity;GO:0043565//sequence-specific DNA binding;GO:0046983//protein dimerization activity	GO:0006350//transcription;GO:0006355//regulation of transcription, DNA-dependent;GO:0045449//regulation of transcription	gi|118131194|ref|NM_016767.2|
16911	97	1263	25.97	340.95	3.71464	0	0	Lmo4	LIM domain only 4	GO:0005667//transcription factor complex	GO:0005515//protein binding;GO:0008134//transcription factor binding;GO:0008270//zinc ion binding;GO:0046872//metal ion binding	GO:0001843//neural tube closure;GO:0006350//transcription;GO:0006366//transcription from RNA polymerase II promoter;GO:0045449//regulation of transcription	gi|239937454|ref|NM_010723.3|
20306	161	2085	43.1	562.84	3.70697	0	0	Ccl7	chemokine (C-C motif) ligand 7	GO:0005576//extracellular region;GO:0005615//extracellular space	GO:0005125//cytokine activity;GO:0008009//chemokine activity;GO:0008201//heparin binding	GO:0006935//chemotaxis;GO:0006954//inflammatory response;GO:0006955//immune response	gi|226958664|ref|NM_013654.3|
66674	59	750	15.79	202.46	3.68055	0	0	6330409N04Rik	RIKEN cDNA 6330409N04 gene	GO:0005575//cellular_component	GO:0003674//molecular_function	GO:0008150//biological_process	gi|146135008|ref|NM_025697.3|
22234	103	1303	27.57	351.74	3.67334	0	0	Ugcg	UDP-glucose ceramide glucosyltransferase	GO:0005783//endoplasmic reticulum;GO:0016020//membrane;GO:0016021//integral to membrane	GO:0003674//molecular_function;GO:0008120//ceramide glucosyltransferase activity;GO:0016740//transferase activity;GO:0016757//transferase activity, transferring glycosyl groups	GO:0006629//lipid metabolic process;GO:0006665//sphingolipid metabolic process;GO:0008610//lipid biosynthetic process	gi|133892814|ref|NM_011673.3|
19730	35	433	9.37	116.89	3.64096	3.888e-13	2.8743e-12	Ralgds	ral guanine nucleotide dissociation stimulator	GO:0005622//intracellular	GO:0005085//guanyl-nucleotide exchange factor activity;GO:0005515//protein binding	GO:0007165//signal transduction;GO:0007264//small GTPase mediated signal transduction;GO:0051056//regulation of small GTPase mediated signal transduction	gi|224967085|ref|NM_001145834.1|
21939	57	690	15.26	186.26	3.60949	2.26486e-14	1.92917e-13	Cd40	CD40 antigen	GO:0005576//extracellular region;GO:0005886//plasma membrane;GO:0009897//external side of plasma membrane;GO:0016020//membrane;GO:0016021//integral to membrane;GO:0043231//intracellular membrane-bounded organelle	GO:0004872//receptor activity;GO:0005515//protein binding	GO:0002768//immune response-regulating cell surface receptor signaling pathway;GO:0030890//positive regulation of B cell proliferation;GO:0030890//positive regulation of B cell proliferation;GO:0032735//positive regulation of interleukin-12 production;GO:0042113//B cell activation;GO:0048304//positive regulation of isotype switching to IgG isotypes;GO:0050776//regulation of immune response;GO:005…	gi|70608142|ref|NM_170703.2|
14058	481	5803	128.76	1566.51	3.6048	0	0	F10	coagulation factor X	GO:0005576//extracellular region;GO:0005624//membrane fraction;GO:0005792//microsome	GO:0003824//catalytic activity;GO:0004252//serine-type endopeptidase activity;GO:0005509//calcium ion binding;GO:0005515//protein binding;GO:0008233//peptidase activity;GO:0008236//serine-type peptidase activity;GO:0016787//hydrolase activity	GO:0006508//proteolysis;GO:0007596//blood coagulation	gi|110625993|ref|NM_007972.3|
14042	36	434	9.64	117.16	3.6033	2.51798e-13	1.91406e-12	Ext1	exostoses (multiple) 1	GO:0005783//endoplasmic reticulum;GO:0005794//Golgi apparatus;GO:0016020//membrane;GO:0016021//integral to membrane;GO:0030176//integral to endoplasmic reticulum membrane;GO:0031227//intrinsic to endoplasmic reticulum membrane	GO:0016740//transferase activity;GO:0016757//transferase activity, transferring glycosyl groups;GO:0016758//transferase activity, transferring hexosyl groups;GO:0050508//glucuronosyl-N-acetylglucosaminyl-proteoglycan 4-alpha-N-acetylglucosaminyltransferase activity;GO:0050509//N-acetylglucosaminyl-proteoglycan 4-beta-glucuronosyltransferase activity	GO:0007369//gastrulation;GO:0007411//axon guidance;GO:0007411//axon guidance;GO:0007420//brain development;GO:0007492//endoderm development;GO:0007498//mesoderm development;GO:0015012//heparan sulfate proteoglycan biosynthetic process;GO:0021772//olfactory bulb development	gi|112807208|ref|NM_010162.2|
69716	3	36	0.8	9.72	3.60288	7.4483e-05	0.000248585	Trip13	thyroid hormone receptor interactor 13	GO:0001673//male germ cell nucleus	GO:0000166//nucleotide binding;GO:0004872//receptor activity;GO:0005515//protein binding;GO:0005524//ATP binding;GO:0017111//nucleoside-triphosphatase activity;GO:0042802//identical protein binding	GO:0000239//pachytene;GO:0001556//oocyte maturation;GO:0006302//double-strand break repair;GO:0007131//reciprocal meiotic recombination;GO:0007141//male meiosis I;GO:0007144//female meiosis I;GO:0007286//spermatid development	gi|142350962|ref|NM_027182.2|
75869	3	36	0.8	9.72	3.60288	7.4483e-05	0.000248519	Arl5b	ADP-ribosylation factor-like 5B	GO:0005575//cellular_component;GO:0005622//intracellular	GO:0000166//nucleotide binding;GO:0003674//molecular_function;GO:0005525//GTP binding	GO:0007264//small GTPase mediated signal transduction;GO:0008150//biological_process	gi|146141222|ref|NM_029466.4|
57783	96	1151	25.7	310.71	3.59573	0	0	Tnip1	TNFAIP3 interacting protein 1	GO:0005634//nucleus;GO:0005737//cytoplasm	-	-	gi|254939616|ref|NM_021327.2|
17868	2	24	0.54	6.48	3.58496	0.00012143	0.000394242	Mybpc3	myosin binding protein C, cardiac	GO:0005856//cytoskeleton;GO:0030016//myofibril;GO:0030017//sarcomere;GO:0031672//A band;GO:0032982//myosin filament	GO:0003779//actin binding;GO:0005200//structural constituent of cytoskeleton;GO:0005515//protein binding;GO:0032036//myosin heavy chain binding	GO:0002027//regulation of heart rate;GO:0003007//heart morphogenesis;GO:0006936//muscle contraction;GO:0007155//cell adhesion;GO:0008016//regulation of heart contraction;GO:0031034//myosin filament assembly;GO:0045214//sarcomere organization;GO:0060048//cardiac muscle contraction	gi|134031946|ref|NM_008653.2|
63953	2	24	0.54	6.48	3.58496	0.00012143	0.000394141	Dusp10	dual specificity phosphatase 10	GO:0005634//nucleus;GO:0005737//cytoplasm	GO:0004721//phosphoprotein phosphatase activity;GO:0004725//protein tyrosine phosphatase activity;GO:0008138//protein tyrosine/serine/threonine phosphatase activity;GO:0016787//hydrolase activity;GO:0016791//phosphatase activity;GO:0017017//MAP kinase tyrosine/serine/threonine phosphatase activity	GO:0006470//protein amino acid dephosphorylation;GO:0016311//dephosphorylation	gi|158508717|ref|NM_022019.5|
67702	1393	16566	372.91	4471.97	3.58401	3.90666e-12	2.61595e-11	Rnf149	ring finger protein 149	GO:0005575//cellular_component;GO:0016020//membrane;GO:0016021//integral to membrane	GO:0003674//molecular_function;GO:0005515//protein binding;GO:0008270//zinc ion binding;GO:0016874//ligase activity;GO:0046872//metal ion binding	GO:0008150//biological_process	gi|224809378|ref|NM_001033135.3|
11433	279	3248	74.69	876.79	3.55324	0	0	Acp5	acid phosphatase 5, tartrate resistant	GO:0005615//extracellular space;GO:0005764//lysosome;GO:0005764//lysosome	GO:0003993//acid phosphatase activity;GO:0003993//acid phosphatase activity;GO:0003993//acid phosphatase activity;GO:0016787//hydrolase activity;GO:0046872//metal ion binding	GO:0007162//negative regulation of cell adhesion;GO:0016311//dephosphorylation;GO:0030335//positive regulation of cell migration;GO:0032496//response to lipopolysaccharide;GO:0032691//negative regulation of interleukin-1 beta production;GO:0032695//negative regulation of interleukin-12 production;GO:0032720//negative regulation of tumor necrosis factor production;GO:0032929//negative regulation o…	gi|156151432|ref|NM_001102404.1|
634327	28	326	7.5	88	3.55254	2.16156e-11	1.36367e-10	LOC634327	similar to bromodomain containing 7	-	-	-	gi|149259202|ref|XM_909026.3|
18712	13	149	3.48	40.22	3.53075	2.7473e-07	1.23492e-06	Pim1	proviral integration site 1	GO:0005634//nucleus;GO:0005737//cytoplasm	GO:0000166//nucleotide binding;GO:0004672//protein kinase activity;GO:0004674//protein serine/threonine kinase activity;GO:0005524//ATP binding;GO:0016301//kinase activity;GO:0016740//transferase activity;GO:0030145//manganese ion binding;GO:0046872//metal ion binding	GO:0006468//protein amino acid phosphorylation;GO:0007049//cell cycle	gi|148540085|ref|NM_008842.3|
20971	56	641	14.99	173.04	3.52903	0	0	Sdc4	syndecan 4	GO:0005925//focal adhesion;GO:0009986//cell surface;GO:0009986//cell surface;GO:0016020//membrane;GO:0016021//integral to membrane;GO:0043034//costamere;GO:0045121//membrane raft	GO:0001968//fibronectin binding;GO:0005080//protein kinase C binding;GO:0008092//cytoskeletal protein binding;GO:0051393//alpha-actinin binding	GO:0006937//regulation of muscle contraction;GO:0045860//positive regulation of protein kinase activity;GO:0051496//positive regulation of stress fiber formation;GO:0051894//positive regulation of focal adhesion formation	gi|118130129|ref|NM_011521.2|
14594	74	830	19.81	224.06	3.49958	0	0	Ggta1	glycoprotein galactosyltransferase alpha 1, 3	GO:0005794//Golgi apparatus;GO:0016020//membrane;GO:0016021//integral to membrane	GO:0016740//transferase activity;GO:0016757//transferase activity, transferring glycosyl groups;GO:0016758//transferase activity, transferring hexosyl groups;GO:0046872//metal ion binding;GO:0047276//N-acetyllactosaminide 3-alpha-galactosyltransferase activity	GO:0005975//carbohydrate metabolic process	gi|224922809|ref|NM_001145821.1|
108078	52	582	13.92	157.11	3.49654	2.55352e-14	2.17212e-13	Olr1	oxidized low density lipoprotein (lectin-like) receptor 1	GO:0005576//extracellular region;GO:0005886//plasma membrane;GO:0016020//membrane;GO:0016021//integral to membrane;GO:0019897//extrinsic to plasma membrane	GO:0004872//receptor activity;GO:0005041//low-density lipoprotein receptor activity;GO:0005488//binding;GO:0005515//protein binding;GO:0005529//sugar binding	GO:0006954//inflammatory response;GO:0007155//cell adhesion;GO:0007159//leukocyte adhesion;GO:0008219//cell death;GO:0042157//lipoprotein metabolic process	gi|134053880|ref|NM_138648.2|
54711	67	750	17.94	202.46	3.49639	0	0	Plagl2	pleiomorphic adenoma gene-like 2	GO:0005634//nucleus	GO:0003674//molecular_function	GO:0006917//induction of apoptosis;GO:0045944//positive regulation of transcription from RNA polymerase II promoter	gi|118130736|ref|NM_018807.5|
387609	3	33	0.8	8.91	3.47735	7.45744e-05	0.000248758	Zhx2	zinc fingers and homeoboxes 2	GO:0005575//cellular_component;GO:0005622//intracellular;GO:0005634//nucleus	GO:0003677//DNA binding;GO:0003700//transcription factor activity;GO:0005515//protein binding;GO:0008270//zinc ion binding;GO:0043565//sequence-specific DNA binding;GO:0046872//metal ion binding	GO:0000122//negative regulation of transcription from RNA polymerase II promoter;GO:0006350//transcription;GO:0006355//regulation of transcription, DNA-dependent;GO:0006357//regulation of transcription from RNA polymerase II promoter;GO:0006402//mRNA catabolic process;GO:0045449//regulation of transcription	gi|114326467|ref|NM_199449.2|
18590	2	22	0.54	5.94	3.45943	0.000134087	0.000429819	Pdgfa	platelet derived growth factor, alpha	GO:0005576//extracellular region;GO:0005902//microvillus;GO:0016020//membrane	GO:0005518//collagen binding;GO:0008083//growth factor activity	GO:0001525//angiogenesis;GO:0001942//hair follicle development;GO:0002053//positive regulation of mesenchymal cell proliferation;GO:0008284//positive regulation of cell proliferation;GO:0008284//positive regulation of cell proliferation;GO:0009887//organ morphogenesis;GO:0009887//organ morphogenesis;GO:0030031//cell projection assembly;GO:0030036//actin cytoskeleton organization;GO:0043588//skin …	gi|118130644|ref|NM_008808.3|
16452	261	2839	69.87	766.38	3.45531	2.66454e-14	2.26352e-13	Jak2	Janus kinase 2	GO:0005624//membrane fraction;GO:0005634//nucleus;GO:0005737//cytoplasm;GO:0005737//cytoplasm;GO:0005829//cytosol;GO:0005856//cytoskeleton;GO:0005901//caveola;GO:0016020//membrane;GO:0016363//nuclear matrix;GO:0045121//membrane raft	GO:0000166//nucleotide binding;GO:0004672//protein kinase activity;GO:0004713//protein tyrosine kinase activity;GO:0004715//non-membrane spanning protein tyrosine kinase activity;GO:0004718//Janus kinase activity;GO:0004718//Janus kinase activity;GO:0004718//Janus kinase activity;GO:0005131//growth hormone receptor binding;GO:0005143//interleukin-12 receptor binding;GO:0005515//protein binding;GO…	GO:0000186//activation of MAPKK activity;GO:0006468//protein amino acid phosphorylation;GO:0006915//apoptosis;GO:0006915//apoptosis;GO:0006979//response to oxidative stress;GO:0007167//enzyme linked receptor protein signaling pathway;GO:0007186//G-protein coupled receptor protein signaling pathway;GO:0007204//elevation of cytosolic calcium ion concentration;GO:0007243//protein kinase cascade;GO:0…	gi|114326479|ref|NM_008413.2|
14283	5	54	1.34	14.58	3.44369	2.82088e-05	0.000100032	Fosl1	fos-like antigen 1	GO:0005634//nucleus;GO:0005792//microsome;GO:0005829//cytosol;GO:0019717//synaptosome;GO:0042734//presynaptic membrane	GO:0003677//DNA binding;GO:0003700//transcription factor activity;GO:0016563//transcription activator activity;GO:0043565//sequence-specific DNA binding;GO:0046983//protein dimerization activity	GO:0006355//regulation of transcription, DNA-dependent;GO:0008285//negative regulation of cell proliferation;GO:0031668//cellular response to extracellular stimulus;GO:0043065//positive regulation of apoptosis;GO:0045787//positive regulation of cell cycle;GO:0046022//positive regulation of transcription from RNA polymerase II promoter, mitotic	gi|118129965|ref|NM_010235.2|
20969	69	729	18.47	196.79	3.4134	0	0	Sdc1	syndecan 1	GO:0001931//uropod;GO:0009986//cell surface;GO:0016020//membrane;GO:0016021//integral to membrane;GO:0043234//protein complex	GO:0001948//glycoprotein binding;GO:0005515//protein binding;GO:0008092//cytoskeletal protein binding	GO:0048627//myoblast development;GO:0060070//Wnt receptor signaling pathway through beta-catenin	gi|133892957|ref|NM_011519.2|
54199	141	1476	37.75	398.44	3.39981	0	0	Ccrl2	chemokine (C-C motif) receptor-like 2	GO:0005886//plasma membrane;GO:0016020//membrane;GO:0016021//integral to membrane	GO:0004871//signal transducer activity;GO:0004872//receptor activity;GO:0004930//G-protein coupled receptor activity;GO:0016493//C-C chemokine receptor activity	GO:0007165//signal transduction;GO:0007186//G-protein coupled receptor protein signaling pathway	gi|142370308|ref|NM_017466.4|
239857	378	3953	101.19	1067.11	3.39857	3.65708e-13	2.7147e-12	Cadm2	cell adhesion molecule 2	GO:0005737//cytoplasm;GO:0016020//membrane;GO:0016021//integral to membrane;GO:0030424//axon;GO:0030424//axon;GO:0032809//cell soma membrane	GO:0005515//protein binding	-	gi|225543374|ref|NM_178721.4|
17872	10	104	2.68	28.07	3.38872	1.68233e-06	6.98616e-06	Ppp1r15a	protein phosphatase 1, regulatory (inhibitor) subunit 15A	GO:0005783//endoplasmic reticulum	-	GO:0006417//regulation of translation;GO:0006915//apoptosis;GO:0006950//response to stress;GO:0030968//endoplasmic reticulum unfolded protein response	gi|258613961|ref|NM_008654.2|
68567	8	83	2.14	22.41	3.38846	5.41534e-06	2.10119e-05	Cgref1	cell growth regulator with EF hand domain 1	GO:0005575//cellular_component;GO:0005576//extracellular region	GO:0003674//molecular_function;GO:0005515//protein binding	GO:0007049//cell cycle;GO:0007050//cell cycle arrest;GO:0007155//cell adhesion;GO:0030308//negative regulation of cell growth	gi|236467128|ref|NM_026770.1|
241447	34	353	9.1	95.29	3.38839	6.386e-13	4.62108e-12	Lass6	LAG1 homolog, ceramide synthase 6	GO:0005634//nucleus;GO:0005783//endoplasmic reticulum;GO:0016020//membrane;GO:0016021//integral to membrane	GO:0003677//DNA binding;GO:0003700//transcription factor activity;GO:0043565//sequence-specific DNA binding;GO:0050291//sphingosine N-acyltransferase activity	GO:0006355//regulation of transcription, DNA-dependent;GO:0008610//lipid biosynthetic process;GO:0030148//sphingolipid biosynthetic process;GO:0046513//ceramide biosynthetic process	gi|146198648|ref|NM_172856.3|
74178	74	757	19.81	204.35	3.36674	0	0	Stk40	serine/threonine kinase 40	GO:0005575//cellular_component;GO:0005634//nucleus;GO:0005737//cytoplasm	GO:0000166//nucleotide binding;GO:0003674//molecular_function;GO:0004672//protein kinase activity;GO:0004674//protein serine/threonine kinase activity;GO:0005524//ATP binding;GO:0016301//kinase activity;GO:0016740//transferase activity	GO:0006468//protein amino acid phosphorylation;GO:0008150//biological_process	gi|224922840|ref|NM_028800.3|
14293	48	491	12.85	132.54	3.36659	7.68274e-14	6.24544e-13	Fpr1	formyl peptide receptor 1	GO:0005886//plasma membrane;GO:0016020//membrane;GO:0016021//integral to membrane	GO:0004871//signal transducer activity;GO:0004872//receptor activity;GO:0004930//G-protein coupled receptor activity;GO:0004982//N-formyl peptide receptor activity	GO:0006935//chemotaxis;GO:0007165//signal transduction;GO:0007186//G-protein coupled receptor protein signaling pathway	gi|71361679|ref|NM_013521.2|
114715	19	194	5.09	52.37	3.363	6.50948e-09	3.3926e-08	Spred1	sprouty protein with EVH-1 domain 1, related sequence	GO:0005634//nucleus;GO:0005886//plasma membrane;GO:0016020//membrane	GO:0005173//stem cell factor receptor binding;GO:0005515//protein binding	GO:0000188//inactivation of MAPK activity;GO:0007275//multicellular organismal development;GO:0009966//regulation of signal transduction	gi|51036620|ref|NM_033524.2|
54384	5	51	1.34	13.77	3.36122	2.82088e-05	0.000100116	Mtmr7	myotubularin related protein 7	GO:0005624//membrane fraction;GO:0005737//cytoplasm;GO:0005829//cytosol	GO:0004437//inositol or phosphatidylinositol phosphatase activity;GO:0004725//protein tyrosine phosphatase activity;GO:0005515//protein binding;GO:0016787//hydrolase activity;GO:0016791//phosphatase activity	GO:0016311//dephosphorylation	gi|103472016|ref|NM_001040699.1|
100043608	148	1475	39.62	398.17	3.32908	0	0	Gm4549	predicted gene 4549	GO:0005575//cellular_component	GO:0003674//molecular_function	GO:0008150//biological_process	gi|149251429|ref|XM_001480829.1|
106763	43	428	11.51	115.54	3.32743	9.14824e-14	7.38456e-13	Ttbk1	tau tubulin kinase 1	GO:0005575//cellular_component;GO:0005737//cytoplasm	GO:0000166//nucleotide binding;GO:0003674//molecular_function;GO:0004672//protein kinase activity;GO:0004674//protein serine/threonine kinase activity;GO:0005524//ATP binding;GO:0016301//kinase activity;GO:0016740//transferase activity	GO:0006468//protein amino acid phosphorylation;GO:0008150//biological_process	gi|242247092|ref|NM_001162864.1|
18571	178	1770	47.65	477.81	3.32589	3.55272e-14	2.9919e-13	Pdcd6ip	programmed cell death 6 interacting protein	GO:0005737//cytoplasm;GO:0005829//cytosol;GO:0005856//cytoskeleton	GO:0005515//protein binding;GO:0046983//protein dimerization activity	GO:0006810//transport;GO:0006915//apoptosis;GO:0007049//cell cycle;GO:0008624//induction of apoptosis by extracellular signals;GO:0008630//DNA damage response, signal transduction resulting in induction of apoptosis;GO:0015031//protein transport;GO:0051301//cell division	gi|258547155|ref|NM_011052.2|
18596	2	20	0.54	5.4	3.32193	0.000177248	0.000558407	Pdgfrb	platelet derived growth factor receptor, beta polypeptide	GO:0005887//integral to plasma membrane;GO:0016020//membrane;GO:0016021//integral to membrane	GO:0000166//nucleotide binding;GO:0004672//protein kinase activity;GO:0004713//protein tyrosine kinase activity;GO:0004714//transmembrane receptor protein tyrosine kinase activity;GO:0004871//signal transducer activity;GO:0004872//receptor activity;GO:0005017//platelet-derived growth factor receptor activity;GO:0005021//vascular endothelial growth factor receptor activity;GO:0005515//protein bind…	GO:0001701//in utero embryonic development;GO:0001822//kidney development;GO:0001894//tissue homeostasis;GO:0006024//glycosaminoglycan biosynthetic process;GO:0006468//protein amino acid phosphorylation;GO:0006807//nitrogen compound metabolic process;GO:0007165//signal transduction;GO:0007169//transmembrane receptor protein tyrosine kinase signaling pathway;GO:0007179//transforming growth factor …	gi|226371751|ref|NM_008809.2|
12703	11	108	2.94	29.15	3.30961	9.25494e-07	3.94426e-06	Socs1	suppressor of cytokine signaling 1	GO:0005575//cellular_component	GO:0005515//protein binding;GO:0019210//kinase inhibitor activity	GO:0001932//regulation of protein amino acid phosphorylation;GO:0007242//intracellular signaling cascade;GO:0007259//JAK-STAT cascade;GO:0009968//negative regulation of signal transduction;GO:0019221//cytokine-mediated signaling pathway;GO:0019221//cytokine-mediated signaling pathway;GO:0040008//regulation of growth;GO:0042518//negative regulation of tyrosine phosphorylation of Stat3 protein;GO:0…	gi|87044896|ref|NM_009896.2|
66107	4	39	1.07	10.53	3.29882	4.67052e-05	0.000160275	1100001G20Rik	RIKEN cDNA 1100001G20 gene	GO:0005615//extracellular space	GO:0010577//metalloenzyme activator activity	GO:0032496//response to lipopolysaccharide;GO:0034612//response to tumor necrosis factor;GO:0050872//white fat cell differentiation	gi|126365757|ref|NM_183249.2|
21664	22	213	5.89	57.5	3.28722	9.71212e-10	5.41661e-09	Phlda1	pleckstrin homology-like domain, family A, member 1	GO:0005634//nucleus;GO:0005737//cytoplasm;GO:0016020//membrane;GO:0031410//cytoplasmic vesicle	-	GO:0006915//apoptosis;GO:0006917//induction of apoptosis;GO:0045210//FasL biosynthetic process	gi|226442928|ref|NM_009344.3|
18787	104	987	27.84	266.44	3.25858	0	0	Serpine1	serine (or cysteine) peptidase inhibitor, clade E, member 1	GO:0005576//extracellular region;GO:0005615//extracellular space;GO:0005625//soluble fraction	GO:0004252//serine-type endopeptidase activity;GO:0004867//serine-type endopeptidase inhibitor activity;GO:0005515//protein binding;GO:0030414//protease inhibitor activity	GO:0042060//wound healing;GO:0042127//regulation of cell proliferation;GO:0045765//regulation of angiogenesis;GO:0050820//positive regulation of coagulation	gi|170172561|ref|NM_008871.2|
75212	6	57	1.61	15.39	3.25686	1.65811e-05	6.04771e-05	Rnf121	ring finger protein 121	GO:0005575//cellular_component;GO:0016020//membrane;GO:0016021//integral to membrane	GO:0003674//molecular_function;GO:0005515//protein binding;GO:0008270//zinc ion binding;GO:0046872//metal ion binding	GO:0008150//biological_process	gi|70778931|ref|NM_029211.2|
100045000	19	180	5.09	48.59	3.25492	6.50948e-09	3.394e-08	LOC100045000	similar to Small inducible cytokine B10 precursor (CXCL10) (Interferon-gamma-induced protein CRG-2) (Gamma-IP10) (IP-10) (C7)	-	-	-	gi|149254205|ref|XM_001473329.1|
76220	7	66	1.87	17.82	3.25239	9.54998e-06	3.6059e-05	6530402F18Rik	RIKEN cDNA 6530402F18 gene	GO:0005575//cellular_component	GO:0003674//molecular_function	GO:0008150//biological_process	gi|262118309|ref|NR_029460.1|
13537	9	85	2.41	22.95	3.25139	3.03332e-06	1.21805e-05	Dusp2	dual specificity phosphatase 2	GO:0005634//nucleus	GO:0004721//phosphoprotein phosphatase activity;GO:0004725//protein tyrosine phosphatase activity;GO:0008138//protein tyrosine/serine/threonine phosphatase activity;GO:0016787//hydrolase activity;GO:0016791//phosphatase activity;GO:0017017//MAP kinase tyrosine/serine/threonine phosphatase activity;GO:0051019//mitogen-activated protein kinase binding	GO:0006470//protein amino acid dephosphorylation;GO:0016311//dephosphorylation	gi|46560572|ref|NM_010090.2|
17119	108	1015	28.91	274	3.24454	0	0	Mxd1	MAX dimerization protein 1	GO:0005634//nucleus	GO:0003677//DNA binding;GO:0005515//protein binding;GO:0030528//transcription regulator activity	GO:0006350//transcription;GO:0045449//regulation of transcription	gi|187960056|ref|NM_010751.3|
24088	270	2466	72.28	665.69	3.20318	2.73558e-13	2.06705e-12	Tlr2	toll-like receptor 2	GO:0005886//plasma membrane;GO:0009897//external side of plasma membrane;GO:0016020//membrane;GO:0016021//integral to membrane;GO:0031224//intrinsic to membrane;GO:0031410//cytoplasmic vesicle;GO:0035354;GO:0035355	GO:0004872//receptor activity;GO:0004888//transmembrane receptor activity;GO:0005515//protein binding;GO:0008034//lipoprotein binding;GO:0042497;GO:0042497;GO:0042498;GO:0046982//protein heterodimerization activity;GO:0046982//protein heterodimerization activity;GO:0070891//lipoteichoic acid binding	GO:0002224//toll-like receptor signaling pathway;GO:0002238//response to molecule of fungal origin;GO:0002282//microglial cell activation during immune response;GO:0002687//positive regulation of leukocyte migration;GO:0002752//cell surface pattern recognition receptor signaling pathway;GO:0002755//MyD88-dependent toll-like receptor signaling pathway;GO:0006954//inflammatory response;GO:0006955//…	gi|158749637|ref|NM_011905.3|
227960	18	164	4.82	44.27	3.19922	1.22332e-08	6.21684e-08	Gca	grancalcin	GO:0005737//cytoplasm;GO:0005829//cytosol;GO:0016020//membrane	GO:0005509//calcium ion binding	-	gi|142371963|ref|NM_145523.3|
320091	15	136	4.02	36.71	3.19091	7.99618e-08	3.76839e-07	Ano4	anoctamin 4	GO:0005575//cellular_component;GO:0016020//membrane;GO:0016021//integral to membrane;GO:0034707//chloride channel complex	GO:0003674//molecular_function;GO:0005216//ion channel activity;GO:0005254//chloride channel activity	GO:0006810//transport;GO:0006811//ion transport;GO:0008150//biological_process	gi|52546978|ref|NM_178773.4|
208846	31	280	8.3	75.59	3.18701	3.44236e-12	2.32723e-11	Daam1	dishevelled associated activator of morphogenesis 1	GO:0005737//cytoplasm	GO:0003779//actin binding	GO:0016043//cellular component organization;GO:0030036//actin cytoskeleton organization	gi|78191778|ref|NM_172464.2|
381269	12	108	3.21	29.15	3.18285	5.05692e-07	2.20645e-06	Mreg	melanoregulin	GO:0005886//plasma membrane;GO:0016020//membrane	-	GO:0030318//melanocyte differentiation;GO:0042640//anagen;GO:0043473//pigmentation;GO:0048066//pigmentation during development	gi|237858615|ref|NM_001005423.2|
215418	15	135	4.02	36.44	3.18026	7.99618e-08	3.76419e-07	Csrnp1	cysteine-serine-rich nuclear protein 1	GO:0005634//nucleus	GO:0003677//DNA binding;GO:0003700//transcription factor activity	GO:0006350//transcription;GO:0006355//regulation of transcription, DNA-dependent;GO:0006915//apoptosis;GO:0009791//post-embryonic development;GO:0045449//regulation of transcription;GO:0045944//positive regulation of transcription from RNA polymerase II promoter;GO:0048008//platelet-derived growth factor receptor signaling pathway;GO:0048705//skeletal system morphogenesis;GO:0060021//palate devel…	gi|118130102|ref|NM_153287.3|
19073	1338	11987	358.19	3235.88	3.17536	2.91544e-12	1.98372e-11	Srgn	serglycin	GO:0000139//Golgi membrane;GO:0005576//extracellular region;GO:0005794//Golgi apparatus;GO:0042588//zymogen granule;GO:0042629//mast cell granule	GO:0005515//protein binding;GO:0005518//collagen binding	GO:0006915//apoptosis;GO:0031214//biomineral formation;GO:0033364//mast cell secretory granule organization;GO:0033371//T cell secretory granule organization;GO:0033373//maintenance of protease location in mast cell secretory granule;GO:0033382//maintenance of granzyme B location in T cell secretory granule;GO:0050710//negative regulation of cytokine secretion;GO:0051605//protein maturation by pe…	gi|118129990|ref|NM_011157.2|
20620	98	873	26.23	235.67	3.16748	0	0	Plk2	polo-like kinase 2 (Drosophila)	-	GO:0000166//nucleotide binding;GO:0004672//protein kinase activity;GO:0004674//protein serine/threonine kinase activity;GO:0005515//protein binding;GO:0005524//ATP binding;GO:0016301//kinase activity;GO:0016740//transferase activity;GO:0042801//polo kinase kinase activity	GO:0000278//mitotic cell cycle;GO:0006468//protein amino acid phosphorylation	gi|165932299|ref|NM_152804.2|
12389	74	656	19.81	177.09	3.16018	0	0	Cav1	caveolin 1, caveolae protein	GO:0000299//integral to membrane of membrane fraction;GO:0005624//membrane fraction;GO:0005625//soluble fraction;GO:0005737//cytoplasm;GO:0005739//mitochondrion;GO:0005794//Golgi apparatus;GO:0005811//lipid particle;GO:0005829//cytosol;GO:0005886//plasma membrane;GO:0005886//plasma membrane;GO:0005887//integral to plasma membrane;GO:0005901//caveola;GO:0005901//caveola;GO:0005901//caveola;GO:0005…	GO:0000149//SNARE binding;GO:0005515//protein binding;GO:0016504//peptidase activator activity;GO:0019900//kinase binding;GO:0019905//syntaxin binding;GO:0050998//nitric-oxide synthase binding	GO:0000165//MAPKKK cascade;GO:0000188//inactivation of MAPK activity;GO:0001570//vasculogenesis;GO:0001666//response to hypoxia;GO:0001937//negative regulation of endothelial cell proliferation;GO:0001937//negative regulation of endothelial cell proliferation;GO:0001960//negative regulation of cytokine-mediated signaling pathway;GO:0006641//triglyceride metabolic process;GO:0006816//calcium ion t…	gi|133893356|ref|NM_007616.3|
58185	643	5649	172.13	1524.94	3.14718	0	0	Rsad2	radical S-adenosyl methionine domain containing 2	GO:0005783//endoplasmic reticulum;GO:0016020//membrane	GO:0003824//catalytic activity;GO:0046872//metal ion binding;GO:0051536//iron-sulfur cluster binding	GO:0001503//ossification;GO:0008150//biological_process;GO:0009615//response to virus;GO:0030278//regulation of ossification;GO:0051607//defense response to virus	gi|237512932|ref|NM_021384.4|
16648	83	729	22.22	196.79	3.14673	8.90398e-14	7.19658e-13	Kpna3	karyopherin (importin) alpha 3	GO:0005634//nucleus;GO:0005643//nuclear pore;GO:0005737//cytoplasm	GO:0005488//binding;GO:0008022//protein C-terminus binding;GO:0008565//protein transporter activity	GO:0006606//protein import into nucleus;GO:0006810//transport;GO:0006886//intracellular protein transport;GO:0015031//protein transport	gi|225579142|ref|NM_008466.5|
327957	7	61	1.87	16.47	3.13873	9.54998e-06	3.60483e-05	A430084P05Rik	RIKEN cDNA A430084P05 gene	GO:0005575//cellular_component;GO:0016020//membrane;GO:0016021//integral to membrane	GO:0003674//molecular_function	GO:0008150//biological_process	gi|142382084|ref|NM_001045526.2|
11988	292	2534	78.17	684.05	3.12941	0	0	Slc7a2	solute carrier family 7 (cationic amino acid transporter, y+ system), member 2	GO:0016020//membrane;GO:0016021//integral to membrane;GO:0016021//integral to membrane	GO:0000064//L-ornithine transmembrane transporter activity;GO:0005289//high affinity arginine transmembrane transporter activity;GO:0015171//amino acid transmembrane transporter activity;GO:0015179//L-amino acid transmembrane transporter activity;GO:0015179//L-amino acid transmembrane transporter activity;GO:0015181//arginine transmembrane transporter activity;GO:0015181//arginine transmembrane t…	GO:0002537//production of nitric oxide during acute inflammatory response;GO:0006809//nitric oxide biosynthetic process;GO:0006810//transport;GO:0006865//amino acid transport;GO:0015807//L-amino acid transport;GO:0015809//arginine transport;GO:0015809//arginine transport;GO:0015809//arginine transport;GO:0015819//lysine transport;GO:0015822//ornithine transport;GO:0042116//macrophage activation;G…	gi|113680232|ref|NM_001044740.1|
16656	10	85	2.68	22.95	3.09819	1.68233e-06	6.98845e-06	Hivep3	human immunodeficiency virus type I enhancer binding protein 3	GO:0005622//intracellular;GO:0005634//nucleus;GO:0005737//cytoplasm	GO:0003676//nucleic acid binding;GO:0003677//DNA binding;GO:0008270//zinc ion binding;GO:0016563//transcription activator activity;GO:0046872//metal ion binding	GO:0006350//transcription;GO:0045449//regulation of transcription;GO:0045941//positive regulation of transcription	gi|124107624|ref|NM_010657.3|
230738	105	889	28.11	239.98	3.09376	0	0	Zc3h12a	zinc finger CCCH type containing 12A	GO:0005634//nucleus;GO:0005737//cytoplasm	GO:0004518//nuclease activity;GO:0004519//endonuclease activity;GO:0016787//hydrolase activity;GO:0046872//metal ion binding	GO:0001525//angiogenesis;GO:0006915//apoptosis;GO:0007275//multicellular organismal development;GO:0030154//cell differentiation	gi|253970496|ref|NM_153159.2|
69573	271	2291	72.55	618.45	3.09161	0	0	2310016C08Rik	RIKEN cDNA 2310016C08 gene	GO:0005575//cellular_component;GO:0016020//membrane;GO:0016021//integral to membrane	GO:0003674//molecular_function	GO:0006950//response to stress;GO:0008150//biological_process	gi|260447083|ref|NM_023516.4|
230752	13	109	3.48	29.42	3.07964	2.7473e-07	1.23404e-06	Fam176b	family with sequence similarity 176, member B	GO:0005575//cellular_component;GO:0016020//membrane;GO:0016021//integral to membrane	GO:0005515//protein binding	GO:0008150//biological_process	gi|142353701|ref|NM_172145.3|
269966	3	25	0.8	6.75	3.07682	8.82898e-05	0.00029235	Nup98	nucleoporin 98	GO:0005634//nucleus;GO:0005643//nuclear pore;GO:0005654//nucleoplasm	GO:0005515//protein binding;GO:0042277//peptide binding	-	gi|39930412|ref|NM_022979.1|
210105	3	25	0.8	6.75	3.07682	8.82898e-05	0.000292274	Zfp719	zinc finger protein 719	GO:0005575//cellular_component	GO:0003674//molecular_function;GO:0046872//metal ion binding	GO:0008150//biological_process	gi|255003814|ref|NM_172482.1|
231991	3	25	0.8	6.75	3.07682	8.82898e-05	0.000292197	Creb5	cAMP responsive element binding protein 5	GO:0005575//cellular_component;GO:0005634//nucleus	GO:0003674//molecular_function;GO:0003677//DNA binding;GO:0003700//transcription factor activity;GO:0043565//sequence-specific DNA binding;GO:0046983//protein dimerization activity	GO:0006350//transcription;GO:0006355//regulation of transcription, DNA-dependent;GO:0008150//biological_process;GO:0045449//regulation of transcription	gi|141801838|ref|NM_172728.2|
192289	122	1007	32.66	271.84	3.05716	0	0	Tmlhe	trimethyllysine hydroxylase, epsilon	GO:0005739//mitochondrion;GO:0005739//mitochondrion	GO:0005506//iron ion binding;GO:0016491//oxidoreductase activity;GO:0016702//oxidoreductase activity, acting on single donors with incorporation of molecular oxygen, incorporation of two atoms of oxygen;GO:0031418//L-ascorbic acid binding;GO:0050353//trimethyllysine dioxygenase activity	GO:0045329//carnitine biosynthetic process;GO:0055114//oxidation reduction	gi|20270296|ref|NM_138758.1|
319520	7	57	1.87	15.39	3.04088	9.55002e-06	3.60162e-05	Dusp4	dual specificity phosphatase 4	GO:0005625//soluble fraction;GO:0005634//nucleus	GO:0004721//phosphoprotein phosphatase activity;GO:0004725//protein tyrosine phosphatase activity;GO:0008138//protein tyrosine/serine/threonine phosphatase activity;GO:0008330//protein tyrosine/threonine phosphatase activity;GO:0016787//hydrolase activity;GO:0016791//phosphatase activity;GO:0017017//MAP kinase tyrosine/serine/threonine phosphatase activity	GO:0006470//protein amino acid dephosphorylation;GO:0016311//dephosphorylation	gi|142364920|ref|NM_176933.4|
19698	37	301	9.9	81.25	3.03687	1.68976e-13	1.32592e-12	Relb	avian reticuloendotheliosis viral (v-rel) oncogene related B	GO:0005634//nucleus;GO:0005829//cytosol	GO:0003677//DNA binding;GO:0003700//transcription factor activity;GO:0005515//protein binding	GO:0006350//transcription;GO:0006355//regulation of transcription, DNA-dependent;GO:0010628//positive regulation of gene expression;GO:0019882//antigen processing and presentation;GO:0042088//T-helper 1 type immune response;GO:0043011//myeloid dendritic cell differentiation;GO:0045063//T-helper 1 cell differentiation;GO:0045449//regulation of transcription	gi|31982052|ref|NM_009046.2|
14933	45	366	12.05	98.8	3.03548	0	0	Gyk	glycerol kinase	GO:0005625//soluble fraction;GO:0005634//nucleus;GO:0005737//cytoplasm;GO:0005739//mitochondrion;GO:0005739//mitochondrion;GO:0005741//mitochondrial outer membrane;GO:0016020//membrane	GO:0000166//nucleotide binding;GO:0004370//glycerol kinase activity;GO:0005524//ATP binding;GO:0016301//kinase activity;GO:0016740//transferase activity;GO:0016773//phosphotransferase activity, alcohol group as acceptor;GO:0042393//histone binding	GO:0005975//carbohydrate metabolic process;GO:0006071//glycerol metabolic process;GO:0006072//glycerol-3-phosphate metabolic process;GO:0045471//response to ethanol	gi|95147353|ref|NM_008194.3|
13807	63	509	16.87	137.4	3.02585	0	0	Eno2	enolase 2, gamma neuronal	GO:0000015//phosphopyruvate hydratase complex;GO:0001917//photoreceptor inner segment;GO:0005622//intracellular;GO:0005625//soluble fraction;GO:0005626//insoluble fraction;GO:0005737//cytoplasm;GO:0005737//cytoplasm;GO:0005886//plasma membrane;GO:0016020//membrane;GO:0019717//synaptosome;GO:0043025//cell soma;GO:0043204//perikaryon	GO:0000287//magnesium ion binding;GO:0004634//phosphopyruvate hydratase activity;GO:0016829//lyase activity;GO:0042803//protein homodimerization activity;GO:0046872//metal ion binding;GO:0046982//protein heterodimerization activity	GO:0006094//gluconeogenesis;GO:0006096//glycolysis	gi|31982744|ref|NM_013509.2|
71566	7	56	1.87	15.12	3.01535	9.55004e-06	3.60055e-05	9030425E11Rik	RIKEN cDNA 9030425E11 gene	GO:0005624//membrane fraction;GO:0005886//plasma membrane;GO:0005923//tight junction;GO:0016020//membrane;GO:0016021//integral to membrane;GO:0030054//cell junction	GO:0003674//molecular_function	GO:0008150//biological_process	gi|146149204|ref|NM_133733.4|
13805	5	40	1.34	10.8	3.01073	2.82466e-05	0.00010011	Eng	endoglin	GO:0016020//membrane;GO:0016021//integral to membrane	GO:0005488//binding;GO:0005515//protein binding;GO:0042803//protein homodimerization activity;GO:0050431//transforming growth factor beta binding	GO:0001300//chronological cell aging;GO:0001525//angiogenesis;GO:0001569//patterning of blood vessels;GO:0001570//vasculogenesis;GO:0001947//heart looping;GO:0007155//cell adhesion;GO:0007179//transforming growth factor beta receptor signaling pathway;GO:0007507//heart development;GO:0017015//regulation of transforming growth factor beta receptor signaling pathway;GO:0048745//smooth muscle tissue…	gi|226437658|ref|NM_001146350.1|
18413	24	190	6.42	51.29	2.99803	2.72106e-10	1.5832e-09	Osm	oncostatin M	GO:0005576//extracellular region;GO:0005615//extracellular space	GO:0005125//cytokine activity	GO:0006915//apoptosis;GO:0006955//immune response;GO:0007422//peripheral nervous system development;GO:0009408//response to heat;GO:0033138//positive regulation of peptidyl-serine phosphorylation;GO:0040008//regulation of growth;GO:0042503//tyrosine phosphorylation of Stat3 protein;GO:0042506//tyrosine phosphorylation of Stat5 protein;GO:0042508//tyrosine phosphorylation of Stat1 protein;GO:00434…	gi|257796227|ref|NM_001013365.2|
71934	73	577	19.54	155.76	2.99482	0	0	Car13	carbonic anhydrase 13	-	GO:0004089//carbonate dehydratase activity;GO:0008270//zinc ion binding;GO:0016829//lyase activity;GO:0046872//metal ion binding	GO:0006730//one-carbon metabolic process	gi|240120060|ref|NM_024495.5|
12633	120	942	32.12	254.29	2.98493	0	0	Cflar	CASP8 and FADD-like apoptosis regulator	GO:0005737//cytoplasm	GO:0004197//cysteine-type endopeptidase activity;GO:0005515//protein binding;GO:0008234//cysteine-type peptidase activity	GO:0006508//proteolysis;GO:0006915//apoptosis;GO:0006916//anti-apoptosis;GO:0042981//regulation of apoptosis;GO:0043066//negative regulation of apoptosis;GO:0043154//negative regulation of caspase activity	gi|131887384|ref|NM_207653.3|
71521	4	31	1.07	8.37	2.96762	4.84154e-05	0.000165471	Pds5a	PDS5, regulator of cohesion maintenance, homolog A (S. cerevisiae)	GO:0005634//nucleus	GO:0005488//binding	GO:0007049//cell cycle;GO:0007067//mitosis;GO:0051301//cell division	gi|124486764|ref|NM_001081321.1|
18187	181	1403	48.45	378.74	2.96664	5.17364e-14	4.29687e-13	Nrp2	neuropilin 2	GO:0005886//plasma membrane;GO:0016020//membrane;GO:0016021//integral to membrane;GO:0030424//axon	GO:0004872//receptor activity;GO:0005515//protein binding;GO:0017154//semaphorin receptor activity	GO:0001755//neural crest cell migration;GO:0007155//cell adhesion;GO:0007275//multicellular organismal development;GO:0007399//nervous system development;GO:0007507//heart development;GO:0030154//cell differentiation;GO:0050919//negative chemotaxis	gi|116686137|ref|NM_001077406.1|
23872	64	495	17.13	133.62	2.96354	0	0	Ets2	E26 avian leukemia oncogene 2, 3' domain	GO:0005634//nucleus	GO:0003677//DNA binding;GO:0003700//transcription factor activity;GO:0016563//transcription activator activity;GO:0035259//glucocorticoid receptor binding;GO:0043565//sequence-specific DNA binding	GO:0006355//regulation of transcription, DNA-dependent;GO:0045944//positive regulation of transcription from RNA polymerase II promoter	gi|257153393|ref|NM_011809.3|
11540	14	108	3.75	29.15	2.95853	1.48527e-07	6.81684e-07	Adora2a	adenosine A2a receptor	GO:0005624//membrane fraction;GO:0005624//membrane fraction;GO:0005882//intermediate filament;GO:0005886//plasma membrane;GO:0005886//plasma membrane;GO:0012505//endomembrane system;GO:0014069//postsynaptic density;GO:0016020//membrane;GO:0016021//integral to membrane;GO:0030424//axon;GO:0030425//dendrite;GO:0030673//axolemma;GO:0032279//asymmetric synapse;GO:0042734//presynaptic membrane;GO:0043…	GO:0001609//adenosine receptor activity, G-protein coupled;GO:0001609//adenosine receptor activity, G-protein coupled;GO:0001609//adenosine receptor activity, G-protein coupled;GO:0004871//signal transducer activity;GO:0004872//receptor activity;GO:0004930//G-protein coupled receptor activity;GO:0005515//protein binding;GO:0031802//type 5 metabotropic glutamate receptor binding;GO:0046982//protei…	GO:0001963//synaptic transmission, dopaminergic;GO:0001973//adenosine receptor signaling pathway;GO:0001973//adenosine receptor signaling pathway;GO:0001973//adenosine receptor signaling pathway;GO:0001975//response to amphetamine;GO:0006355//regulation of transcription, DNA-dependent;GO:0006469//negative regulation of protein kinase activity;GO:0007165//signal transduction;GO:0007186//G-protein …	gi|126517499|ref|NM_009630.2|
223881	3	23	0.8	6.21	2.95652	0.000119506	0.000388097	Rnd1	Rho family GTPase 1	GO:0005622//intracellular;GO:0005737//cytoplasm;GO:0005829//cytosol;GO:0005856//cytoskeleton;GO:0005886//plasma membrane;GO:0016020//membrane	GO:0000166//nucleotide binding;GO:0003674//molecular_function;GO:0005525//GTP binding	GO:0007264//small GTPase mediated signal transduction;GO:0008150//biological_process	gi|146198530|ref|NM_172612.3|
22329	14	106	3.75	28.61	2.93156	1.48527e-07	6.81437e-07	Vcam1	vascular cell adhesion molecule 1	GO:0005886//plasma membrane;GO:0009986//cell surface;GO:0016020//membrane;GO:0016021//integral to membrane;GO:0031225//anchored to membrane;GO:0042383//sarcolemma	GO:0005178//integrin binding;GO:0005515//protein binding	GO:0007155//cell adhesion;GO:0007155//cell adhesion;GO:0007157//heterophilic cell adhesion;GO:0007159//leukocyte adhesion;GO:0007507//heart development;GO:0016337//cell-cell adhesion;GO:0044419//interspecies interaction between organisms;GO:0060669//embryonic placenta morphogenesis;GO:0060710//chorio-allantoic fusion	gi|170295822|ref|NM_011693.3|
14081	115	870	30.79	234.86	2.93127	0	0	Acsl1	acyl-CoA synthetase long-chain family member 1	GO:0005625//soluble fraction;GO:0005739//mitochondrion;GO:0005741//mitochondrial outer membrane;GO:0005777//peroxisome;GO:0005783//endoplasmic reticulum;GO:0005792//microsome;GO:0005886//plasma membrane;GO:0016020//membrane;GO:0016021//integral to membrane	GO:0000166//nucleotide binding;GO:0003824//catalytic activity;GO:0004467//long-chain-fatty-acid-CoA ligase activity;GO:0005524//ATP binding;GO:0016874//ligase activity;GO:0043758//acetate-CoA ligase (ADP-forming) activity	GO:0006629//lipid metabolic process;GO:0006631//fatty acid metabolic process;GO:0006641//triglyceride metabolic process;GO:0008152//metabolic process;GO:0010033//response to organic substance;GO:0015908//fatty acid transport;GO:0042178//xenobiotic catabolic process	gi|75992918|ref|NM_007981.3|
246154	9	67	2.41	18.09	2.90809	3.03332e-06	1.21766e-05	Vasn	vasorin	GO:0005575//cellular_component;GO:0016020//membrane;GO:0016021//integral to membrane	GO:0003674//molecular_function;GO:0005515//protein binding	GO:0008150//biological_process	gi|190610052|ref|NM_139307.3|
216363	10	74	2.68	19.98	2.89825	1.68234e-06	6.98388e-06	Rab3ip	RAB3A interacting protein	GO:0005634//nucleus;GO:0005737//cytoplasm	GO:0005085//guanyl-nucleotide exchange factor activity;GO:0005515//protein binding;GO:0051020//GTPase binding	GO:0006810//transport;GO:0008150//biological_process;GO:0015031//protein transport	gi|117676376|ref|NM_001003950.2|
269717	41	301	10.98	81.25	2.88749	1.22125e-13	9.70933e-13	Orai2	ORAI calcium release-activated calcium modulator 2	GO:0016020//membrane;GO:0016021//integral to membrane	-	-	gi|110815864|ref|NM_178751.3|
gi|291463259|ref|NM_008607.2|	103	755	27.57	203.81	2.88605	0	0	-	-	-	-	-	gi|291463259|ref|NM_008607.2|
54367	19	139	5.09	37.52	2.88192	6.50948e-09	3.3912e-08	Zfp326	zinc finger protein 326	GO:0005622//intracellular;GO:0005626//insoluble fraction;GO:0005634//nucleus;GO:0016363//nuclear matrix	GO:0003677//DNA binding;GO:0008270//zinc ion binding;GO:0016563//transcription activator activity;GO:0046872//metal ion binding	GO:0006350//transcription;GO:0045449//regulation of transcription;GO:0045941//positive regulation of transcription	gi|269784645|ref|NR_030777.1|
12142	7	51	1.87	13.77	2.88042	9.5511e-06	3.59988e-05	Prdm1	PR domain containing 1, with ZNF domain	GO:0005622//intracellular;GO:0005634//nucleus	GO:0003676//nucleic acid binding;GO:0003677//DNA binding;GO:0008270//zinc ion binding;GO:0046872//metal ion binding	GO:0001701//in utero embryonic development;GO:0001892//embryonic placenta development;GO:0001893//maternal placenta development;GO:0006350//transcription;GO:0010628//positive regulation of gene expression;GO:0045165//cell fate commitment;GO:0045449//regulation of transcription	gi|172073163|ref|NM_007548.3|
108116	7	51	1.87	13.77	2.88042	9.5511e-06	3.5988e-05	Slco3a1	solute carrier organic anion transporter family, member 3a1	GO:0005887//integral to plasma membrane;GO:0009925//basal plasma membrane;GO:0009986//cell surface;GO:0016020//membrane;GO:0016021//integral to membrane;GO:0016324//apical plasma membrane	GO:0005215//transporter activity;GO:0008514//organic anion transmembrane transporter activity;GO:0015198//oligopeptide transporter activity	GO:0006810//transport;GO:0006811//ion transport;GO:0006857//oligopeptide transport;GO:0015711//organic anion transport;GO:0015732//prostaglandin transport	gi|84579879|ref|NM_023908.2|
76187	4	29	1.07	7.83	2.8714	5.22128e-05	0.00017816	Adhfe1	alcohol dehydrogenase, iron containing, 1	GO:0005739//mitochondrion	GO:0003674//molecular_function;GO:0016491//oxidoreductase activity;GO:0046872//metal ion binding;GO:0047988//hydroxyacid-oxoacid transhydrogenase activity	GO:0008150//biological_process;GO:0055114//oxidation reduction	gi|237649037|ref|NR_027664.1|
gi|270341382|ref|NM_021893.3|	164	1185	43.9	319.89	2.86528	6.66134e-14	5.45015e-13	-	-	-	-	-	gi|270341382|ref|NM_021893.3|
14086	18	130	4.82	35.09	2.86395	1.22332e-08	6.21934e-08	Fscn1	fascin homolog 1, actin bundling protein (Strongylocentrotus purpuratus)	GO:0005737//cytoplasm;GO:0030175//filopodium	GO:0003779//actin binding;GO:0030674//protein binding, bridging;GO:0051015//actin filament binding	-	gi|113680347|ref|NM_007984.2|
243910	111	787	29.71	212.45	2.8381	0	0	Nfkbid	nuclear factor of kappa light polypeptide gene enhancer in B-cells inhibitor, delta	GO:0005634//nucleus	GO:0005515//protein binding;GO:0051059//NF-kappaB binding	GO:0006954//inflammatory response;GO:0032088//negative regulation of NF-kappaB transcription factor activity;GO:0033085//negative regulation of T cell differentiation in the thymus;GO:0043124//negative regulation of I-kappaB kinase/NF-kappaB cascade;GO:0070245//positive regulation of thymocyte apoptosis	gi|146149240|ref|NM_172142.3|
26875	51	360	13.65	97.18	2.83176	0	0	Pclo	piccolo (presynaptic cytomatrix protein)	GO:0030054//cell junction;GO:0045202//synapse	GO:0005515//protein binding;GO:0005522//profilin binding;GO:0005544//calcium-dependent phospholipid binding;GO:0008270//zinc ion binding;GO:0046872//metal ion binding	GO:0007010//cytoskeleton organization;GO:0016080//synaptic vesicle targeting;GO:0017157//regulation of exocytosis;GO:0019933//cAMP-mediated signaling;GO:0030073//insulin secretion	gi|160707977|ref|NM_001110796.1|
56312	55	388	14.72	104.74	2.83096	0	0	Nupr1	nuclear protein 1	GO:0005575//cellular_component;GO:0005634//nucleus	GO:0003674//molecular_function	GO:0002526//acute inflammatory response;GO:0009636//response to toxin;GO:0042771//DNA damage response, signal transduction by p53 class mediator resulting in induction of apoptosis;GO:0043065//positive regulation of apoptosis;GO:0048147//negative regulation of fibroblast proliferation	gi|9790144|ref|NM_019738.1|
57746	3	21	0.8	5.67	2.82528	0.000218848	0.000681321	Piwil2	piwi-like homolog 2 (Drosophila)	GO:0005737//cytoplasm;GO:0005844//polysome;GO:0033391//chromatoid body;GO:0043186//P granule;GO:0071546	GO:0003676//nucleic acid binding;GO:0003723//RNA binding;GO:0003729//mRNA binding;GO:0005515//protein binding;GO:0034584//piRNA binding	GO:0000966//RNA 5'-end processing;GO:0006417//regulation of translation;GO:0007126//meiosis;GO:0007128//meiotic prophase I;GO:0007275//multicellular organismal development;GO:0007283//spermatogenesis;GO:0007283//spermatogenesis;GO:0030154//cell differentiation;GO:0030718//germ-line stem cell maintenance;GO:0031047//gene silencing by RNA;GO:0034587//piRNA metabolic process;GO:0034587//piRNA metabo…	gi|10946609|ref|NM_021308.1|
17470	78	548	20.88	147.93	2.82472	0	0	Cd200	CD200 antigen	GO:0005886//plasma membrane;GO:0016020//membrane;GO:0016021//integral to membrane	GO:0005515//protein binding	-	gi|111955311|ref|NM_010818.3|
19252	121	850	32.39	229.46	2.82462	0	0	Dusp1	dual specificity phosphatase 1	GO:0005625//soluble fraction;GO:0005634//nucleus	GO:0004721//phosphoprotein phosphatase activity;GO:0004725//protein tyrosine phosphatase activity;GO:0008138//protein tyrosine/serine/threonine phosphatase activity;GO:0008330//protein tyrosine/threonine phosphatase activity;GO:0016787//hydrolase activity;GO:0016791//phosphatase activity;GO:0017017//MAP kinase tyrosine/serine/threonine phosphatase activity	GO:0006470//protein amino acid dephosphorylation;GO:0007049//cell cycle;GO:0007242//intracellular signaling cascade;GO:0016311//dephosphorylation;GO:0043065//positive regulation of apoptosis;GO:0045768//positive regulation of anti-apoptosis	gi|219521883|ref|NM_013642.3|
68184	293	2054	78.44	554.47	2.82145	3.66152e-13	2.7164e-12	Denr	density-regulated protein	GO:0005575//cellular_component	GO:0003674//molecular_function;GO:0003743//translation initiation factor activity	GO:0006413//translational initiation;GO:0008150//biological_process	gi|158508621|ref|NM_026603.4|
68337	4	28	1.07	7.56	2.82078	5.65208e-05	0.000192083	Crip2	cysteine rich protein 2	GO:0005575//cellular_component	GO:0003674//molecular_function;GO:0008270//zinc ion binding;GO:0046872//metal ion binding	GO:0008284//positive regulation of cell proliferation;GO:0030097//hemopoiesis	gi|255982531|ref|NM_024223.2|
15251	239	1659	63.98	447.84	2.80729	3.61044e-13	2.68322e-12	Hif1a	hypoxia inducible factor 1, alpha subunit	GO:0005634//nucleus;GO:0005634//nucleus;GO:0005667//transcription factor complex;GO:0005737//cytoplasm;GO:0009434//microtubule-based flagellum	GO:0003677//DNA binding;GO:0003677//DNA binding;GO:0003700//transcription factor activity;GO:0003700//transcription factor activity;GO:0003704//specific RNA polymerase II transcription factor activity;GO:0004871//signal transducer activity;GO:0030528//transcription regulator activity;GO:0032403//protein complex binding;GO:0043565//sequence-specific DNA binding;GO:0046982//protein heterodimerizati…	GO:0001525//angiogenesis;GO:0001666//response to hypoxia;GO:0001666//response to hypoxia;GO:0001755//neural crest cell migration;GO:0001892//embryonic placenta development;GO:0001892//embryonic placenta development;GO:0001947//heart looping;GO:0006089//lactate metabolic process;GO:0006350//transcription;GO:0006355//regulation of transcription, DNA-dependent;GO:0006355//regulation of transcription…	gi|226061947|ref|NM_010431.2|
12515	12	81	3.21	21.87	2.76831	5.05692e-07	2.20569e-06	Cd69	CD69 antigen	GO:0009897//external side of plasma membrane;GO:0016020//membrane;GO:0016021//integral to membrane	GO:0005488//binding;GO:0005509//calcium ion binding;GO:0005529//sugar binding	-	gi|146198635|ref|NM_001033122.3|
100048513	184	1242	49.26	335.28	2.76688	2.18048e-13	1.67767e-12	LOC100048513	similar to purine-selective Na+ nucleoside cotransporter	-	-	-	gi|149249606|ref|XM_001480396.1|
18033	370	2478	99.05	668.93	2.75563	0	0	Nfkb1	nuclear factor of kappa light polypeptide gene enhancer in B-cells 1, p105	GO:0005634//nucleus;GO:0005634//nucleus;GO:0005634//nucleus;GO:0005737//cytoplasm;GO:0005829//cytosol;GO:0005829//cytosol;GO:0043234//protein complex	GO:0003677//DNA binding;GO:0003690//double-stranded DNA binding;GO:0003700//transcription factor activity;GO:0003779//actin binding;GO:0005515//protein binding;GO:0016563//transcription activator activity;GO:0016566//specific transcriptional repressor activity;GO:0031072//heat shock protein binding;GO:0042803//protein homodimerization activity;GO:0043565//sequence-specific DNA binding;GO:0046983/…	GO:0001818//negative regulation of cytokine production;GO:0006350//transcription;GO:0006355//regulation of transcription, DNA-dependent;GO:0006915//apoptosis;GO:0006916//anti-apoptosis;GO:0006979//response to oxidative stress;GO:0007165//signal transduction;GO:0010552//positive regulation of gene-specific transcription from RNA polymerase II promoter;GO:0045083//negative regulation of interleukin…	gi|117606363|ref|NM_008689.2|
50723	10	67	2.68	18.09	2.75489	1.68234e-06	6.98161e-06	Icosl	icos ligand	GO:0005887//integral to plasma membrane;GO:0009897//external side of plasma membrane;GO:0016020//membrane;GO:0016021//integral to membrane	GO:0005102//receptor binding;GO:0005515//protein binding	GO:0007165//signal transduction;GO:0042104//positive regulation of activated T cell proliferation;GO:0042110//T cell activation;GO:0042113//B cell activation;GO:0045190//isotype switching;GO:0045404//positive regulation of interleukin-4 biosynthetic process	gi|118131092|ref|NM_015790.3|
233033	80	534	21.42	144.15	2.75054	0	0	Samd4b	sterile alpha motif domain containing 4B	GO:0005575//cellular_component	GO:0003674//molecular_function	GO:0008150//biological_process	gi|254692927|ref|NM_175021.3|
192976	24	159	6.42	42.92	2.741	2.72106e-10	1.58247e-09	BC046404	cDNA sequence BC046404	GO:0005575//cellular_component	GO:0003674//molecular_function	GO:0008150//biological_process	gi|38524603|ref|NM_198861.1|
70097	143	944	38.28	254.83	2.73487	0	0	Sash1	SAM and SH3 domain containing 1	GO:0005575//cellular_component	GO:0003674//molecular_function	GO:0008150//biological_process	gi|112821669|ref|NM_175155.4|
110521	30	198	8.03	53.45	2.73472	6.27832e-12	4.12972e-11	Hivep1	human immunodeficiency virus type I enhancer binding protein 1	GO:0005622//intracellular;GO:0005634//nucleus	GO:0003676//nucleic acid binding;GO:0003677//DNA binding;GO:0003677//DNA binding;GO:0008270//zinc ion binding;GO:0016564//transcription repressor activity;GO:0046872//metal ion binding	GO:0000122//negative regulation of transcription from RNA polymerase II promoter;GO:0000122//negative regulation of transcription from RNA polymerase II promoter;GO:0006350//transcription;GO:0045449//regulation of transcription;GO:0045892//negative regulation of transcription, DNA-dependent	gi|117938311|ref|NM_007772.2|
18799	4	26	1.07	7.02	2.71386	7.74854e-05	0.000257721	Plcd1	phospholipase C, delta 1	GO:0005624//membrane fraction;GO:0005634//nucleus;GO:0005737//cytoplasm;GO:0005829//cytosol;GO:0005829//cytosol;GO:0031966//mitochondrial membrane;GO:0045121//membrane raft	GO:0004435//phosphoinositide phospholipase C activity;GO:0004629//phospholipase C activity;GO:0004871//signal transducer activity;GO:0005509//calcium ion binding;GO:0005515//protein binding;GO:0005543//phospholipid binding;GO:0005546//phosphatidylinositol-4,5-bisphosphate binding;GO:0008081//phosphoric diester hydrolase activity;GO:0016787//hydrolase activity;GO:0046872//metal ion binding	GO:0001525//angiogenesis;GO:0006629//lipid metabolic process;GO:0007165//signal transduction;GO:0007186//G-protein coupled receptor protein signaling pathway;GO:0007242//intracellular signaling cascade;GO:0010701//positive regulation of norepinephrine secretion;GO:0016042//lipid catabolic process;GO:0032962//positive regulation of inositol trisphosphate biosynthetic process;GO:0042127//regulation…	gi|118130605|ref|NM_019676.2|
27049	173	1122	46.31	302.88	2.70935	3.01314e-13	2.26864e-12	Etv3	ets variant gene 3	GO:0005634//nucleus;GO:0017053//transcriptional repressor complex	GO:0003677//DNA binding;GO:0003700//transcription factor activity;GO:0005515//protein binding;GO:0016564//transcription repressor activity;GO:0043565//sequence-specific DNA binding	GO:0000122//negative regulation of transcription from RNA polymerase II promoter;GO:0006350//transcription;GO:0006355//regulation of transcription, DNA-dependent;GO:0045449//regulation of transcription	gi|134031940|ref|NM_001083318.1|
21353	300	1934	80.31	522.08	2.70062	1.59872e-14	1.37848e-13	Tank	TRAF family member-associated Nf-kappa B activator	GO:0005622//intracellular;GO:0005737//cytoplasm	GO:0005515//protein binding;GO:0008270//zinc ion binding;GO:0046872//metal ion binding	GO:0007249//I-kappaB kinase/NF-kappaB cascade	gi|255759990|ref|NM_001164072.1|
15982	120	770	32.12	207.86	2.69407	0	0	Ifrd1	interferon-related developmental regulator 1	GO:0005634//nucleus	GO:0005488//binding	GO:0007275//multicellular organismal development;GO:0007527//adult somatic muscle development;GO:0030154//cell differentiation;GO:0042692//muscle cell differentiation	gi|226062272|ref|NM_013562.2|
665858	48	307	12.85	82.87	2.68908	7.68274e-14	6.24945e-13	Gm7827	predicted gene 7827	-	-	-	gi|149258885|ref|XM_001476565.1|
98432	103	655	27.57	176.82	2.68111	0	0	Phlpp1	PH domain and leucine rich repeat protein phosphatase 1	GO:0005575//cellular_component;GO:0005634//nucleus;GO:0005737//cytoplasm;GO:0016020//membrane	GO:0003674//molecular_function;GO:0003824//catalytic activity;GO:0004721//phosphoprotein phosphatase activity;GO:0005515//protein binding;GO:0016787//hydrolase activity;GO:0046872//metal ion binding	GO:0006915//apoptosis;GO:0008150//biological_process	gi|257467467|ref|NM_133821.3|
15370	36	229	9.64	61.82	2.68097	2.51798e-13	1.91521e-12	Nr4a1	nuclear receptor subfamily 4, group A, member 1	GO:0005634//nucleus	GO:0003677//DNA binding;GO:0003700//transcription factor activity;GO:0003707//steroid hormone receptor activity;GO:0004872//receptor activity;GO:0004879//ligand-dependent nuclear receptor activity;GO:0005515//protein binding;GO:0008270//zinc ion binding;GO:0016563//transcription activator activity;GO:0030528//transcription regulator activity;GO:0042803//protein homodimerization activity;GO:004356…	GO:0006350//transcription;GO:0006355//regulation of transcription, DNA-dependent;GO:0006917//induction of apoptosis;GO:0043154//negative regulation of caspase activity;GO:0045449//regulation of transcription;GO:0045944//positive regulation of transcription from RNA polymerase II promoter;GO:0045944//positive regulation of transcription from RNA polymerase II promoter	gi|237649074|ref|NM_010444.2|
18793	193	1218	51.67	328.8	2.66981	0	0	Plaur	plasminogen activator, urokinase receptor	GO:0005576//extracellular region;GO:0005886//plasma membrane;GO:0016020//membrane;GO:0031225//anchored to membrane	GO:0004872//receptor activity;GO:0016301//kinase activity;GO:0030377//U-plasminogen activator receptor activity	-	gi|148277660|ref|NM_011113.3|
67073	30	189	8.03	51.02	2.66759	6.27832e-12	4.12757e-11	Pi4k2b	phosphatidylinositol 4-kinase type 2 beta	GO:0005575//cellular_component;GO:0005737//cytoplasm;GO:0016020//membrane	GO:0000166//nucleotide binding;GO:0003674//molecular_function;GO:0004430//1-phosphatidylinositol 4-kinase activity;GO:0005524//ATP binding;GO:0016301//kinase activity;GO:0016740//transferase activity;GO:0016773//phosphotransferase activity, alcohol group as acceptor	GO:0008150//biological_process	gi|145966815|ref|NM_028744.2|
12349	11	69	2.94	18.63	2.66374	9.25502e-07	3.94297e-06	Car2	carbonic anhydrase 2	GO:0005615//extracellular space;GO:0005737//cytoplasm;GO:0005829//cytosol;GO:0005902//microvillus;GO:0016323//basolateral plasma membrane;GO:0030424//axon;GO:0045177//apical part of cell	GO:0004089//carbonate dehydratase activity;GO:0005515//protein binding;GO:0008270//zinc ion binding;GO:0016829//lyase activity;GO:0046872//metal ion binding	GO:0002009//morphogenesis of an epithelium;GO:0006730//one-carbon metabolic process;GO:0015670//carbon dioxide transport;GO:0032849//positive regulation of cellular pH reduction;GO:0045672//positive regulation of osteoclast differentiation;GO:0045780//positive regulation of bone resorption;GO:0046903//secretion	gi|157951595|ref|NM_009801.4|
66665	4	25	1.07	6.75	2.65728	0.000100858	0.000331967	5730528L13Rik	RIKEN cDNA 5730528L13 gene	GO:0005575//cellular_component	GO:0042802//identical protein binding	GO:0008150//biological_process	gi|225543537|ref|NM_001145925.1|
76020	4	25	1.07	6.75	2.65728	0.000100858	0.000331881	5830409B07Rik	RIKEN cDNA 5830409B07 gene	GO:0005575//cellular_component	GO:0003674//molecular_function	GO:0008150//biological_process	gi|94372419|ref|XM_985015.1|
14696	8	49	2.14	13.23	2.62813	5.42848e-06	2.10564e-05	Gnb4	guanine nucleotide binding protein (G protein), beta 4	GO:0005834//heterotrimeric G-protein complex	GO:0003924//GTPase activity;GO:0004871//signal transducer activity	GO:0007165//signal transduction;GO:0007186//G-protein coupled receptor protein signaling pathway	gi|260436955|ref|NM_013531.4|
14571	71	433	19.01	116.89	2.62032	0	0	Gpd2	glycerol phosphate dehydrogenase 2, mitochondrial	GO:0005739//mitochondrion;GO:0005743//mitochondrial inner membrane;GO:0009331//glycerol-3-phosphate dehydrogenase complex;GO:0016020//membrane	GO:0004367//glycerol-3-phosphate dehydrogenase (NAD+) activity;GO:0004368//glycerol-3-phosphate dehydrogenase activity;GO:0005509//calcium ion binding;GO:0016491//oxidoreductase activity	GO:0006072//glycerol-3-phosphate metabolic process;GO:0006072//glycerol-3-phosphate metabolic process;GO:0006094//gluconeogenesis;GO:0006734//NADH metabolic process;GO:0055114//oxidation reduction	gi|224922805|ref|NM_001145820.1|
75345	108	658	28.91	177.63	2.61923	0	0	Slamf7	SLAM family member 7	GO:0005886//plasma membrane;GO:0016020//membrane;GO:0016021//integral to membrane	GO:0004872//receptor activity;GO:0005515//protein binding	GO:0032814	gi|158508723|ref|NM_144539.5|
245126	4	24	1.07	6.48	2.59838	0.00014154	0.000452448	Gm9904	predicted gene 9904	GO:0005575//cellular_component	GO:0003674//molecular_function	GO:0008150//biological_process	gi|142368146|ref|NM_177363.3|
67712	179	1063	47.92	286.96	2.58215	0	0	Slc25a37	solute carrier family 25, member 37	GO:0005739//mitochondrion;GO:0005743//mitochondrial inner membrane;GO:0016020//membrane;GO:0016021//integral to membrane	GO:0005381//iron ion transmembrane transporter activity;GO:0005488//binding	GO:0006810//transport;GO:0006811//ion transport;GO:0006826//iron ion transport;GO:0048250//mitochondrial iron ion transport;GO:0055085//transmembrane transport	gi|88759342|ref|NM_026331.3|
98402	6	35	1.61	9.45	2.55325	1.90721e-05	6.91042e-05	Sh3bp4	SH3-domain binding protein 4	GO:0005575//cellular_component;GO:0005634//nucleus;GO:0005905//coated pit;GO:0016020//membrane;GO:0031410//cytoplasmic vesicle	GO:0003674//molecular_function	GO:0006897//endocytosis;GO:0008150//biological_process	gi|118130850|ref|NM_133816.2|
21928	244	1419	65.32	383.06	2.55197	7.4829e-14	6.09866e-13	Tnfaip2	tumor necrosis factor, alpha-induced protein 2	-	-	GO:0001525//angiogenesis;GO:0007275//multicellular organismal development;GO:0030154//cell differentiation	gi|194394238|ref|NM_009396.2|
100040244	5	29	1.34	7.83	2.54678	4.83168e-05	0.000165267	Gm14698	predicted gene 14698	GO:0005575//cellular_component	GO:0003674//molecular_function	GO:0008150//biological_process	gi|149271669|ref|XM_001473727.1|
18037	80	461	21.42	124.45	2.53854	0	0	Nfkbie	nuclear factor of kappa light polypeptide gene enhancer in B-cells inhibitor, epsilon	GO:0005737//cytoplasm;GO:0005794//Golgi apparatus;GO:0048471//perinuclear region of cytoplasm	GO:0005515//protein binding;GO:0016564//transcription repressor activity	GO:0042942//D-serine transport	gi|118130686|ref|NM_008690.3|
20715	14	80	3.75	21.6	2.52607	1.48528e-07	6.81193e-07	Serpina3g	serine (or cysteine) peptidase inhibitor, clade A, member 3G	GO:0005575//cellular_component;GO:0005634//nucleus;GO:0005737//cytoplasm	GO:0004867//serine-type endopeptidase inhibitor activity;GO:0004869//cysteine-type endopeptidase inhibitor activity;GO:0030414//protease inhibitor activity	GO:0006915//apoptosis;GO:0034097//response to cytokine stimulus;GO:0043434//response to peptide hormone stimulus	gi|86476055|ref|NM_009251.1|
74198	69	393	18.47	106.09	2.52203	0	0	Dtx2	deltex 2 homolog (Drosophila)	GO:0005634//nucleus;GO:0005737//cytoplasm	GO:0005515//protein binding;GO:0008270//zinc ion binding;GO:0046872//metal ion binding	GO:0007219//Notch signaling pathway;GO:0007219//Notch signaling pathway	gi|12963808|ref|NM_023742.1|
59028	16	91	4.28	24.57	2.52122	4.28934e-08	2.07004e-07	Rcl1	RNA terminal phosphate cyclase-like 1	GO:0005634//nucleus;GO:0005730//nucleolus	GO:0003824//catalytic activity;GO:0003963//RNA-3'-phosphate cyclase activity	GO:0006364//rRNA processing;GO:0042254//ribosome biogenesis	gi|31581584|ref|NM_021525.2|
14968	216	1219	57.82	329.07	2.50875	6.06182e-14	4.97896e-13	H2-Ea	histocompatibility 2, class II antigen E alpha	GO:0005764//lysosome;GO:0005886//plasma membrane;GO:0009897//external side of plasma membrane;GO:0016020//membrane;GO:0016021//integral to membrane;GO:0042613//MHC class II protein complex	-	GO:0002504//antigen processing and presentation of peptide or polysaccharide antigen via MHC class II;GO:0006952//defense response;GO:0006955//immune response;GO:0016064//immunoglobulin mediated immune response;GO:0016064//immunoglobulin mediated immune response;GO:0019882//antigen processing and presentation;GO:0019886//antigen processing and presentation of exogenous peptide antigen via MHC cla…	gi|31982788|ref|NM_010381.2|
13559	23	128	6.16	34.55	2.48768	5.14092e-10	2.91996e-09	E2f5	E2F transcription factor 5	GO:0005634//nucleus;GO:0005634//nucleus;GO:0005635//nuclear envelope;GO:0005667//transcription factor complex;GO:0005737//cytoplasm;GO:0016528//sarcoplasm	GO:0003677//DNA binding;GO:0003700//transcription factor activity;GO:0005515//protein binding;GO:0005515//protein binding;GO:0043565//sequence-specific DNA binding	GO:0000082//G1/S transition of mitotic cell cycle;GO:0006350//transcription;GO:0006355//regulation of transcription, DNA-dependent;GO:0009887//organ morphogenesis;GO:0045449//regulation of transcription;GO:0051726//regulation of cell cycle	gi|31982404|ref|NM_007892.2|
21938	1413	7819	378.26	2110.73	2.48029	3.74412e-12	2.5151e-11	Tnfrsf1b	tumor necrosis factor receptor superfamily, member 1b	GO:0005624//membrane fraction;GO:0016020//membrane;GO:0016021//integral to membrane;GO:0045121//membrane raft	GO:0004872//receptor activity;GO:0005031//tumor necrosis factor receptor activity;GO:0005031//tumor necrosis factor receptor activity;GO:0005515//protein binding	GO:0006954//inflammatory response;GO:0006955//immune response;GO:0007166//cell surface receptor linked signal transduction;GO:0008219//cell death;GO:0008283//cell proliferation;GO:0050728//negative regulation of inflammatory response;GO:0050779//RNA destabilization	gi|76253923|ref|NM_011610.3|
243958	8	44	2.14	11.88	2.47285	5.61782e-06	2.17308e-05	Siglecg	sialic acid binding Ig-like lectin G	GO:0016020//membrane;GO:0016021//integral to membrane	-	-	gi|151301229|ref|NM_172900.3|
16402	325	1789	87	482.94	2.47276	0	0	Itga5	integrin alpha 5 (fibronectin receptor alpha)	GO:0005737//cytoplasm;GO:0008305//integrin complex;GO:0009897//external side of plasma membrane;GO:0016020//membrane;GO:0016021//integral to membrane;GO:0019717//synaptosome	GO:0004872//receptor activity;GO:0005178//integrin binding;GO:0005515//protein binding;GO:0050839//cell adhesion molecule binding	GO:0007044//cell-substrate junction assembly;GO:0007155//cell adhesion;GO:0007157//heterophilic cell adhesion;GO:0007159//leukocyte adhesion;GO:0007229//integrin-mediated signaling pathway;GO:0007613//memory;GO:0033631//cell-cell adhesion mediated by integrin	gi|225903441|ref|NM_010577.3|
gi|295054227|ref|NM_001039244.3|	7	38	1.87	10.26	2.45592	1.1149e-05	4.16123e-05	-	-	-	-	-	gi|295054227|ref|NM_001039244.3|
11796	100	541	26.77	146.04	2.44767	0	0	Birc3	baculoviral IAP repeat-containing 3	GO:0005622//intracellular;GO:0005737//cytoplasm;GO:0043234//protein complex;GO:0045121//membrane raft	GO:0005515//protein binding;GO:0008270//zinc ion binding;GO:0046872//metal ion binding	GO:0006915//apoptosis;GO:0042981//regulation of apoptosis;GO:0051291//protein heterooligomerization	gi|163644308|ref|NM_007464.3|
76820	13	70	3.48	18.9	2.44123	2.74792e-07	1.23344e-06	Fam49a	family with sequence similarity 49, member A	GO:0005575//cellular_component	GO:0003674//molecular_function	GO:0008150//biological_process	gi|225735643|ref|NM_029758.4|
56193	1550	8336	414.94	2250.29	2.43914	2.73648e-12	1.86798e-11	Plek	pleckstrin	-	-	GO:0006904//vesicle docking during exocytosis;GO:0007242//intracellular signaling cascade;GO:0010572//positive regulation of platelet activation;GO:0030836//positive regulation of actin filament depolymerization;GO:0033625//positive regulation of integrin activation;GO:0070493//thrombin receptor signaling pathway;GO:0070527//platelet aggregation;GO:0070528//protein kinase C signaling cascade;GO:0…	gi|254039682|ref|NM_019549.2|
17474	646	3447	172.94	930.51	2.42775	8.51542e-13	6.06484e-12	Clec4d	C-type lectin domain family 4, member d	GO:0016020//membrane;GO:0016021//integral to membrane	GO:0004872//receptor activity;GO:0005488//binding;GO:0005529//sugar binding	GO:0045087//innate immune response	gi|253683459|ref|NM_010819.4|
319565	15	80	4.02	21.6	2.42576	7.99648e-08	3.76293e-07	Syne2	synaptic nuclear envelope 2	GO:0005634//nucleus;GO:0005635//nuclear envelope;GO:0005635//nuclear envelope;GO:0005635//nuclear envelope;GO:0005640//nuclear outer membrane;GO:0005737//cytoplasm;GO:0005739//mitochondrion;GO:0005856//cytoskeleton;GO:0005886//plasma membrane;GO:0016020//membrane;GO:0016021//integral to membrane;GO:0016529//sarcoplasmic reticulum;GO:0030016//myofibril;GO:0030018//Z disc	GO:0003674//molecular_function;GO:0003779//actin binding	GO:0006998//nuclear envelope organization;GO:0007163//establishment or maintenance of cell polarity;GO:0010761//fibroblast migration;GO:0034504//protein localization in nucleus	gi|145699090|ref|NM_001005510.2|
434215	16	85	4.28	22.95	2.42281	4.2894e-08	2.06928e-07	Lrrc32	leucine rich repeat containing 32	-	-	GO:0010628//positive regulation of gene expression;GO:0046007//negative regulation of activated T cell proliferation;GO:0050710//negative regulation of cytokine secretion	gi|164607125|ref|NM_001113379.1|
17246	217	1152	58.09	310.98	2.42046	5.26246e-14	4.36205e-13	Mdm2	transformed mouse 3T3 cell double minute 2	GO:0005622//intracellular;GO:0005625//soluble fraction;GO:0005634//nucleus;GO:0005730//nucleolus;GO:0005737//cytoplasm	GO:0002039//p53 binding;GO:0002039//p53 binding;GO:0004842//ubiquitin-protein ligase activity;GO:0004842//ubiquitin-protein ligase activity;GO:0005515//protein binding;GO:0008270//zinc ion binding;GO:0016874//ligase activity;GO:0046872//metal ion binding	GO:0007089//traversing start control point of mitotic cell cycle;GO:0016567//protein ubiquitination;GO:0016567//protein ubiquitination;GO:0030163//protein catabolic process;GO:0045787//positive regulation of cell cycle	gi|141801983|ref|NM_010786.3|
212167	50	264	13.39	71.27	2.41214	8.65974e-15	7.67604e-14	Pion	pigeon homolog (Drosophila)	GO:0005575//cellular_component	GO:0003674//molecular_function	GO:0008150//biological_process	gi|119392089|ref|NM_175437.3|
14583	39	205	10.44	55.34	2.4062	1.11022e-13	8.88249e-13	Gfpt1	glutamine fructose-6-phosphate transaminase 1	GO:0005625//soluble fraction;GO:0005737//cytoplasm	GO:0004360//glutamine-fructose-6-phosphate transaminase (isomerizing) activity;GO:0005529//sugar binding;GO:0008483//transaminase activity;GO:0016597//amino acid binding;GO:0016740//transferase activity	GO:0005975//carbohydrate metabolic process;GO:0006002//fructose 6-phosphate metabolic process;GO:0006042//glucosamine biosynthetic process;GO:0006047//UDP-N-acetylglucosamine metabolic process;GO:0006541//glutamine metabolic process;GO:0008152//metabolic process;GO:0016051//carbohydrate biosynthetic process;GO:0045719//negative regulation of glycogen biosynthetic process;GO:0051289//protein homot…	gi|205277413|ref|NM_013528.3|
12608	236	1236	63.18	333.66	2.40084	2.1183e-13	1.63281e-12	Cebpb	CCAAT/enhancer binding protein (C/EBP), beta	GO:0005634//nucleus;GO:0005634//nucleus;GO:0005737//cytoplasm;GO:0016363//nuclear matrix	GO:0003677//DNA binding;GO:0003677//DNA binding;GO:0003700//transcription factor activity;GO:0003705//RNA polymerase II transcription factor activity, enhancer binding;GO:0005515//protein binding;GO:0008134//transcription factor binding;GO:0016563//transcription activator activity;GO:0042803//protein homodimerization activity;GO:0043565//sequence-specific DNA binding;GO:0043565//sequence-specific…	GO:0001892//embryonic placenta development;GO:0006350//transcription;GO:0006355//regulation of transcription, DNA-dependent;GO:0006916//anti-apoptosis;GO:0006917//induction of apoptosis;GO:0030154//cell differentiation;GO:0030182//neuron differentiation;GO:0033598//mammary gland epithelial cell proliferation;GO:0045408//regulation of interleukin-6 biosynthetic process;GO:0045444//fat cell differe…	gi|145301630|ref|NM_009883.3|
81913	34	177	9.1	47.78	2.39247	6.386e-13	4.61844e-12	Bambi-ps1	BMP and activin membrane-bound inhibitor, pseudogene (Xenopus laevis)	-	-	-	gi|242247653|ref|NR_027919.1|
56422	19	99	5.09	26.72	2.39218	6.5095e-09	3.38982e-08	Hbs1l	Hbs1-like (S. cerevisiae)	GO:0005575//cellular_component	GO:0000166//nucleotide binding;GO:0003746//translation elongation factor activity;GO:0003924//GTPase activity;GO:0005525//GTP binding	GO:0006412//translation;GO:0008150//biological_process	gi|110611223|ref|NM_001042593.1|
231830	5	26	1.34	7.02	2.38924	0.000131155	0.000420955	Micall2	MICAL-like 2	GO:0005923//tight junction;GO:0032432//actin filament bundle	GO:0003674//molecular_function;GO:0046872//metal ion binding	GO:0006897//endocytosis	gi|254553309|ref|NM_174850.3|
75547	312	1620	83.52	437.32	2.3885	0	0	Akap13	A kinase (PRKA) anchor protein 13	GO:0048471//perinuclear region of cytoplasm	GO:0016301//kinase activity;GO:0017048//Rho GTPase binding;GO:0032947//protein complex scaffold;GO:0046872//metal ion binding;GO:0051018//protein kinase A binding	GO:0010611//regulation of cardiac muscle hypertrophy;GO:0045859//regulation of protein kinase activity;GO:0051168//nuclear export	gi|189181671|ref|NM_029332.1|
52398	81	420	21.68	113.38	2.38673	7.9936e-15	7.12551e-14	2010-09-11	septin 11	GO:0005575//cellular_component;GO:0005737//cytoplasm;GO:0005856//cytoskeleton;GO:0030054//cell junction;GO:0031105//septin complex;GO:0042995//cell projection;GO:0045202//synapse	GO:0000166//nucleotide binding;GO:0003674//molecular_function;GO:0005515//protein binding;GO:0005525//GTP binding	GO:0007049//cell cycle;GO:0008150//biological_process;GO:0051301//cell division	gi|57634517|ref|NM_001009818.1|
99929	114	589	30.52	159	2.3812	9.76996e-15	8.6299e-14	Tiparp	TCDD-inducible poly(ADP-ribose) polymerase	GO:0005575//cellular_component	GO:0003674//molecular_function;GO:0003676//nucleic acid binding;GO:0003950//NAD+ ADP-ribosyltransferase activity;GO:0008270//zinc ion binding;GO:0016740//transferase activity;GO:0016757//transferase activity, transferring glycosyl groups;GO:0046872//metal ion binding	GO:0001570//vasculogenesis;GO:0001822//kidney development;GO:0006471//protein amino acid ADP-ribosylation;GO:0006807//nitrogen compound metabolic process;GO:0008209//androgen metabolic process;GO:0008210//estrogen metabolic process;GO:0008585//female gonad development;GO:0009791//post-embryonic development;GO:0030097//hemopoiesis;GO:0044236//multicellular organismal metabolic process;GO:0048008//…	gi|146198666|ref|NM_178892.5|
22433	67	346	17.94	93.4	2.38024	0	0	Xbp1	X-box binding protein 1	GO:0005634//nucleus	GO:0003677//DNA binding;GO:0003700//transcription factor activity;GO:0043565//sequence-specific DNA binding;GO:0046983//protein dimerization activity	GO:0002070//epithelial cell maturation;GO:0006350//transcription;GO:0006355//regulation of transcription, DNA-dependent;GO:0030968//endoplasmic reticulum unfolded protein response;GO:0031017//exocrine pancreas development;GO:0045449//regulation of transcription;GO:0060691//epithelial cell maturation involved in salivary gland development	gi|13775155|ref|NM_013842.2|
14457	139	717	37.21	193.55	2.37894	1.44329e-14	1.253e-13	Gas7	growth arrest specific 7	GO:0001726//ruffle;GO:0005737//cytoplasm;GO:0005884//actin filament	GO:0005515//protein binding;GO:0051015//actin filament binding	GO:0007275//multicellular organismal development;GO:0007399//nervous system development;GO:0008360//regulation of cell shape;GO:0030041//actin filament polymerization;GO:0030154//cell differentiation;GO:0030182//neuron differentiation;GO:0048812//neuron projection morphogenesis;GO:0051017//actin filament bundle formation	gi|167555082|ref|NM_008088.4|
67916	85	438	22.75	118.24	2.37778	0	0	Ppap2b	phosphatidic acid phosphatase type 2B	GO:0005783//endoplasmic reticulum;GO:0005789//endoplasmic reticulum membrane;GO:0016020//membrane;GO:0016021//integral to membrane	GO:0003824//catalytic activity;GO:0008195//phosphatidate phosphatase activity;GO:0016787//hydrolase activity;GO:0042577//lipid phosphatase activity	GO:0001568//blood vessel development;GO:0001702//gastrulation with mouth forming second;GO:0006644//phospholipid metabolic process;GO:0007275//multicellular organismal development;GO:0030111//regulation of Wnt receptor signaling pathway	gi|86262159|ref|NM_080555.2|
12051	54	278	14.46	75.05	2.37578	5.10702e-15	4.58798e-14	Bcl3	B-cell leukemia/lymphoma 3	GO:0005634//nucleus	GO:0003677//DNA binding;GO:0003700//transcription factor activity;GO:0005515//protein binding	GO:0002268//follicular dendritic cell differentiation;GO:0002315//marginal zone B cell differentiation;GO:0002455//humoral immune response mediated by circulating immunoglobulin;GO:0002467//germinal center formation;GO:0006350//transcription;GO:0019730//antimicrobial humoral response;GO:0030198//extracellular matrix organization;GO:0032729//positive regulation of interferon-gamma production;GO:00…	gi|164607183|ref|NM_033601.3|
71409	166	851	44.44	229.73	2.37001	1.33005e-13	1.05478e-12	Fmnl2	formin-like 2	GO:0005575//cellular_component;GO:0005737//cytoplasm	GO:0003674//molecular_function;GO:0003779//actin binding	GO:0008150//biological_process;GO:0016043//cellular component organization;GO:0030036//actin cytoskeleton organization	gi|124378047|ref|NM_172409.2|
69863	9	46	2.41	12.42	2.36556	3.25222e-06	1.29853e-05	Ttc39b	tetratricopeptide repeat domain 39B	GO:0005575//cellular_component	GO:0003674//molecular_function	GO:0008150//biological_process	gi|124248534|ref|NM_027238.2|
231147	71	360	19.01	97.18	2.3539	0	0	Sh3tc1	SH3 domain and tetratricopeptide repeats 1	GO:0005575//cellular_component	GO:0003674//molecular_function	GO:0008150//biological_process	gi|148368970|ref|NM_194344.2|
70617	176	889	47.12	239.98	2.3485	0	0	5730508B09Rik	RIKEN cDNA 5730508B09 gene	GO:0005575//cellular_component;GO:0016020//membrane;GO:0016021//integral to membrane	GO:0003674//molecular_function	GO:0008150//biological_process	gi|240120056|ref|NM_027482.3|
17164	647	3251	173.2	877.6	2.34112	0	0	Mapkapk2	MAP kinase-activated protein kinase 2	GO:0005634//nucleus;GO:0005737//cytoplasm	GO:0000166//nucleotide binding;GO:0004672//protein kinase activity;GO:0004674//protein serine/threonine kinase activity;GO:0005524//ATP binding;GO:0016301//kinase activity;GO:0016740//transferase activity	GO:0006468//protein amino acid phosphorylation;GO:0048255//mRNA stabilization	gi|45544579|ref|NM_008551.1|
gi|294712566|ref|NR_033498.1|	41	206	10.98	55.61	2.34047	1.22125e-13	9.71543e-13	-	-	-	-	-	gi|294712566|ref|NR_033498.1|
20308	1898	9511	508.1	2567.48	2.33717	3.72524e-12	2.50375e-11	Ccl9	chemokine (C-C motif) ligand 9	GO:0005576//extracellular region;GO:0005615//extracellular space	GO:0005125//cytokine activity;GO:0008009//chemokine activity	GO:0006935//chemotaxis;GO:0006955//immune response	gi|85540457|ref|NM_011338.2|
214944	12	60	3.21	16.2	2.33535	5.09594e-07	2.22041e-06	Mobkl2b	MOB1, Mps One Binder kinase activator-like 2B (yeast)	GO:0005575//cellular_component	GO:0003674//molecular_function;GO:0005515//protein binding;GO:0046872//metal ion binding	GO:0008150//biological_process	gi|118130339|ref|NM_178061.4|
83921	20	100	5.35	26.99	2.33481	3.4573e-09	1.84599e-08	Tmem2	transmembrane protein 2	GO:0005575//cellular_component;GO:0016020//membrane;GO:0016021//integral to membrane	GO:0003674//molecular_function	GO:0008150//biological_process	gi|76253925|ref|NM_031997.3|
21753	84	420	22.49	113.38	2.33381	0	0	Tes	testis derived transcript	GO:0005737//cytoplasm;GO:0030054//cell junction	GO:0008270//zinc ion binding;GO:0046872//metal ion binding	-	gi|133778975|ref|NM_207176.3|
320770	5	25	1.34	6.75	2.33265	0.000203912	0.000637963	A630072M18Rik	RIKEN cDNA A630072M18 gene	-	-	-	gi|262263363|ref|NR_030699.1|
102693	22	109	5.89	29.42	2.32046	9.71214e-10	5.41423e-09	Phldb1	pleckstrin homology-like domain, family B, member 1	GO:0005575//cellular_component	GO:0003674//molecular_function	GO:0008150//biological_process	gi|38455421|ref|NM_153537.3|
22033	17	84	4.55	22.68	2.31748	2.2941e-08	1.13975e-07	Traf5	TNF receptor-associated factor 5	GO:0005737//cytoplasm	GO:0004871//signal transducer activity;GO:0004872//receptor activity;GO:0005515//protein binding;GO:0008270//zinc ion binding;GO:0046872//metal ion binding	GO:0006915//apoptosis;GO:0007165//signal transduction;GO:0008284//positive regulation of cell proliferation;GO:0042981//regulation of apoptosis	gi|6755866|ref|NM_011633.1|
627049	11	54	2.94	14.58	2.3101	9.55384e-07	4.06617e-06	Zfp800	zinc finger protein 800	GO:0005575//cellular_component;GO:0005622//intracellular;GO:0005634//nucleus	GO:0003674//molecular_function;GO:0003677//DNA binding;GO:0008270//zinc ion binding;GO:0046872//metal ion binding	GO:0006350//transcription;GO:0008150//biological_process;GO:0045449//regulation of transcription	gi|126157487|ref|NM_001081678.1|
17873	19	93	5.09	25.11	2.30252	6.50978e-09	3.38857e-08	Gadd45b	growth arrest and DNA-damage-inducible 45 beta	GO:0005634//nucleus	GO:0005515//protein binding	GO:0000186//activation of MAPKK activity;GO:0006469//negative regulation of protein kinase activity;GO:0006915//apoptosis;GO:0007275//multicellular organismal development;GO:0030154//cell differentiation;GO:0051726//regulation of cell cycle	gi|6678979|ref|NM_008655.1|
12444	8	39	2.14	10.53	2.29882	8.30032e-06	3.16047e-05	Ccnd2	cyclin D2	GO:0005634//nucleus	GO:0005515//protein binding;GO:0019901//protein kinase binding	GO:0000082//G1/S transition of mitotic cell cycle;GO:0007049//cell cycle;GO:0008284//positive regulation of cell proliferation;GO:0050679//positive regulation of epithelial cell proliferation;GO:0051301//cell division;GO:0051726//regulation of cell cycle	gi|80751174|ref|NM_009829.3|
320207	220	1073	58.89	289.65	2.29822	1.36113e-13	1.07741e-12	Pik3r5	phosphoinositide-3-kinase, regulatory subunit 5, p101	GO:0005634//nucleus;GO:0005737//cytoplasm;GO:0016020//membrane	GO:0016301//kinase activity	-	gi|86262160|ref|NM_177320.2|
100045763	491	2378	131.44	641.94	2.28803	1.96287e-13	1.52042e-12	LOC100045763	similar to hypoxia induced gene 1	-	-	-	gi|149251535|ref|XM_001474622.1|
214106	6	29	1.61	7.83	2.28195	7.9408e-05	0.000263769	4933430I17Rik	RIKEN cDNA 4933430I17 gene	GO:0005575//cellular_component	GO:0003674//molecular_function	GO:0008150//biological_process	gi|142366749|ref|NM_177607.3|
17965	6	29	1.61	7.83	2.28195	7.9408e-05	0.0002637	Nbl1	neuroblastoma, suppression of tumorigenicity 1	GO:0005576//extracellular region	-	-	gi|148234600|ref|NM_008675.2|
433022	31	149	8.3	40.22	2.27673	3.44236e-12	2.32598e-11	Plcxd2	phosphatidylinositol-specific phospholipase C, X domain containing 2	GO:0005575//cellular_component	GO:0003674//molecular_function	GO:0008150//biological_process	gi|197333709|ref|NM_001134480.1|
58218	10	48	2.68	12.96	2.27376	1.9117e-06	7.87402e-06	Trem3	triggering receptor expressed on myeloid cells 3	GO:0005575//cellular_component	GO:0004872//receptor activity;GO:0005515//protein binding	GO:0008150//biological_process	gi|142378895|ref|NM_021407.2|
22393	24	115	6.42	31.04	2.27348	2.72108e-10	1.58103e-09	Wfs1	Wolfram syndrome 1 homolog (human)	GO:0005783//endoplasmic reticulum;GO:0016020//membrane;GO:0016021//integral to membrane	GO:0051117//ATPase binding	-	gi|119672922|ref|NM_011716.2|
286940	28	133	7.5	35.9	2.25902	2.16156e-11	1.36435e-10	Flnb	filamin, beta	GO:0001725//stress fiber;GO:0005737//cytoplasm;GO:0005856//cytoskeleton;GO:0005925//focal adhesion	GO:0003779//actin binding;GO:0005515//protein binding	GO:0007519//skeletal muscle development	gi|145966914|ref|NM_134080.1|
71712	201	954	53.81	257.53	2.25879	0	0	Dram1	DNA-damage regulated autophagy modulator 1	GO:0005575//cellular_component;GO:0005764//lysosome;GO:0016020//membrane;GO:0016021//integral to membrane	GO:0003674//molecular_function	GO:0006914//autophagy;GO:0006915//apoptosis;GO:0008150//biological_process	gi|142366339|ref|NM_027878.2|
22695	386	1829	103.33	493.74	2.25649	0	0	Zfp36	zinc finger protein 36	GO:0005634//nucleus;GO:0005634//nucleus;GO:0005737//cytoplasm;GO:0005737//cytoplasm;GO:0005829//cytosol;GO:0005829//cytosol	GO:0003676//nucleic acid binding;GO:0003677//DNA binding;GO:0003729//mRNA binding;GO:0003729//mRNA binding;GO:0008270//zinc ion binding;GO:0017091//AU-rich element binding;GO:0046872//metal ion binding	GO:0000288//nuclear-transcribed mRNA catabolic process, deadenylation-dependent decay;GO:0000289//nuclear-transcribed mRNA poly(A) tail shortening;GO:0006402//mRNA catabolic process;GO:0007243//protein kinase cascade;GO:0043488//regulation of mRNA stability;GO:0045638//negative regulation of myeloid cell differentiation;GO:0050728//negative regulation of inflammatory response;GO:0050779//RNA dest…	gi|118130057|ref|NM_011756.4|
80879	102	483	27.31	130.39	2.25533	0	0	Slc16a3	solute carrier family 16 (monocarboxylic acid transporters), member 3	GO:0005886//plasma membrane;GO:0016020//membrane;GO:0016021//integral to membrane	GO:0015293//symporter activity;GO:0015355//secondary active monocarboxylate transmembrane transporter activity	GO:0006810//transport;GO:0015711//organic anion transport;GO:0055085//transmembrane transport	gi|84579884|ref|NM_001038653.1|
16570	7	33	1.87	8.91	2.25239	3.21184e-05	0.000113009	Kif3c	kinesin family member 3C	GO:0005874//microtubule	GO:0000166//nucleotide binding;GO:0003774//motor activity;GO:0003777//microtubule motor activity;GO:0005524//ATP binding	GO:0007018//microtubule-based movement	gi|84781816|ref|NM_008445.2|
74123	49	230	13.12	62.09	2.24259	1.06581e-14	9.36865e-14	Foxp4	forkhead box P4	GO:0005622//intracellular;GO:0005634//nucleus	GO:0003677//DNA binding;GO:0003700//transcription factor activity;GO:0008270//zinc ion binding;GO:0016564//transcription repressor activity;GO:0042803//protein homodimerization activity;GO:0043565//sequence-specific DNA binding;GO:0046872//metal ion binding;GO:0046982//protein heterodimerization activity	GO:0000122//negative regulation of transcription from RNA polymerase II promoter;GO:0006350//transcription;GO:0006355//regulation of transcription, DNA-dependent;GO:0007507//heart development;GO:0045449//regulation of transcription;GO:0048617//embryonic foregut morphogenesis	gi|161016781|ref|NM_001110824.1|
18024	21	98	5.62	26.45	2.23463	1.83361e-09	1.0023e-08	Nfe2l2	nuclear factor, erythroid derived 2, like 2	GO:0005634//nucleus;GO:0005737//cytoplasm	GO:0003677//DNA binding;GO:0003700//transcription factor activity;GO:0005515//protein binding;GO:0016563//transcription activator activity;GO:0030528//transcription regulator activity;GO:0043565//sequence-specific DNA binding;GO:0046983//protein dimerization activity	GO:0006350//transcription;GO:0006355//regulation of transcription, DNA-dependent;GO:0030968//endoplasmic reticulum unfolded protein response;GO:0045449//regulation of transcription;GO:0045893//positive regulation of transcription, DNA-dependent;GO:0045941//positive regulation of transcription;GO:0045995//regulation of embryonic development	gi|76573877|ref|NM_010902.3|
16822	332	1544	88.88	416.8	2.22942	0	0	Lcp2	lymphocyte cytosolic protein 2	GO:0005737//cytoplasm	GO:0005515//protein binding	GO:0045576//mast cell activation;GO:0050663//cytokine secretion	gi|118130099|ref|NM_010696.3|
12226	16	74	4.28	19.98	2.22287	4.31e-08	2.07843e-07	Btg1	B-cell translocation gene 1, anti-proliferative	GO:0005634//nucleus;GO:0005737//cytoplasm	GO:0005515//protein binding;GO:0005515//protein binding	GO:0006479//protein amino acid methylation;GO:0008285//negative regulation of cell proliferation;GO:0008285//negative regulation of cell proliferation;GO:0043085//positive regulation of catalytic activity;GO:0045663//positive regulation of myoblast differentiation	gi|209447053|ref|NM_007569.2|
68279	162	747	43.37	201.65	2.21708	0	0	Mcoln2	mucolipin 2	GO:0016020//membrane;GO:0016021//integral to membrane	GO:0005216//ion channel activity	GO:0006810//transport;GO:0006811//ion transport	gi|91754181|ref|NM_026656.4|
326618	29	133	7.76	35.9	2.20986	1.16214e-11	7.49612e-11	Tpm4	tropomyosin 4	GO:0002102//podosome;GO:0005737//cytoplasm;GO:0005856//cytoskeleton;GO:0030863//cortical cytoskeleton;GO:0031941//filamentous actin	GO:0003674//molecular_function;GO:0003779//actin binding;GO:0046872//metal ion binding	GO:0008150//biological_process	gi|47894397|ref|NM_001001491.1|
17973	159	727	42.56	196.25	2.20512	0	0	Nck1	non-catalytic region of tyrosine kinase adaptor protein 1	GO:0012506//vesicle membrane	GO:0005515//protein binding;GO:0016301//kinase activity;GO:0019904//protein domain specific binding	GO:0007015//actin filament organization;GO:0016477//cell migration;GO:0030032//lamellipodium assembly	gi|34328186|ref|NM_010878.2|
218820	35	160	9.37	43.19	2.20458	3.888e-13	2.87262e-12	Zfp503	zinc finger protein 503	GO:0005622//intracellular;GO:0005634//nucleus	GO:0008270//zinc ion binding;GO:0046872//metal ion binding	GO:0006350//transcription;GO:0045449//regulation of transcription	gi|42734490|ref|NM_145459.3|
23857	11	50	2.94	13.5	2.19907	1.15972e-06	4.89302e-06	Dmtf1	cyclin D binding myb-like transcription factor 1	GO:0005634//nucleus	GO:0003677//DNA binding	GO:0006350//transcription;GO:0007049//cell cycle;GO:0045449//regulation of transcription	gi|160333145|ref|NM_001110327.1|
15902	2907	13212	778.21	3566.56	2.1963	0	0	Id2	inhibitor of DNA binding 2	GO:0000785//chromatin;GO:0005634//nucleus;GO:0005634//nucleus;GO:0005737//cytoplasm;GO:0005829//cytosol	GO:0005515//protein binding;GO:0030528//transcription regulator activity	GO:0000122//negative regulation of transcription from RNA polymerase II promoter;GO:0000122//negative regulation of transcription from RNA polymerase II promoter;GO:0003166;GO:0007275//multicellular organismal development;GO:0007507//heart development;GO:0008284//positive regulation of cell proliferation;GO:0033598//mammary gland epithelial cell proliferation;GO:0043353//enucleate erythrocyte dif…	gi|162287136|ref|NM_010496.3|
246198	62	280	16.6	75.59	2.18701	0	0	Mllt6	myeloid/lymphoid or mixed-lineage leukemia (trithorax homolog, Drosophila); translocated to, 6	GO:0005575//cellular_component	GO:0003674//molecular_function;GO:0046872//metal ion binding	GO:0008150//biological_process	gi|118130867|ref|NM_139311.2|
21817	1438	6466	384.96	1745.49	2.18085	8.2112e-13	5.86468e-12	Tgm2	transglutaminase 2, C polypeptide	GO:0005578//proteinaceous extracellular matrix;GO:0005737//cytoplasm;GO:0005739//mitochondrion;GO:0005829//cytosol;GO:0005886//plasma membrane;GO:0016020//membrane	GO:0003810//protein-glutamine gamma-glutamyltransferase activity;GO:0005509//calcium ion binding;GO:0005525//GTP binding;GO:0008415//acyltransferase activity;GO:0016740//transferase activity;GO:0019904//protein domain specific binding;GO:0046872//metal ion binding	GO:0001974//blood vessel remodeling;GO:0006917//induction of apoptosis;GO:0007186//G-protein coupled receptor protein signaling pathway;GO:0007200//activation of phospholipase C activity by G-protein coupled receptor protein signaling pathway coupled to IP3 second messenger;GO:0018149//peptide cross-linking;GO:0018153//isopeptide cross-linking via N6-(L-isoglutamyl)-L-lysine;GO:0043123//positive …	gi|118130416|ref|NM_009373.3|
217684	192	857	51.4	231.35	2.17024	0	0	4933426M11Rik	RIKEN cDNA 4933426M11 gene	GO:0005575//cellular_component	GO:0003674//molecular_function	GO:0008150//biological_process	gi|31581563|ref|NM_178682.3|
71720	16	71	4.28	19.17	2.16317	4.38334e-08	2.11058e-07	Osbpl3	oxysterol binding protein-like 3	GO:0005575//cellular_component	GO:0003674//molecular_function	GO:0006810//transport;GO:0006869//lipid transport;GO:0008150//biological_process;GO:0008202//steroid metabolic process	gi|254692963|ref|NM_001163645.1|
12983	1203	5316	322.05	1435.05	2.15574	1.18683e-12	8.35403e-12	Csf2rb	colony stimulating factor 2 receptor, beta, low-affinity (granulocyte-macrophage)	GO:0016020//membrane;GO:0016021//integral to membrane	GO:0004872//receptor activity;GO:0004896//cytokine receptor activity;GO:0005515//protein binding	GO:0019221//cytokine-mediated signaling pathway	gi|165972512|ref|NM_007780.4|
23921	15	66	4.02	17.82	2.14823	8.418e-08	3.95393e-07	Sh2b2	SH2B adaptor protein 2	GO:0001725//stress fiber;GO:0001726//ruffle;GO:0005737//cytoplasm;GO:0005884//actin filament;GO:0005886//plasma membrane;GO:0016020//membrane	GO:0004871//signal transducer activity;GO:0005068//transmembrane receptor protein tyrosine kinase adaptor protein activity;GO:0005070//SH3/SH2 adaptor activity;GO:0005515//protein binding	GO:0001922//B-1 B cell homeostasis;GO:0007242//intracellular signaling cascade;GO:0007399//nervous system development;GO:0008286//insulin receptor signaling pathway;GO:0019221//cytokine-mediated signaling pathway;GO:0019222//regulation of metabolic process;GO:0030036//actin cytoskeleton organization;GO:0030036//actin cytoskeleton organization;GO:0042593//glucose homeostasis;GO:0046325//negative r…	gi|118130730|ref|NM_018825.3|
242960	99	434	26.5	117.16	2.14442	0	0	Fbxl5	F-box and leucine-rich repeat protein 5	GO:0005575//cellular_component;GO:0005737//cytoplasm	GO:0003674//molecular_function;GO:0005515//protein binding;GO:0046872//metal ion binding	GO:0008150//biological_process	gi|229577154|ref|NM_178729.4|
14609	11	48	2.94	12.96	2.14018	1.56886e-06	6.52996e-06	Gja1	gap junction protein, alpha 1	GO:0005737//cytoplasm;GO:0005741//mitochondrial outer membrane;GO:0005764//lysosome;GO:0005769//early endosome;GO:0005770//late endosome;GO:0005771//multivesicular body;GO:0005783//endoplasmic reticulum;GO:0005829//cytosol;GO:0005886//plasma membrane;GO:0005886//plasma membrane;GO:0005911//cell-cell junction;GO:0005916//fascia adherens;GO:0005921//gap junction;GO:0005921//gap junction;GO:0005922/…	GO:0005102//receptor binding;GO:0005243//gap junction channel activity;GO:0005243//gap junction channel activity;GO:0017124//SH3 domain binding;GO:0019904//protein domain specific binding;GO:0022857//transmembrane transporter activity;GO:0030165//PDZ domain binding	GO:0001701//in utero embryonic development;GO:0001764//neuron migration;GO:0001947//heart looping;GO:0002070//epithelial cell maturation;GO:0006915//apoptosis;GO:0007154//cell communication;GO:0007267//cell-cell signaling;GO:0007267//cell-cell signaling;GO:0007507//heart development;GO:0007512//adult heart development;GO:0008016//regulation of heart contraction;GO:0008285//negative regulation of …	gi|166091435|ref|NM_010288.3|
93730	62	269	16.6	72.62	2.12918	0	0	Lztfl1	leucine zipper transcription factor-like 1	GO:0005575//cellular_component	GO:0003674//molecular_function	GO:0008150//biological_process	gi|31543134|ref|NM_033322.2|
210808	39	169	10.44	45.62	2.12754	1.11022e-13	8.87688e-13	9030625A04Rik	RIKEN cDNA 9030625A04 gene	GO:0005575//cellular_component	GO:0003674//molecular_function	GO:0008150//biological_process	gi|142367146|ref|NM_172488.2|
100702	86	371	23.02	100.15	2.1212	0	0	Mpa2l	macrophage activation 2 like	-	-	-	gi|170650636|ref|NM_194336.2|
231130	29	125	7.76	33.74	2.12033	1.16223e-11	7.49286e-11	Tnip2	TNFAIP3 interacting protein 2	GO:0005737//cytoplasm	GO:0005515//protein binding	GO:0007249//I-kappaB kinase/NF-kappaB cascade	gi|133892273|ref|NM_139064.2|
110796	52	224	13.92	60.47	2.11906	2.55352e-14	2.17359e-13	Tshz1	teashirt zinc finger family member 1	GO:0005575//cellular_component;GO:0005622//intracellular;GO:0005634//nucleus	GO:0003674//molecular_function;GO:0003677//DNA binding;GO:0003700//transcription factor activity;GO:0008270//zinc ion binding;GO:0043565//sequence-specific DNA binding;GO:0046872//metal ion binding	GO:0006350//transcription;GO:0006355//regulation of transcription, DNA-dependent;GO:0007275//multicellular organismal development;GO:0009952//anterior/posterior pattern formation;GO:0042474//middle ear morphogenesis;GO:0045449//regulation of transcription;GO:0060023//soft palate development	gi|124486832|ref|NM_001081300.1|
226551	33	142	8.83	38.33	2.11799	1.10201e-12	7.78297e-12	AI848100	expressed sequence AI848100	GO:0005575//cellular_component;GO:0016020//membrane;GO:0016021//integral to membrane	GO:0003674//molecular_function	GO:0008150//biological_process	gi|254692969|ref|NM_172645.2|
106389	107	460	28.64	124.18	2.11633	0	0	Eaf2	ELL associated factor 2	GO:0005634//nucleus;GO:0005654//nucleoplasm	GO:0005515//protein binding;GO:0016563//transcription activator activity	GO:0006350//transcription;GO:0006917//induction of apoptosis;GO:0008629//induction of apoptosis by intracellular signals;GO:0030308//negative regulation of cell growth;GO:0045449//regulation of transcription;GO:0045941//positive regulation of transcription;GO:0060770//negative regulation of epithelial cell proliferation involved in prostate gland development	gi|40254104|ref|NM_134111.2|
76357	7	30	1.87	8.1	2.11488	0.000114377	0.000372876	Trmt5	TRM5 tRNA methyltransferase 5 homolog (S. cerevisiae)	GO:0005575//cellular_component;GO:0005737//cytoplasm	GO:0003674//molecular_function;GO:0008168//methyltransferase activity;GO:0009019//tRNA (guanine-N1-)-methyltransferase activity;GO:0016740//transferase activity	GO:0008033//tRNA processing;GO:0008150//biological_process	gi|148747366|ref|NM_029580.3|
98170	26	111	6.96	29.96	2.10588	7.64228e-11	4.6208e-10	Tmem132a	transmembrane protein 132A	GO:0005783//endoplasmic reticulum;GO:0005794//Golgi apparatus;GO:0016020//membrane;GO:0016021//integral to membrane	GO:0005515//protein binding	GO:0043069//negative regulation of programmed cell death	gi|88196787|ref|NM_133804.2|
gi|283837770|ref|NM_177794.3|	12	51	3.21	13.77	2.10088	8.9097e-07	3.80097e-06	-	-	-	-	-	gi|283837770|ref|NM_177794.3|
67117	49	208	13.12	56.15	2.09752	1.06581e-14	9.37516e-14	Dynlt3	dynein light chain Tctex-type 3	GO:0005575//cellular_component;GO:0005634//nucleus;GO:0005737//cytoplasm;GO:0005874//microtubule;GO:0030286//dynein complex	GO:0003674//molecular_function;GO:0003774//motor activity	GO:0008150//biological_process	gi|146134975|ref|NM_025975.5|
16169	23	97	6.16	26.19	2.08801	5.1645e-10	2.93072e-09	Il15ra	interleukin 15 receptor, alpha chain	GO:0005576//extracellular region;GO:0005634//nucleus;GO:0005783//endoplasmic reticulum;GO:0005794//Golgi apparatus;GO:0005886//plasma membrane;GO:0016020//membrane;GO:0016021//integral to membrane	GO:0004872//receptor activity;GO:0005515//protein binding	-	gi|6680408|ref|NM_008358.1|
79362	10	42	2.68	11.34	2.08112	6.50478e-06	2.50012e-05	Bhlhe41	basic helix-loop-helix family, member e41	GO:0005634//nucleus;GO:0017053//transcriptional repressor complex	GO:0003677//DNA binding;GO:0003714//transcription corepressor activity;GO:0030528//transcription regulator activity	GO:0000122//negative regulation of transcription from RNA polymerase II promoter;GO:0006350//transcription;GO:0006355//regulation of transcription, DNA-dependent;GO:0007623//circadian rhythm;GO:0009649//entrainment of circadian clock;GO:0045449//regulation of transcription	gi|13277377|ref|NM_024469.1|
19201	143	600	38.28	161.97	2.08106	0	0	Pstpip2	proline-serine-threonine phosphatase-interacting protein 2	GO:0005624//membrane fraction;GO:0005737//cytoplasm;GO:0005829//cytosol;GO:0005856//cytoskeleton;GO:0016020//membrane	GO:0003779//actin binding	GO:0007010//cytoskeleton organization	gi|126506309|ref|NM_013831.4|
15894	77	323	20.61	87.19	2.08082	0	0	Icam1	intercellular adhesion molecule 1	GO:0001772//immunological synapse;GO:0005615//extracellular space;GO:0009897//external side of plasma membrane;GO:0009986//cell surface;GO:0016020//membrane;GO:0016021//integral to membrane	GO:0005178//integrin binding;GO:0005515//protein binding	GO:0002457//T cell antigen processing and presentation;GO:0007155//cell adhesion;GO:0007159//leukocyte adhesion;GO:0016337//cell-cell adhesion;GO:0030155//regulation of cell adhesion;GO:0033627//cell adhesion mediated by integrin;GO:0045429//positive regulation of nitric oxide biosynthetic process;GO:0051092//positive regulation of NF-kappaB transcription factor activity	gi|30172560|ref|NM_010493.2|
72123	193	808	51.67	218.12	2.07772	0	0	2010109K11Rik	RIKEN cDNA 2010109K11 gene	GO:0005575//cellular_component	GO:0003674//molecular_function	GO:0008150//biological_process	gi|242332519|ref|NM_001162903.1|
50527	56	234	14.99	63.17	2.07524	0	0	Ero1l	ERO1-like (S. cerevisiae)	GO:0005783//endoplasmic reticulum;GO:0005789//endoplasmic reticulum membrane;GO:0016020//membrane;GO:0030176//integral to endoplasmic reticulum membrane	GO:0005515//protein binding;GO:0016491//oxidoreductase activity;GO:0016671//oxidoreductase activity, acting on sulfur group of donors, disulfide as acceptor;GO:0050660//FAD binding	GO:0006457//protein folding;GO:0006457//protein folding;GO:0006467//protein thiol-disulfide exchange;GO:0006810//transport;GO:0022900//electron transport chain;GO:0030968//endoplasmic reticulum unfolded protein response;GO:0050873//brown fat cell differentiation;GO:0055114//oxidation reduction	gi|15718668|ref|NM_015774.2|
16172	180	752	48.19	203	2.07467	2.27152e-13	1.74242e-12	Il17ra	interleukin 17 receptor A	GO:0016020//membrane;GO:0016021//integral to membrane	GO:0004872//receptor activity	-	gi|255708386|ref|NM_008359.2|
18174	784	3272	209.88	883.27	2.07329	0	0	Slc11a2	solute carrier family 11 (proton-coupled divalent metal ion transporters), member 2	GO:0005765//lysosomal membrane;GO:0005768//endosome;GO:0005769//early endosome;GO:0005886//plasma membrane;GO:0005887//integral to plasma membrane;GO:0005903//brush border;GO:0009986//cell surface;GO:0012505//endomembrane system;GO:0016020//membrane;GO:0016021//integral to membrane;GO:0031902//late endosome membrane;GO:0045177//apical part of cell;GO:0055037//recycling endosome	GO:0005215//transporter activity;GO:0005375//copper ion transmembrane transporter activity;GO:0005381//iron ion transmembrane transporter activity;GO:0005381//iron ion transmembrane transporter activity;GO:0005384//manganese ion transmembrane transporter activity;GO:0005506//iron ion binding;GO:0005507//copper ion binding;GO:0008270//zinc ion binding;GO:0015078//hydrogen ion transmembrane transpo…	GO:0000041//transition metal ion transport;GO:0006778//porphyrin metabolic process;GO:0006779//porphyrin biosynthetic process;GO:0006783//heme biosynthetic process;GO:0006810//transport;GO:0006811//ion transport;GO:0006824//cobalt ion transport;GO:0006826//iron ion transport;GO:0006826//iron ion transport;GO:0007611//learning or memory;GO:0010042//response to manganese ion;GO:0015684//ferrous iro…	gi|225903445|ref|NM_008732.2|
75646	49	204	13.12	55.07	2.0695	1.06581e-14	9.35564e-14	Rai14	retinoic acid induced 14	GO:0005737//cytoplasm;GO:0005739//mitochondrion;GO:0005856//cytoskeleton	-	-	gi|261862327|ref|NM_030690.3|
56295	21	87	5.62	23.49	2.0634	1.87946e-09	1.02693e-08	Higd1a	HIG1 domain family, member 1A	GO:0005575//cellular_component;GO:0005739//mitochondrion;GO:0016020//membrane;GO:0016021//integral to membrane	GO:0003674//molecular_function	GO:0006950//response to stress;GO:0008150//biological_process	gi|160358854|ref|NM_019814.4|
74451	23	95	6.16	25.65	2.05796	5.2036e-10	2.95026e-09	Pgs1	phosphatidylglycerophosphate synthase 1	GO:0005739//mitochondrion	GO:0000166//nucleotide binding;GO:0003674//molecular_function;GO:0003824//catalytic activity;GO:0005524//ATP binding;GO:0008444//CDP-diacylglycerol-glycerol-3-phosphate 3-phosphatidyltransferase activity;GO:0016740//transferase activity;GO:0016780//phosphotransferase activity, for other substituted phosphate groups	GO:0008150//biological_process;GO:0008152//metabolic process;GO:0008654//phospholipid biosynthetic process	gi|142367139|ref|NM_133757.2|
107094	16	66	4.28	17.82	2.05781	5.4081e-08	2.58432e-07	Rrp12	ribosomal RNA processing 12 homolog (S. cerevisiae)	GO:0005575//cellular_component;GO:0005634//nucleus;GO:0016020//membrane;GO:0016021//integral to membrane	GO:0003674//molecular_function;GO:0005488//binding	GO:0008150//biological_process	gi|40804766|ref|NM_199447.2|
56696	24	99	6.42	26.72	2.05727	2.74422e-10	1.59374e-09	Gpr132	G protein-coupled receptor 132	GO:0005886//plasma membrane;GO:0005887//integral to plasma membrane;GO:0016020//membrane;GO:0016021//integral to membrane	GO:0004871//signal transducer activity;GO:0004872//receptor activity;GO:0004930//G-protein coupled receptor activity	GO:0000082//G1/S transition of mitotic cell cycle;GO:0007165//signal transduction;GO:0007186//G-protein coupled receptor protein signaling pathway	gi|141803482|ref|NM_019925.4|
84035	35	144	9.37	38.87	2.05254	3.888e-13	2.87095e-12	Kremen1	kringle containing transmembrane protein 1	GO:0016020//membrane;GO:0016021//integral to membrane	-	GO:0016055//Wnt receptor signaling pathway	gi|88900497|ref|NM_032396.3|
15958	613	2521	164.1	680.54	2.0521	0	0	Ifit2	interferon-induced protein with tetratricopeptide repeats 2	-	GO:0005488//binding	-	gi|162461505|ref|NM_008332.3|
17345	50	205	13.39	55.34	2.04717	8.65974e-15	7.67066e-14	Mki67	antigen identified by monoclonal antibody Ki 67	GO:0000775//chromosome, centromeric region;GO:0000793//condensed chromosome;GO:0005622//intracellular;GO:0005634//nucleus;GO:0005730//nucleolus;GO:0005737//cytoplasm	-	GO:0007126//meiosis;GO:0008283//cell proliferation	gi|149257741|ref|XM_001479849.1|
14538	10	41	2.68	11.07	2.04635	9.58932e-06	3.61105e-05	Gcnt2	glucosaminyl (N-acetyl) transferase 2, I-branching enzyme	GO:0005794//Golgi apparatus;GO:0016020//membrane;GO:0016021//integral to membrane	GO:0008109//N-acetyllactosaminide beta-1,6-N-acetylglucosaminyltransferase activity;GO:0008375//acetylglucosaminyltransferase activity;GO:0016740//transferase activity;GO:0016757//transferase activity, transferring glycosyl groups	-	gi|39995099|ref|NM_008105.2|
319765	78	319	20.88	86.11	2.04406	0	0	Igf2bp2	insulin-like growth factor 2 mRNA binding protein 2	GO:0005737//cytoplasm	GO:0000166//nucleotide binding;GO:0003676//nucleic acid binding;GO:0003723//RNA binding	GO:0006417//regulation of translation	gi|145207995|ref|NM_183029.2|
108961	13	53	3.48	14.31	2.03986	6.49878e-07	2.80748e-06	E2f8	E2F transcription factor 8	GO:0005634//nucleus;GO:0005667//transcription factor complex	GO:0003677//DNA binding;GO:0003700//transcription factor activity;GO:0042802//identical protein binding;GO:0042803//protein homodimerization activity	GO:0006350//transcription;GO:0006355//regulation of transcription, DNA-dependent;GO:0007049//cell cycle;GO:0008283//cell proliferation;GO:0045449//regulation of transcription	gi|254911058|ref|NM_001013368.5|
14362	32	130	8.57	35.09	2.03369	1.93201e-12	1.33541e-11	Fzd1	frizzled homolog 1 (Drosophila)	GO:0016020//membrane;GO:0016021//integral to membrane	GO:0004871//signal transducer activity;GO:0004872//receptor activity;GO:0004888//transmembrane receptor activity;GO:0004926//non-G-protein coupled 7TM receptor activity;GO:0004930//G-protein coupled receptor activity;GO:0005515//protein binding	GO:0007165//signal transduction;GO:0007166//cell surface receptor linked signal transduction;GO:0007186//G-protein coupled receptor protein signaling pathway;GO:0007267//cell-cell signaling;GO:0007275//multicellular organismal development;GO:0016055//Wnt receptor signaling pathway;GO:0016481//negative regulation of transcription;GO:0030855//epithelial cell differentiation;GO:0030855//epithelial c…	gi|161086914|ref|NM_021457.3|
73914	101	409	27.04	110.41	2.0297	0	0	Irak3	interleukin-1 receptor-associated kinase 3	GO:0005634//nucleus;GO:0005737//cytoplasm	GO:0000166//nucleotide binding;GO:0000287//magnesium ion binding;GO:0004672//protein kinase activity;GO:0004674//protein serine/threonine kinase activity;GO:0004872//receptor activity;GO:0005515//protein binding;GO:0005524//ATP binding;GO:0016301//kinase activity;GO:0016740//transferase activity	GO:0001960//negative regulation of cytokine-mediated signaling pathway;GO:0006468//protein amino acid phosphorylation;GO:0006915//apoptosis;GO:0007165//signal transduction;GO:0009615//response to virus;GO:0010933//positive regulation of macrophage tolerance induction;GO:0010936//negative regulation of macrophage cytokine production;GO:0019221//cytokine-mediated signaling pathway;GO:0032494//respo…	gi|142380077|ref|NM_028679.3|
14528	169	684	45.24	184.64	2.02904	0	0	Gch1	GTP cyclohydrolase 1	GO:0005625//soluble fraction;GO:0005634//nucleus;GO:0005737//cytoplasm;GO:0043234//protein complex	GO:0000166//nucleotide binding;GO:0003934//GTP cyclohydrolase I activity;GO:0003934//GTP cyclohydrolase I activity;GO:0005509//calcium ion binding;GO:0005515//protein binding;GO:0005525//GTP binding;GO:0008270//zinc ion binding;GO:0016787//hydrolase activity;GO:0030742//GTP-dependent protein binding;GO:0046872//metal ion binding;GO:0050662//coenzyme binding	GO:0006461//protein complex assembly;GO:0006729//tetrahydrobiopterin biosynthetic process;GO:0008217//regulation of blood pressure;GO:0014916//regulation of lung blood pressure;GO:0042311//vasodilation;GO:0045776//negative regulation of blood pressure;GO:0046654//tetrahydrofolate biosynthetic process;GO:0050884//neuromuscular process controlling posture;GO:0051066//dihydrobiopterin metabolic proc…	gi|118130997|ref|NM_008102.3|
20501	25	101	6.69	27.26	2.02671	1.46305e-10	8.65175e-10	Slc16a1	solute carrier family 16 (monocarboxylic acid transporters), member 1	GO:0005739//mitochondrion;GO:0005886//plasma membrane;GO:0016020//membrane;GO:0016021//integral to membrane	GO:0005515//protein binding;GO:0015293//symporter activity;GO:0015355//secondary active monocarboxylate transmembrane transporter activity	GO:0006810//transport;GO:0015711//organic anion transport;GO:0055085//transmembrane transport	gi|141802927|ref|NM_009196.3|
50493	223	900	59.7	242.95	2.02486	0	0	Txnrd1	thioredoxin reductase 1	GO:0005634//nucleus;GO:0005737//cytoplasm;GO:0005739//mitochondrion;GO:0005829//cytosol;GO:0005829//cytosol	GO:0004791//thioredoxin-disulfide reductase activity;GO:0004791//thioredoxin-disulfide reductase activity;GO:0016491//oxidoreductase activity;GO:0016668//oxidoreductase activity, acting on sulfur group of donors, NAD or NADP as acceptor;GO:0050660//FAD binding;GO:0050661//NADP or NADPH binding	GO:0001707//mesoderm formation;GO:0006979//response to oxidative stress;GO:0007369//gastrulation;GO:0008283//cell proliferation;GO:0042744//hydrogen peroxide catabolic process;GO:0045454//cell redox homeostasis;GO:0055114//oxidation reduction	gi|110224443|ref|NM_015762.2|
15273	22	88	5.89	23.76	2.0122	1.04377e-09	5.80336e-09	Hivep2	human immunodeficiency virus type I enhancer binding protein 2	GO:0005622//intracellular;GO:0005634//nucleus;GO:0005667//transcription factor complex	GO:0003676//nucleic acid binding;GO:0003677//DNA binding;GO:0003700//transcription factor activity;GO:0008270//zinc ion binding;GO:0046872//metal ion binding	GO:0006350//transcription;GO:0007165//signal transduction;GO:0045449//regulation of transcription	gi|85861240|ref|NM_010437.2|
16797	54	215	14.46	58.04	2.00498	5.10702e-15	4.59124e-14	Lat	linker for activation of T cells	GO:0001772//immunological synapse;GO:0005886//plasma membrane;GO:0005887//integral to plasma membrane;GO:0016020//membrane;GO:0016021//integral to membrane	GO:0005057//receptor signaling protein activity	GO:0006954//inflammatory response;GO:0006968//cellular defense response;GO:0007165//signal transduction;GO:0007169//transmembrane receptor protein tyrosine kinase signaling pathway;GO:0010467//gene expression;GO:0043303//mast cell degranulation	gi|24475924|ref|NM_010689.2|
67951	136	541	36.41	146.04	2.00396	4.13002e-14	3.46194e-13	Tubb6	tubulin, beta 6	GO:0005575//cellular_component;GO:0005874//microtubule;GO:0043234//protein complex	GO:0000166//nucleotide binding;GO:0003674//molecular_function;GO:0003924//GTPase activity;GO:0005198//structural molecule activity;GO:0005525//GTP binding	GO:0007017//microtubule-based process;GO:0007018//microtubule-based movement;GO:0008150//biological_process;GO:0051258//protein polymerization	gi|27754055|ref|NM_026473.2|
15357	85	338	22.75	91.24	2.0038	0	0	Hmgcr	3-hydroxy-3-methylglutaryl-Coenzyme A reductase	GO:0005777//peroxisome;GO:0005783//endoplasmic reticulum;GO:0005789//endoplasmic reticulum membrane;GO:0005792//microsome;GO:0005792//microsome;GO:0016020//membrane;GO:0016021//integral to membrane	GO:0004420//hydroxymethylglutaryl-CoA reductase (NADPH) activity;GO:0016491//oxidoreductase activity;GO:0016616//oxidoreductase activity, acting on the CH-OH group of donors, NAD or NADP as acceptor;GO:0042282//hydroxymethylglutaryl-CoA reductase activity;GO:0042803//protein homodimerization activity;GO:0050661//NADP or NADPH binding;GO:0050662//coenzyme binding	GO:0006694//steroid biosynthetic process;GO:0006695//cholesterol biosynthetic process;GO:0006695//cholesterol biosynthetic process;GO:0008299//isoprenoid biosynthetic process;GO:0008542//visual learning;GO:0008610//lipid biosynthetic process;GO:0009790//embryonic development;GO:0015936//coenzyme A metabolic process;GO:0016126//sterol biosynthetic process;GO:0043407//negative regulation of MAP kin…	gi|160358777|ref|NM_008255.2|
17387	243	965	65.05	260.5	2.00166	0	0	Mmp14	matrix metallopeptidase 14 (membrane-inserted)	GO:0005737//cytoplasm;GO:0016020//membrane;GO:0016021//integral to membrane;GO:0031012//extracellular matrix	GO:0003700//transcription factor activity;GO:0004222//metalloendopeptidase activity;GO:0005509//calcium ion binding;GO:0008233//peptidase activity;GO:0008237//metallopeptidase activity;GO:0008270//zinc ion binding;GO:0016504//peptidase activator activity;GO:0016787//hydrolase activity;GO:0046872//metal ion binding	GO:0006508//proteolysis;GO:0008152//metabolic process;GO:0009725//response to hormone stimulus;GO:0016477//cell migration;GO:0030324//lung development;GO:0030574//collagen catabolic process;GO:0031638//zymogen activation;GO:0048754//branching morphogenesis of a tube;GO:0048771//tissue remodeling;GO:0051895//negative regulation of focal adhesion formation	gi|188528636|ref|NM_008608.3|
18442	113	446	30.25	120.4	1.99283	1.76748e-13	1.3792e-12	P2ry2	purinergic receptor P2Y, G-protein coupled 2	GO:0005739//mitochondrion;GO:0005764//lysosome;GO:0005769//early endosome;GO:0005886//plasma membrane;GO:0016020//membrane;GO:0016021//integral to membrane;GO:0016323//basolateral plasma membrane;GO:0016324//apical plasma membrane	GO:0004871//signal transducer activity;GO:0004872//receptor activity;GO:0004930//G-protein coupled receptor activity;GO:0005524//ATP binding;GO:0045028//purinergic nucleotide receptor activity, G-protein coupled;GO:0045030//UTP-activated nucleotide receptor activity	GO:0007165//signal transduction;GO:0007186//G-protein coupled receptor protein signaling pathway;GO:0007204//elevation of cytosolic calcium ion concentration;GO:0010976//positive regulation of neuron projection development;GO:0014911//positive regulation of smooth muscle cell migration;GO:0019233//sensory perception of pain;GO:0030279//negative regulation of ossification;GO:0032308//positive regu…	gi|142354330|ref|NM_008773.3|
329739	230	905	61.57	244.3	1.98835	1.37668e-13	1.08835e-12	Fam102b	family with sequence similarity 102, member B	GO:0005575//cellular_component	GO:0003674//molecular_function	GO:0008150//biological_process	gi|254675226|ref|NM_001163567.1|
103784	109	425	29.18	114.73	1.97519	0	0	Wdr92	WD repeat domain 92	GO:0005575//cellular_component	GO:0003674//molecular_function	GO:0006915//apoptosis;GO:0008150//biological_process	gi|114145529|ref|NM_178909.4|
65221	550	2144	147.24	578.77	1.97482	1.66533e-14	1.43396e-13	Slc15a3	solute carrier family 15, member 3	GO:0005764//lysosome;GO:0005765//lysosomal membrane;GO:0016020//membrane;GO:0016021//integral to membrane	GO:0003674//molecular_function;GO:0005215//transporter activity;GO:0015293//symporter activity	GO:0006810//transport;GO:0006857//oligopeptide transport;GO:0008150//biological_process;GO:0015031//protein transport;GO:0015833//peptide transport	gi|225007541|ref|NM_023044.2|
99512	9	35	2.41	9.45	1.97128	6.16006e-05	0.000208506	Wdr47	WD repeat domain 47	GO:0005575//cellular_component	GO:0003674//molecular_function	GO:0008150//biological_process	gi|170172545|ref|NM_181400.3|
14367	9	35	2.41	9.45	1.97128	6.16006e-05	0.00020845	Fzd5	frizzled homolog 5 (Drosophila)	GO:0005794//Golgi apparatus;GO:0005886//plasma membrane;GO:0016020//membrane;GO:0016021//integral to membrane	GO:0004871//signal transducer activity;GO:0004872//receptor activity;GO:0004888//transmembrane receptor activity;GO:0004926//non-G-protein coupled 7TM receptor activity;GO:0004930//G-protein coupled receptor activity;GO:0005515//protein binding	GO:0001525//angiogenesis;GO:0007165//signal transduction;GO:0007166//cell surface receptor linked signal transduction;GO:0007186//G-protein coupled receptor protein signaling pathway;GO:0007275//multicellular organismal development;GO:0016055//Wnt receptor signaling pathway;GO:0030154//cell differentiation;GO:0048469//cell maturation;GO:0060716//labyrinthine layer blood vessel development	gi|111160872|ref|NM_001042659.1|
208768	76	294	20.35	79.36	1.96338	0	0	BC031781	cDNA sequence BC031781	GO:0005575//cellular_component	GO:0003674//molecular_function	GO:0008150//biological_process	gi|22122372|ref|NM_145943.1|
71268	99	381	26.5	102.85	1.95648	0	0	Lrrfip2	leucine rich repeat (in FLII) interacting protein 2	-	-	GO:0016055//Wnt receptor signaling pathway	gi|258679523|ref|NM_001164838.1|
76792	79	304	21.15	82.06	1.95602	0	0	2410131K14Rik	RIKEN cDNA 2410131K14 gene	GO:0005575//cellular_component;GO:0005576//extracellular region	GO:0003674//molecular_function	GO:0008150//biological_process	gi|124486988|ref|NM_001081236.1|
244416	26	100	6.96	26.99	1.95527	8.54338e-11	5.14351e-10	Ppp1r3b	protein phosphatase 1, regulatory (inhibitor) subunit 3B	GO:0000164//protein phosphatase type 1 complex;GO:0005575//cellular_component;GO:0005625//soluble fraction;GO:0005792//microsome;GO:0042587//glycogen granule	GO:0003674//molecular_function;GO:0004721//phosphoprotein phosphatase activity;GO:0019899//enzyme binding	GO:0005975//carbohydrate metabolic process;GO:0005977//glycogen metabolic process;GO:0005979//regulation of glycogen biosynthetic process;GO:0005981//regulation of glycogen catabolic process	gi|51036623|ref|NM_177741.3|
19708	83	319	22.22	86.11	1.95432	8.90398e-14	7.19198e-13	Dpf2	D4, zinc and double PHD fingers family 2	GO:0005622//intracellular;GO:0005634//nucleus;GO:0005737//cytoplasm	GO:0005515//protein binding;GO:0008270//zinc ion binding;GO:0046872//metal ion binding	GO:0006350//transcription;GO:0006915//apoptosis;GO:0045449//regulation of transcription	gi|261862331|ref|NM_011262.4|
12870	68	260	18.2	70.19	1.94733	0	0	Cp	ceruloplasmin	GO:0005576//extracellular region;GO:0005615//extracellular space;GO:0005615//extracellular space;GO:0046658//anchored to plasma membrane	GO:0004322//ferroxidase activity;GO:0005507//copper ion binding;GO:0005507//copper ion binding;GO:0016491//oxidoreductase activity;GO:0046872//metal ion binding	GO:0006810//transport;GO:0006811//ion transport;GO:0006825//copper ion transport;GO:0046688//response to copper ion;GO:0055114//oxidation reduction	gi|110347563|ref|NM_007752.2|
319269	27	103	7.23	27.8	1.94302	4.5928e-11	2.8256e-10	A130040M12Rik	RIKEN cDNA A130040M12 gene	GO:0005575//cellular_component	GO:0003674//molecular_function	GO:0008150//biological_process	gi|142381414|ref|NR_002860.2|
15277	270	1024	72.28	276.43	1.93525	2.73558e-13	2.06828e-12	Hk2	hexokinase 2	GO:0005739//mitochondrion	GO:0000166//nucleotide binding;GO:0004396//hexokinase activity;GO:0004396//hexokinase activity;GO:0005524//ATP binding;GO:0005536//glucose binding;GO:0016301//kinase activity;GO:0016740//transferase activity;GO:0016773//phosphotransferase activity, alcohol group as acceptor	GO:0005975//carbohydrate metabolic process;GO:0006006//glucose metabolic process;GO:0006096//glycolysis;GO:0046835//carbohydrate phosphorylation;GO:0046835//carbohydrate phosphorylation	gi|163965442|ref|NM_013820.3|
214133	116	439	31.05	118.51	1.93234	2.84218e-14	2.40957e-13	Tet2	tet oncogene family member 2	GO:0005575//cellular_component	GO:0003674//molecular_function;GO:0016491//oxidoreductase activity;GO:0016702//oxidoreductase activity, acting on single donors with incorporation of molecular oxygen, incorporation of two atoms of oxygen;GO:0046872//metal ion binding	GO:0001822//kidney development;GO:0007049//cell cycle;GO:0009791//post-embryonic development;GO:0055114//oxidation reduction	gi|157057151|ref|NM_001040400.2|
18715	9	34	2.41	9.18	1.92946	9.7887e-05	0.000322441	Pim2	proviral integration site 2	-	GO:0000166//nucleotide binding;GO:0004672//protein kinase activity;GO:0004674//protein serine/threonine kinase activity;GO:0005515//protein binding;GO:0005524//ATP binding;GO:0016301//kinase activity;GO:0016740//transferase activity	GO:0006468//protein amino acid phosphorylation;GO:0006915//apoptosis;GO:0006916//anti-apoptosis;GO:0008637//apoptotic mitochondrial changes;GO:0010508//positive regulation of autophagy;GO:0043123//positive regulation of I-kappaB kinase/NF-kappaB cascade	gi|133908617|ref|NM_138606.2|
11747	1136	4283	304.11	1156.19	1.92671	5.02842e-12	3.32659e-11	Anxa5	annexin A5	-	GO:0005509//calcium ion binding;GO:0005515//protein binding;GO:0005544//calcium-dependent phospholipid binding;GO:0030971//receptor tyrosine kinase binding;GO:0043499//eukaryotic cell surface binding	GO:0007596//blood coagulation;GO:0010033//response to organic substance;GO:0050819//negative regulation of coagulation;GO:0051260//protein homooligomerization	gi|218156335|ref|NM_009673.2|
20299	13	49	3.48	13.23	1.92665	2.85044e-06	1.14862e-05	Ccl22	chemokine (C-C motif) ligand 22	GO:0005576//extracellular region;GO:0005615//extracellular space	GO:0005125//cytokine activity;GO:0008009//chemokine activity	GO:0006935//chemotaxis;GO:0006954//inflammatory response;GO:0006955//immune response	gi|154240695|ref|NM_009137.2|
14102	29	109	7.76	29.42	1.92267	1.35003e-11	8.65951e-11	Fas	Fas (TNF receptor superfamily member 6)	GO:0005576//extracellular region;GO:0009897//external side of plasma membrane;GO:0009986//cell surface;GO:0009986//cell surface;GO:0016020//membrane;GO:0016021//integral to membrane;GO:0045121//membrane raft;GO:0048471//perinuclear region of cytoplasm	GO:0004872//receptor activity;GO:0004888//transmembrane receptor activity;GO:0005031//tumor necrosis factor receptor activity;GO:0005515//protein binding	GO:0002377//immunoglobulin production;GO:0003014//renal system process;GO:0006915//apoptosis;GO:0006915//apoptosis;GO:0006915//apoptosis;GO:0006924//activation-induced cell death of T cells;GO:0006924//activation-induced cell death of T cells;GO:0006925//inflammatory cell apoptosis;GO:0006925//inflammatory cell apoptosis;GO:0006927//transformed cell apoptosis;GO:0006955//immune response;GO:000716…	gi|226443052|ref|NM_001146708.1|
98733	8	30	2.14	8.1	1.92031	0.000271796	0.000835264	Obsl1	obscurin-like 1	GO:0005575//cellular_component	GO:0003674//molecular_function	GO:0008150//biological_process	gi|170763521|ref|NM_178884.5|
27053	16	60	4.28	16.2	1.92031	2.42538e-07	1.09449e-06	Asns	asparagine synthetase	GO:0005625//soluble fraction	GO:0000166//nucleotide binding;GO:0004066//asparagine synthase (glutamine-hydrolyzing) activity;GO:0005524//ATP binding;GO:0016874//ligase activity;GO:0042803//protein homodimerization activity;GO:0048037//cofactor binding	GO:0006529//asparagine biosynthetic process;GO:0006541//glutamine metabolic process;GO:0008152//metabolic process;GO:0008652//cellular amino acid biosynthetic process	gi|146134364|ref|NM_012055.3|
18452	8	30	2.14	8.1	1.92031	0.000271796	0.000835061	P4ha2	procollagen-proline, 2-oxoglutarate 4-dioxygenase (proline 4-hydroxylase), alpha II polypeptide	GO:0005783//endoplasmic reticulum	GO:0004656//procollagen-proline 4-dioxygenase activity;GO:0005488//binding;GO:0005506//iron ion binding;GO:0005515//protein binding;GO:0016491//oxidoreductase activity;GO:0016702//oxidoreductase activity, acting on single donors with incorporation of molecular oxygen, incorporation of two atoms of oxygen;GO:0016705//oxidoreductase activity, acting on paired donors, with incorporation or reduction…	GO:0018401//peptidyl-proline hydroxylation to 4-hydroxy-L-proline;GO:0055114//oxidation reduction	gi|226874875|ref|NM_011031.2|
20893	523	1963	140.01	529.91	1.92022	1.63203e-13	1.283e-12	Bhlhe40	basic helix-loop-helix family, member e40	GO:0005634//nucleus;GO:0005634//nucleus	GO:0003677//DNA binding;GO:0005515//protein binding;GO:0005515//protein binding;GO:0016564//transcription repressor activity;GO:0016564//transcription repressor activity;GO:0030528//transcription regulator activity	GO:0006350//transcription;GO:0006355//regulation of transcription, DNA-dependent;GO:0007623//circadian rhythm;GO:0009416//response to light stimulus;GO:0009649//entrainment of circadian clock;GO:0045449//regulation of transcription;GO:0045892//negative regulation of transcription, DNA-dependent	gi|146134431|ref|NM_011498.4|
68667	28	105	7.5	28.34	1.91788	2.66886e-11	1.66873e-10	Trpm4	transient receptor potential cation channel, subfamily M, member 4	GO:0005886//plasma membrane;GO:0016020//membrane;GO:0016021//integral to membrane	GO:0000166//nucleotide binding;GO:0005216//ion channel activity;GO:0005227//calcium activated cation channel activity;GO:0005244//voltage-gated ion channel activity;GO:0005262//calcium channel activity;GO:0005516//calmodulin binding;GO:0005524//ATP binding	GO:0006810//transport;GO:0006811//ion transport;GO:0006816//calcium ion transport;GO:0042391//regulation of membrane potential;GO:0055085//transmembrane transport	gi|157824092|ref|NM_175130.4|
20529	334	1249	89.41	337.17	1.91497	6.4393e-14	5.27872e-13	Slc31a1	solute carrier family 31, member 1	GO:0016020//membrane;GO:0016021//integral to membrane	GO:0005375//copper ion transmembrane transporter activity	GO:0006810//transport;GO:0006811//ion transport;GO:0006825//copper ion transport	gi|227116312|ref|NM_175090.4|
15275	64	239	17.13	64.52	1.91322	0	0	Hk1	hexokinase 1	GO:0005739//mitochondrion;GO:0005739//mitochondrion;GO:0005741//mitochondrial outer membrane;GO:0005829//cytosol;GO:0005829//cytosol;GO:0005901//caveola;GO:0016020//membrane	GO:0000166//nucleotide binding;GO:0004340//glucokinase activity;GO:0004396//hexokinase activity;GO:0004396//hexokinase activity;GO:0004396//hexokinase activity;GO:0004672//protein kinase activity;GO:0005515//protein binding;GO:0005524//ATP binding;GO:0005536//glucose binding;GO:0016301//kinase activity;GO:0016740//transferase activity;GO:0016773//phosphotransferase activity, alcohol group as acce…	GO:0005975//carbohydrate metabolic process;GO:0006096//glycolysis;GO:0006096//glycolysis;GO:0006468//protein amino acid phosphorylation;GO:0010359//regulation of anion channel activity;GO:0018105//peptidyl-serine phosphorylation;GO:0018107//peptidyl-threonine phosphorylation;GO:0018108//peptidyl-tyrosine phosphorylation;GO:0043066//negative regulation of apoptosis;GO:0046777//protein amino acid a…	gi|225735581|ref|NM_010438.3|
19024	15	56	4.02	15.12	1.91119	6.26864e-07	2.71084e-06	Ppfibp2	protein tyrosine phosphatase, receptor-type, F interacting protein, binding protein 2	-	GO:0003677//DNA binding;GO:0008907//integrase activity	GO:0015074//DNA integration	gi|254588044|ref|NM_008905.2|
17912	15	56	4.02	15.12	1.91119	6.26864e-07	2.70991e-06	Myo1b	myosin IB	GO:0005903//brush border;GO:0016459//myosin complex	GO:0000166//nucleotide binding;GO:0003674//molecular_function;GO:0003774//motor activity;GO:0003779//actin binding;GO:0005516//calmodulin binding;GO:0005524//ATP binding	GO:0008150//biological_process	gi|240120041|ref|NM_001161817.1|
26395	129	479	34.53	129.31	1.90491	0	0	Map2k1	mitogen-activated protein kinase kinase 1	GO:0005625//soluble fraction;GO:0005794//Golgi apparatus;GO:0005829//cytosol;GO:0005874//microtubule;GO:0005886//plasma membrane;GO:0005938//cell cortex;GO:0030425//dendrite;GO:0032839//dendrite cytoplasm;GO:0033267//axon part;GO:0043204//perikaryon;GO:0048471//perinuclear region of cytoplasm	GO:0000166//nucleotide binding;GO:0004672//protein kinase activity;GO:0004674//protein serine/threonine kinase activity;GO:0004708//MAP kinase kinase activity;GO:0004708//MAP kinase kinase activity;GO:0004713//protein tyrosine kinase activity;GO:0004728//receptor signaling protein tyrosine phosphatase activity;GO:0005515//protein binding;GO:0005524//ATP binding;GO:0016301//kinase activity;GO:0016…	GO:0000165//MAPKKK cascade;GO:0000187//activation of MAPK activity;GO:0000187//activation of MAPK activity;GO:0003056//regulation of vascular smooth muscle contraction;GO:0006468//protein amino acid phosphorylation;GO:0006468//protein amino acid phosphorylation;GO:0006979//response to oxidative stress;GO:0007067//mitosis;GO:0008283//cell proliferation;GO:0030182//neuron differentiation;GO:0030182…	gi|142372689|ref|NM_008927.3|
100042498	62	229	16.6	61.82	1.89689	0	0	2210403K04Rik	RIKEN cDNA 2210403K04 gene	GO:0005575//cellular_component	GO:0003674//molecular_function	GO:0008150//biological_process	gi|262263294|ref|NR_030711.1|
72020	48	175	12.85	47.24	1.87824	7.68274e-14	6.24142e-13	Zfp654	zinc finger protein 654	GO:0005575//cellular_component;GO:0005622//intracellular;GO:0005634//nucleus	GO:0003674//molecular_function;GO:0003677//DNA binding;GO:0008270//zinc ion binding;GO:0046872//metal ion binding	GO:0006350//transcription;GO:0008150//biological_process;GO:0045449//regulation of transcription	gi|67972643|ref|NM_028059.2|
407819	51	185	13.65	49.94	1.87129	0	0	BC031181	cDNA sequence BC031181	GO:0005575//cellular_component	GO:0003674//molecular_function	GO:0008150//biological_process	gi|113679825|ref|NM_001001181.3|
68190	21	76	5.62	20.52	1.86839	1.04211e-08	5.33453e-08	5330426P16Rik	RIKEN cDNA 5330426P16 gene	GO:0005575//cellular_component	GO:0003674//molecular_function	GO:0008150//biological_process	gi|255683370|ref|NR_028300.1|
21897	223	802	59.7	216.5	1.85856	0	0	Tlr1	toll-like receptor 1	GO:0005886//plasma membrane;GO:0016020//membrane;GO:0016021//integral to membrane;GO:0031224//intrinsic to membrane;GO:0031410//cytoplasmic vesicle;GO:0035354;GO:0045335//phagocytic vesicle	GO:0004872//receptor activity;GO:0004888//transmembrane receptor activity;GO:0005515//protein binding;GO:0042497;GO:0046982//protein heterodimerization activity	GO:0006952//defense response;GO:0006954//inflammatory response;GO:0006955//immune response;GO:0007165//signal transduction;GO:0007250//activation of NF-kappaB-inducing kinase activity;GO:0042116//macrophage activation;GO:0042495;GO:0042495;GO:0042535//positive regulation of tumor necrosis factor biosynthetic process;GO:0045087//innate immune response;GO:0045410//positive regulation of interleukin…	gi|13507602|ref|NM_030682.1|
112405	157	564	42.03	152.25	1.85695	0	0	Egln1	EGL nine homolog 1 (C. elegans)	-	GO:0005506//iron ion binding;GO:0008270//zinc ion binding;GO:0016491//oxidoreductase activity;GO:0016702//oxidoreductase activity, acting on single donors with incorporation of molecular oxygen, incorporation of two atoms of oxygen;GO:0016705//oxidoreductase activity, acting on paired donors, with incorporation or reduction of molecular oxygen;GO:0031418//L-ascorbic acid binding;GO:0046872//metal…	GO:0001666//response to hypoxia;GO:0055008//cardiac muscle tissue morphogenesis;GO:0055114//oxidation reduction;GO:0060347//heart trabecula formation;GO:0060412//ventricular septum morphogenesis;GO:0060711//labyrinthine layer development	gi|158303305|ref|NM_053207.2|
231506	21	75	5.62	20.25	1.84928	1.54456e-08	7.77135e-08	Lin54	lin-54 homolog (C. elegans)	GO:0005575//cellular_component;GO:0005634//nucleus;GO:0005694//chromosome	GO:0003674//molecular_function;GO:0003677//DNA binding	GO:0006350//transcription;GO:0007049//cell cycle;GO:0008150//biological_process;GO:0045449//regulation of transcription	gi|169234728|ref|NM_001115010.1|
74185	14	50	3.75	13.5	1.848	3.96968e-06	1.55939e-05	Gbe1	glucan (1,4-alpha-), branching enzyme 1	GO:0005575//cellular_component;GO:0005625//soluble fraction	GO:0003824//catalytic activity;GO:0003844//1,4-alpha-glucan branching enzyme activity;GO:0004553//hydrolase activity, hydrolyzing O-glycosyl compounds;GO:0005529//sugar binding;GO:0016740//transferase activity;GO:0016757//transferase activity, transferring glycosyl groups;GO:0043169//cation binding	GO:0005975//carbohydrate metabolic process;GO:0005978//glycogen biosynthetic process	gi|118130540|ref|NM_028803.3|
106628	23	82	6.16	22.14	1.84565	3.45002e-09	1.84288e-08	Trip10	thyroid hormone receptor interactor 10	GO:0005737//cytoplasm;GO:0005764//lysosome;GO:0005794//Golgi apparatus;GO:0005856//cytoskeleton;GO:0005874//microtubule;GO:0005886//plasma membrane;GO:0016020//membrane	GO:0003674//molecular_function;GO:0005515//protein binding;GO:0008289//lipid binding	GO:0006897//endocytosis;GO:0042538//hyperosmotic salinity response	gi|146149189|ref|NM_134125.3|
73158	216	768	57.82	207.32	1.84222	6.06182e-14	4.98219e-13	Larp1	La ribonucleoprotein domain family, member 1	GO:0005737//cytoplasm	GO:0003674//molecular_function	GO:0008150//biological_process	gi|226442900|ref|NM_028451.1|
12297	9	32	2.41	8.64	1.842	0.000247918	0.000767478	Cacnb3	calcium channel, voltage-dependent, beta 3 subunit	GO:0005891//voltage-gated calcium channel complex;GO:0005891//voltage-gated calcium channel complex;GO:0016324//apical plasma membrane	GO:0005216//ion channel activity;GO:0005244//voltage-gated ion channel activity;GO:0005245//voltage-gated calcium channel activity;GO:0005262//calcium channel activity;GO:0005515//protein binding;GO:0008331//high voltage-gated calcium channel activity	GO:0006810//transport;GO:0006811//ion transport;GO:0006816//calcium ion transport;GO:0050852//T cell receptor signaling pathway	gi|113680270|ref|NM_007581.2|
20442	82	291	21.95	78.56	1.83957	0	0	St3gal1	ST3 beta-galactoside alpha-2,3-sialyltransferase 1	GO:0005576//extracellular region;GO:0005794//Golgi apparatus;GO:0016020//membrane;GO:0016021//integral to membrane;GO:0030173//integral to Golgi membrane	GO:0003836//beta-galactoside alpha-2,3-sialyltransferase activity;GO:0008373//sialyltransferase activity;GO:0016740//transferase activity;GO:0016757//transferase activity, transferring glycosyl groups	GO:0006486//protein amino acid glycosylation	gi|113681284|ref|NM_009177.4|
105203	22	78	5.89	21.06	1.83817	8.9167e-09	4.59045e-08	BC016423	cDNA sequence BC016423	GO:0005575//cellular_component	GO:0003674//molecular_function	GO:0008150//biological_process	gi|158749614|ref|NM_134063.3|
74155	13	46	3.48	12.42	1.83551	1.07774e-05	4.02728e-05	Errfi1	ERBB receptor feedback inhibitor 1	GO:0005737//cytoplasm;GO:0005829//cytosol	GO:0004872//receptor activity;GO:0005515//protein binding	GO:0031098//stress-activated protein kinase signaling pathway	gi|19526961|ref|NM_133753.1|
231510	15	53	4.02	14.31	1.83176	2.29216e-06	9.34371e-06	Agpat9	1-acylglycerol-3-phosphate O-acyltransferase 9	GO:0005783//endoplasmic reticulum;GO:0016020//membrane;GO:0016021//integral to membrane	GO:0004366//glycerol-3-phosphate O-acyltransferase activity;GO:0008415//acyltransferase activity;GO:0016740//transferase activity	GO:0008152//metabolic process;GO:0008654//phospholipid biosynthetic process;GO:0019432//triglyceride biosynthetic process	gi|117553636|ref|NM_172715.3|
67434	36	127	9.64	34.28	1.83026	4.34764e-13	3.18802e-12	Ankrd33b	ankyrin repeat domain 33B	GO:0005575//cellular_component	GO:0003674//molecular_function;GO:0003677//DNA binding	GO:0008150//biological_process	gi|256600244|ref|NM_026153.3|
237256	148	519	39.62	140.1	1.82216	0	0	Zc3h12d	zinc finger CCCH type containing 12D	GO:0005575//cellular_component	GO:0003674//molecular_function;GO:0003676//nucleic acid binding;GO:0004518//nuclease activity;GO:0004519//endonuclease activity;GO:0008270//zinc ion binding;GO:0016787//hydrolase activity;GO:0046872//metal ion binding	GO:0008150//biological_process	gi|226423911|ref|NM_172785.3|
75627	22	77	5.89	20.79	1.81955	1.3509e-08	6.83776e-08	Snapc1	small nuclear RNA activating complex, polypeptide 1	GO:0005575//cellular_component;GO:0005634//nucleus	GO:0003674//molecular_function;GO:0003677//DNA binding	GO:0006350//transcription;GO:0008150//biological_process;GO:0045449//regulation of transcription	gi|142386213|ref|NM_178392.4|
52440	954	3336	255.39	900.55	1.8181	6.87894e-13	4.95229e-12	Tax1bp1	Tax1 (human T-cell leukemia virus type I) binding protein 1	GO:0005622//intracellular	GO:0005515//protein binding;GO:0008270//zinc ion binding	GO:0006915//apoptosis;GO:0006916//anti-apoptosis	gi|256773240|ref|NM_025816.3|
268783	25	87	6.69	23.49	1.81197	1.72234e-09	9.43521e-09	Mtmr12	myotubularin related protein 12	GO:0005575//cellular_component;GO:0005737//cytoplasm	GO:0003674//molecular_function;GO:0016791//phosphatase activity	GO:0008150//biological_process;GO:0016311//dephosphorylation	gi|118129923|ref|NM_172958.3|
76089	59	205	15.79	55.34	1.80931	0	0	Rapgef2	Rap guanine nucleotide exchange factor (GEF) 2	GO:0005622//intracellular;GO:0005886//plasma membrane;GO:0016020//membrane	GO:0005085//guanyl-nucleotide exchange factor activity;GO:0005515//protein binding	GO:0007165//signal transduction;GO:0007264//small GTPase mediated signal transduction	gi|157278452|ref|NM_001099624.2|
14936	17	59	4.55	15.93	1.80781	7.64668e-07	3.28877e-06	Gys1	glycogen synthase 1, muscle	GO:0005625//soluble fraction;GO:0005737//cytoplasm;GO:0016234//inclusion body	GO:0004373//glycogen (starch) synthase activity;GO:0004373//glycogen (starch) synthase activity;GO:0005515//protein binding;GO:0005536//glucose binding;GO:0016740//transferase activity;GO:0016757//transferase activity, transferring glycosyl groups	GO:0005977//glycogen metabolic process;GO:0005978//glycogen biosynthetic process;GO:0005978//glycogen biosynthetic process;GO:0007507//heart development	gi|119672917|ref|NM_030678.3|
15439	522	1803	139.74	486.72	1.80035	0	0	Hp	haptoglobin	GO:0005576//extracellular region;GO:0005615//extracellular space;GO:0005783//endoplasmic reticulum;GO:0005794//Golgi apparatus	GO:0003824//catalytic activity;GO:0004252//serine-type endopeptidase activity;GO:0030492//hemoglobin binding;GO:0042803//protein homodimerization activity	GO:0001889//liver development;GO:0006508//proteolysis	gi|254910958|ref|NM_017370.2|
74015	14	48	3.75	12.96	1.7891	9.72442e-06	3.65975e-05	Fcho1	FCH domain only 1	GO:0005575//cellular_component;GO:0030131//clathrin adaptor complex	GO:0003674//molecular_function;GO:0005515//protein binding	GO:0006886//intracellular protein transport;GO:0008150//biological_process;GO:0016192//vesicle-mediated transport	gi|255683302|ref|NM_028715.3|
18045	43	147	11.51	39.68	1.78552	9.81438e-14	7.87704e-13	Nfyb	nuclear transcription factor-Y beta	GO:0005622//intracellular;GO:0005634//nucleus;GO:0005634//nucleus;GO:0005667//transcription factor complex	GO:0003677//DNA binding;GO:0003700//transcription factor activity;GO:0005515//protein binding;GO:0043565//sequence-specific DNA binding	GO:0006350//transcription;GO:0006355//regulation of transcription, DNA-dependent;GO:0045449//regulation of transcription;GO:0045893//positive regulation of transcription, DNA-dependent	gi|70909330|ref|NM_010914.2|
54519	327	1115	87.54	300.99	1.7817	4.20996e-13	3.09244e-12	Apbb1ip	amyloid beta (A4) precursor protein-binding, family B, member 1 interacting protein	GO:0005737//cytoplasm;GO:0005856//cytoskeleton;GO:0005886//plasma membrane;GO:0016020//membrane;GO:0030054//cell junction;GO:0042995//cell projection	-	GO:0007165//signal transduction	gi|158635999|ref|NM_019456.2|
71648	77	262	20.61	70.73	1.77898	0	0	Optn	optineurin	GO:0005737//cytoplasm;GO:0005794//Golgi apparatus;GO:0048471//perinuclear region of cytoplasm	GO:0005515//protein binding	GO:0034613//cellular protein localization	gi|133893033|ref|NM_181848.4|
12775	21	71	5.62	19.17	1.77021	8.5437e-08	4.01148e-07	Ccr7	chemokine (C-C motif) receptor 7	GO:0005886//plasma membrane;GO:0016020//membrane;GO:0016021//integral to membrane	GO:0004871//signal transducer activity;GO:0004872//receptor activity;GO:0004930//G-protein coupled receptor activity;GO:0016493//C-C chemokine receptor activity	GO:0006935//chemotaxis;GO:0006955//immune response;GO:0007165//signal transduction;GO:0007186//G-protein coupled receptor protein signaling pathway	gi|116268120|ref|NM_007719.2|
23939	61	206	16.33	55.61	1.76782	0	0	Mapk7	mitogen-activated protein kinase 7	GO:0005634//nucleus;GO:0005737//cytoplasm	GO:0000166//nucleotide binding;GO:0004672//protein kinase activity;GO:0004674//protein serine/threonine kinase activity;GO:0004707//MAP kinase activity;GO:0005524//ATP binding;GO:0016301//kinase activity;GO:0016740//transferase activity	GO:0006468//protein amino acid phosphorylation;GO:0006915//apoptosis;GO:0007049//cell cycle;GO:0030154//cell differentiation;GO:0045765//regulation of angiogenesis	gi|6754633|ref|NM_011841.1|
215632	65	219	17.4	59.12	1.76456	0	0	Psd4	pleckstrin and Sec7 domain containing 4	GO:0005575//cellular_component;GO:0005622//intracellular;GO:0005886//plasma membrane;GO:0016020//membrane	GO:0003674//molecular_function;GO:0005085//guanyl-nucleotide exchange factor activity;GO:0005086//ARF guanyl-nucleotide exchange factor activity	GO:0008150//biological_process;GO:0032012//regulation of ARF protein signal transduction	gi|46402517|ref|NM_177611.3|
380713	17	57	4.55	15.39	1.75805	1.85473e-06	7.65683e-06	Scarf1	scavenger receptor class F, member 1	-	GO:0005515//protein binding	GO:0016358//dendrite development	gi|87239975|ref|NM_001004157.2|
237436	46	154	12.31	41.57	1.75571	5.37348e-14	4.44533e-13	Gas2l3	growth arrest-specific 2 like 3	GO:0005575//cellular_component	GO:0003674//molecular_function	GO:0007050//cell cycle arrest;GO:0008150//biological_process	gi|120407061|ref|NM_001079876.1|
217151	259	866	69.33	233.78	1.7536	0	0	Arl5c	ADP-ribosylation factor-like 5C	GO:0005575//cellular_component;GO:0005622//intracellular	GO:0000166//nucleotide binding;GO:0003674//molecular_function;GO:0005525//GTP binding	GO:0007264//small GTPase mediated signal transduction;GO:0008150//biological_process	gi|46402216|ref|NM_207231.1|
100182	70	234	18.74	63.17	1.75312	0	0	Akna	AT-hook transcription factor	GO:0005575//cellular_component;GO:0005634//nucleus	GO:0003674//molecular_function;GO:0003677//DNA binding	GO:0006350//transcription;GO:0008150//biological_process;GO:0045449//regulation of transcription	gi|167830455|ref|NM_001045514.2|
14910	32	107	8.57	28.88	1.7527	5.84078e-11	3.56908e-10	Gt(ROSA)26Sor	gene trap ROSA 26, Philippe Soriano	-	-	-	gi|224177545|ref|NR_027009.1|
14815	142	474	38.01	127.96	1.75124	1.31228e-13	1.042e-12	Nr3c1	nuclear receptor subfamily 3, group C, member 1	GO:0005622//intracellular;GO:0005634//nucleus;GO:0005634//nucleus;GO:0005737//cytoplasm;GO:0005829//cytosol;GO:0016020//membrane;GO:0043234//protein complex	GO:0003677//DNA binding;GO:0003677//DNA binding;GO:0003682//chromatin binding;GO:0003690//double-stranded DNA binding;GO:0003700//transcription factor activity;GO:0003707//steroid hormone receptor activity;GO:0004872//receptor activity;GO:0004879//ligand-dependent nuclear receptor activity;GO:0004883//glucocorticoid receptor activity;GO:0004883//glucocorticoid receptor activity;GO:0005496//steroi…	GO:0006111//regulation of gluconeogenesis;GO:0006350//transcription;GO:0006355//regulation of transcription, DNA-dependent;GO:0006355//regulation of transcription, DNA-dependent;GO:0006366//transcription from RNA polymerase II promoter;GO:0006916//anti-apoptosis;GO:0008211//glucocorticoid metabolic process;GO:0016568//chromatin modification;GO:0030325//adrenal gland development;GO:0030512//negati…	gi|121247452|ref|NM_008173.3|
101533	18	60	4.82	16.2	1.74889	1.06904e-06	4.53159e-06	Klk9	kallikrein related-peptidase 9	GO:0005575//cellular_component	GO:0003674//molecular_function;GO:0008233//peptidase activity;GO:0008236//serine-type peptidase activity;GO:0016787//hydrolase activity	GO:0008150//biological_process	gi|158937289|ref|NM_028660.3|
12984	498	1646	133.32	444.34	1.73677	3.08642e-13	2.32243e-12	Csf2rb2	colony stimulating factor 2 receptor, beta 2, low-affinity (granulocyte-macrophage)	GO:0016020//membrane;GO:0016021//integral to membrane	GO:0004872//receptor activity;GO:0004896//cytokine receptor activity	GO:0019221//cytokine-mediated signaling pathway	gi|118131167|ref|NM_007781.2|
17355	105	346	28.11	93.4	1.73234	0	0	Aff1	AF4/FMR2 family, member 1	GO:0005634//nucleus	GO:0003700//transcription factor activity;GO:0016563//transcription activator activity	GO:0006350//transcription;GO:0045893//positive regulation of transcription, DNA-dependent	gi|124248528|ref|NM_001080798.1|
68705	78	256	20.88	69.11	1.72677	0	0	Gtf2f2	general transcription factor IIF, polypeptide 2	GO:0005575//cellular_component;GO:0005634//nucleus;GO:0005674//transcription factor TFIIF complex	GO:0000166//nucleotide binding;GO:0003677//DNA binding;GO:0003702//RNA polymerase II transcription factor activity;GO:0003824//catalytic activity;GO:0004386//helicase activity;GO:0005515//protein binding;GO:0005524//ATP binding;GO:0008026//ATP-dependent helicase activity;GO:0016251//general RNA polymerase II transcription factor activity;GO:0016787//hydrolase activity	GO:0006350//transcription;GO:0006366//transcription from RNA polymerase II promoter;GO:0006367//transcription initiation from RNA polymerase II promoter;GO:0008150//biological_process;GO:0045449//regulation of transcription;GO:0045944//positive regulation of transcription from RNA polymerase II promoter	gi|142351202|ref|NM_026816.3|
19255	97	318	25.97	85.84	1.7248	0	0	Ptpn2	protein tyrosine phosphatase, non-receptor type 2	GO:0005737//cytoplasm	GO:0004721//phosphoprotein phosphatase activity;GO:0004725//protein tyrosine phosphatase activity;GO:0004726//non-membrane spanning protein tyrosine phosphatase activity;GO:0016787//hydrolase activity;GO:0016791//phosphatase activity	GO:0006470//protein amino acid dephosphorylation;GO:0008286//insulin receptor signaling pathway;GO:0016311//dephosphorylation	gi|187831052|ref|NM_008977.3|
240396	94	308	25.16	83.14	1.72441	0	0	Mex3c	mex3 homolog C (C. elegans)	GO:0005575//cellular_component;GO:0005634//nucleus;GO:0005737//cytoplasm	GO:0003674//molecular_function;GO:0003723//RNA binding;GO:0005515//protein binding;GO:0008270//zinc ion binding;GO:0046872//metal ion binding	GO:0008150//biological_process	gi|158508712|ref|NM_001039214.4|
229663	456	1494	122.07	403.3	1.72414	1.61049e-12	1.12299e-11	Csde1	cold shock domain containing E1, RNA binding	GO:0005737//cytoplasm;GO:0005743//mitochondrial inner membrane	GO:0003676//nucleic acid binding;GO:0003677//DNA binding;GO:0003723//RNA binding	GO:0006355//regulation of transcription, DNA-dependent	gi|240255573|ref|NM_001161854.1|
210293	72	235	19.27	63.44	1.71904	0	0	Dock10	dedicator of cytokinesis 10	GO:0005575//cellular_component	GO:0005085//guanyl-nucleotide exchange factor activity;GO:0005089//Rho guanyl-nucleotide exchange factor activity;GO:0017048//Rho GTPase binding	GO:0008150//biological_process	gi|190194392|ref|NM_175291.3|
209212	38	124	10.17	33.47	1.71855	3.5516e-12	2.3934e-11	Osgin2	oxidative stress induced growth inhibitor family member 2	GO:0005575//cellular_component	GO:0003674//molecular_function	GO:0008150//biological_process	gi|227496928|ref|NM_145950.4|
207521	220	715	58.89	193.01	1.71258	1.36113e-13	1.07808e-12	Dtx4	deltex 4 homolog (Drosophila)	GO:0005575//cellular_component;GO:0005737//cytoplasm	GO:0003674//molecular_function;GO:0005515//protein binding;GO:0008270//zinc ion binding;GO:0046872//metal ion binding	GO:0007219//Notch signaling pathway;GO:0008150//biological_process	gi|188219610|ref|NM_172442.3|
50790	73	237	19.54	63.98	1.71119	0	0	Acsl4	acyl-CoA synthetase long-chain family member 4	GO:0005739//mitochondrion;GO:0005741//mitochondrial outer membrane;GO:0005777//peroxisome;GO:0005783//endoplasmic reticulum;GO:0005792//microsome;GO:0016020//membrane;GO:0016021//integral to membrane;GO:0031966//mitochondrial membrane;GO:0043025//cell soma	GO:0000166//nucleotide binding;GO:0003824//catalytic activity;GO:0004467//long-chain-fatty-acid-CoA ligase activity;GO:0004467//long-chain-fatty-acid-CoA ligase activity;GO:0005524//ATP binding;GO:0016874//ligase activity	GO:0006629//lipid metabolic process;GO:0006631//fatty acid metabolic process;GO:0006641//triglyceride metabolic process;GO:0008152//metabolic process;GO:0015908//fatty acid transport;GO:0019217//regulation of fatty acid metabolic process;GO:0060136//embryonic process involved in female pregnancy;GO:0060996	gi|75992923|ref|NM_207625.2|
71982	75	243	20.08	65.6	1.70794	0	0	Snx10	sorting nexin 10	GO:0005575//cellular_component	GO:0003674//molecular_function;GO:0005515//protein binding;GO:0035091//phosphoinositide binding	GO:0006810//transport;GO:0007154//cell communication;GO:0008150//biological_process;GO:0015031//protein transport	gi|188035862|ref|NM_001127349.1|
224224	94	304	25.16	82.06	1.70555	0	0	Impg2	interphotoreceptor matrix proteoglycan 2	GO:0005578//proteinaceous extracellular matrix;GO:0016020//membrane;GO:0016021//integral to membrane	GO:0004872//receptor activity;GO:0005540//hyaluronic acid binding;GO:0008201//heparin binding	GO:0008150//biological_process	gi|46519170|ref|NM_174876.3|
268301	57	184	15.26	49.67	1.70262	2.26486e-14	1.93047e-13	Ankrd57	ankyrin repeat domain 57	GO:0005575//cellular_component	GO:0003674//molecular_function	GO:0008150//biological_process	gi|187173281|ref|NM_172939.3|
20491	89	287	23.83	77.48	1.70105	0	0	Sla	src-like adaptor	GO:0005737//cytoplasm;GO:0005768//endosome	GO:0005515//protein binding	-	gi|71067131|ref|NM_009192.2|
74120	50	161	13.39	43.46	1.69853	1.17684e-14	1.02802e-13	Zfp263	zinc finger protein 263	GO:0005575//cellular_component;GO:0005634//nucleus	GO:0003677//DNA binding;GO:0016564//transcription repressor activity;GO:0046872//metal ion binding	GO:0006350//transcription;GO:0008150//biological_process;GO:0045449//regulation of transcription	gi|188219538|ref|NM_148924.3|
13382	201	645	53.81	174.12	1.69414	0	0	Dld	dihydrolipoamide dehydrogenase	GO:0005737//cytoplasm;GO:0005739//mitochondrion;GO:0005739//mitochondrion;GO:0019861//flagellum;GO:0043159//acrosomal matrix;GO:0045252//oxoglutarate dehydrogenase complex;GO:0045254//pyruvate dehydrogenase complex	GO:0004148//dihydrolipoyl dehydrogenase activity;GO:0004148//dihydrolipoyl dehydrogenase activity;GO:0016491//oxidoreductase activity;GO:0043544//lipoamide binding;GO:0050660//FAD binding;GO:0051287//NAD or NADH binding	GO:0006086//acetyl-CoA biosynthetic process from pyruvate;GO:0006103//2-oxoglutarate metabolic process;GO:0006120//mitochondrial electron transport, NADH to ubiquinone;GO:0006508//proteolysis;GO:0007369//gastrulation;GO:0009106//lipoate metabolic process;GO:0042391//regulation of membrane potential;GO:0045454//cell redox homeostasis;GO:0048240//sperm capacitation;GO:0051068//dihydrolipoamide meta…	gi|164565429|ref|NM_007861.4|
263764	19	61	5.09	16.47	1.6941	1.48201e-06	6.18472e-06	Creg2	cellular repressor of E1A-stimulated genes 2	GO:0005576//extracellular region;GO:0005783//endoplasmic reticulum;GO:0005794//Golgi apparatus	GO:0003674//molecular_function	GO:0008150//biological_process	gi|76096370|ref|NM_170597.4|
14728	2872	9183	768.84	2478.94	1.68897	0	0	Lilrb4	leukocyte immunoglobulin-like receptor, subfamily B, member 4	GO:0005886//plasma membrane;GO:0016020//membrane;GO:0016021//integral to membrane	GO:0004872//receptor activity	-	gi|118129909|ref|NM_013532.2|
217692	21	67	5.62	18.09	1.68655	4.91706e-07	2.14839e-06	Sipa1l1	signal-induced proliferation-associated 1 like 1	GO:0005622//intracellular;GO:0043197//dendritic spine;GO:0043234//protein complex	GO:0005096//GTPase activator activity;GO:0005515//protein binding	GO:0048167//regulation of synaptic plasticity;GO:0048814//regulation of dendrite morphogenesis;GO:0051056//regulation of small GTPase mediated signal transduction	gi|269784712|ref|NM_172579.3|
16451	335	1069	89.68	288.58	1.68611	0	0	Jak1	Janus kinase 1	GO:0005856//cytoskeleton;GO:0016020//membrane	GO:0000166//nucleotide binding;GO:0004672//protein kinase activity;GO:0004713//protein tyrosine kinase activity;GO:0004715//non-membrane spanning protein tyrosine kinase activity;GO:0004718//Janus kinase activity;GO:0005131//growth hormone receptor binding;GO:0005515//protein binding;GO:0005515//protein binding;GO:0005524//ATP binding;GO:0016301//kinase activity;GO:0016740//transferase activity	GO:0006468//protein amino acid phosphorylation;GO:0007167//enzyme linked receptor protein signaling pathway;GO:0007243//protein kinase cascade;GO:0018108//peptidyl-tyrosine phosphorylation;GO:0019221//cytokine-mediated signaling pathway;GO:0046677//response to antibiotic	gi|111607495|ref|NM_146145.2|
107767	100	319	26.77	86.11	1.68556	0	0	Scamp1	secretory carrier membrane protein 1	GO:0005768//endosome;GO:0005794//Golgi apparatus;GO:0008021//synaptic vesicle;GO:0016020//membrane;GO:0016021//integral to membrane;GO:0030672//synaptic vesicle membrane;GO:0042589//zymogen granule membrane;GO:0045202//synapse	GO:0005515//protein binding;GO:0019904//protein domain specific binding	GO:0006810//transport;GO:0006887//exocytosis;GO:0006897//endocytosis;GO:0015031//protein transport	gi|58037394|ref|NM_029153.1|
64095	22	70	5.89	18.9	1.68205	2.83544e-07	1.26868e-06	Gpr35	G protein-coupled receptor 35	GO:0005886//plasma membrane;GO:0005887//integral to plasma membrane;GO:0016020//membrane;GO:0016021//integral to membrane	GO:0004871//signal transducer activity;GO:0004872//receptor activity;GO:0004930//G-protein coupled receptor activity	GO:0007165//signal transduction;GO:0007186//G-protein coupled receptor protein signaling pathway	gi|157267235|ref|NM_001104529.1|
257632	36	114	9.64	30.77	1.67442	5.74734e-11	3.51368e-10	Nod2	nucleotide-binding oligomerization domain containing 2	GO:0005622//intracellular;GO:0005737//cytoplasm;GO:0042995//cell projection	GO:0000166//nucleotide binding;GO:0005515//protein binding;GO:0005524//ATP binding;GO:0016888//endodeoxyribonuclease activity, producing 5'-phosphomonoesters;GO:0032500//muramyl dipeptide binding;GO:0042834//peptidoglycan binding	GO:0002227//innate immune response in mucosa;GO:0002253//activation of immune response;GO:0002282//microglial cell activation during immune response;GO:0002381//immunoglobulin production during immune response;GO:0002732//positive regulation of dendritic cell cytokine production;GO:0002925//positive regulation of humoral immune response mediated by circulating immunoglobulin;GO:0006952//defense r…	gi|83977453|ref|NM_145857.2|
29876	588	1861	157.41	502.37	1.67422	7.3963e-13	5.30662e-12	Clic4	chloride intracellular channel 4 (mitochondrial)	GO:0005634//nucleus;GO:0005737//cytoplasm;GO:0005739//mitochondrion;GO:0005886//plasma membrane;GO:0016020//membrane;GO:0016021//integral to membrane;GO:0031410//cytoplasmic vesicle;GO:0034707//chloride channel complex	GO:0005216//ion channel activity;GO:0005244//voltage-gated ion channel activity;GO:0005247//voltage-gated chloride channel activity;GO:0005254//chloride channel activity;GO:0032403//protein complex binding	GO:0006810//transport;GO:0006811//ion transport;GO:0006821//chloride transport	gi|118130925|ref|NM_013885.2|
gi|291167794|ref|NM_010213.3|	195	617	52.2	166.56	1.67392	7.10542e-14	5.79848e-13	-	-	-	-	-	gi|291167794|ref|NM_010213.3|
66352	25	79	6.69	21.33	1.67281	5.45834e-08	2.60636e-07	Blzf1	basic leucine zipper nuclear factor 1	GO:0005634//nucleus;GO:0005634//nucleus;GO:0005737//cytoplasm;GO:0005794//Golgi apparatus	GO:0005515//protein binding	GO:0006810//transport;GO:0007030//Golgi organization;GO:0015031//protein transport;GO:0016192//vesicle-mediated transport;GO:0043001//Golgi to plasma membrane protein transport	gi|237649004|ref|NM_001160208.1|
233806	19	60	5.09	16.2	1.67026	2.28928e-06	9.33498e-06	Tmem159	transmembrane protein 159	GO:0005575//cellular_component;GO:0016020//membrane;GO:0016021//integral to membrane	GO:0003674//molecular_function	GO:0008150//biological_process	gi|21704177|ref|NM_145586.1|
65106	302	952	80.85	256.99	1.66839	3.65042e-13	2.71134e-12	Arl6ip5	ADP-ribosylation factor-like 6 interacting protein 5	GO:0005737//cytoplasm;GO:0005783//endoplasmic reticulum;GO:0005856//cytoskeleton;GO:0016020//membrane;GO:0016021//integral to membrane	GO:0005515//protein binding;GO:0008022//protein C-terminus binding	GO:0015813//L-glutamate transport;GO:0051051//negative regulation of transport	gi|118130383|ref|NM_022992.2|
16477	240	755	64.25	203.81	1.66546	0	0	Junb	Jun-B oncogene	GO:0005634//nucleus	GO:0003677//DNA binding;GO:0003677//DNA binding;GO:0003690//double-stranded DNA binding;GO:0003700//transcription factor activity;GO:0016563//transcription activator activity;GO:0043565//sequence-specific DNA binding;GO:0046983//protein dimerization activity	GO:0001570//vasculogenesis;GO:0001649//osteoblast differentiation;GO:0001701//in utero embryonic development;GO:0001829//trophectodermal cell differentiation;GO:0001829//trophectodermal cell differentiation;GO:0006350//transcription;GO:0006355//regulation of transcription, DNA-dependent;GO:0006366//transcription from RNA polymerase II promoter;GO:0009987//cellular process;GO:0030316//osteoclast d…	gi|255918222|ref|NM_008416.2|
16164	83	261	22.22	70.46	1.66495	8.90398e-14	7.20118e-13	Il13ra1	interleukin 13 receptor, alpha 1	GO:0016020//membrane;GO:0016021//integral to membrane	GO:0004872//receptor activity;GO:0004896//cytokine receptor activity;GO:0016515//interleukin-13 receptor activity	GO:0002639//positive regulation of immunoglobulin production;GO:0030890//positive regulation of B cell proliferation	gi|118129910|ref|NM_133990.4|
57444	49	154	13.12	41.57	1.66378	4.32986e-14	3.61746e-13	Isg20	interferon-stimulated protein	GO:0005575//cellular_component;GO:0005622//intracellular;GO:0005634//nucleus	GO:0003674//molecular_function;GO:0003676//nucleic acid binding;GO:0003723//RNA binding;GO:0004518//nuclease activity;GO:0004527//exonuclease activity;GO:0008859//exoribonuclease II activity;GO:0016787//hydrolase activity;GO:0046872//metal ion binding	GO:0008150//biological_process	gi|165377188|ref|NM_020583.5|
75234	79	248	21.15	66.95	1.66243	0	0	Rnf19b	ring finger protein 19B	GO:0005575//cellular_component;GO:0016020//membrane;GO:0016021//integral to membrane	GO:0003674//molecular_function;GO:0005515//protein binding;GO:0008270//zinc ion binding;GO:0016874//ligase activity;GO:0046872//metal ion binding	GO:0008150//biological_process	gi|244790052|ref|NM_029219.1|
20963	400	1255	107.08	338.79	1.6617	0	0	Syk	spleen tyrosine kinase	GO:0005737//cytoplasm;GO:0019815//B cell receptor complex;GO:0042101//T cell receptor complex	GO:0000166//nucleotide binding;GO:0004672//protein kinase activity;GO:0004713//protein tyrosine kinase activity;GO:0004713//protein tyrosine kinase activity;GO:0004715//non-membrane spanning protein tyrosine kinase activity;GO:0004716//receptor signaling protein tyrosine kinase activity;GO:0005515//protein binding;GO:0005524//ATP binding;GO:0016301//kinase activity;GO:0016740//transferase activit…	GO:0000187//activation of MAPK activity;GO:0000187//activation of MAPK activity;GO:0001820//serotonin secretion;GO:0006468//protein amino acid phosphorylation;GO:0007166//cell surface receptor linked signal transduction;GO:0007166//cell surface receptor linked signal transduction;GO:0007167//enzyme linked receptor protein signaling pathway;GO:0007186//G-protein coupled receptor protein signaling …	gi|56550044|ref|NM_011518.2|
17768	48	150	12.85	40.49	1.6558	1.62981e-13	1.28205e-12	Mthfd2	methylenetetrahydrofolate dehydrogenase (NAD+ dependent), methenyltetrahydrofolate cyclohydrolase	GO:0005739//mitochondrion	GO:0003824//catalytic activity;GO:0004477//methenyltetrahydrofolate cyclohydrolase activity;GO:0004487//methylenetetrahydrofolate dehydrogenase (NAD+) activity;GO:0004488//methylenetetrahydrofolate dehydrogenase (NADP+) activity;GO:0005488//binding;GO:0016491//oxidoreductase activity;GO:0016787//hydrolase activity	GO:0006730//one-carbon metabolic process;GO:0008152//metabolic process;GO:0009396//folic acid and derivative biosynthetic process;GO:0055114//oxidation reduction	gi|160333364|ref|NM_008638.2|
57317	47	146	12.58	39.41	1.64743	1.83853e-13	1.42935e-12	Sfrs4	splicing factor, arginine/serine-rich 4 (SRp75)	GO:0005634//nucleus	GO:0000166//nucleotide binding;GO:0003676//nucleic acid binding;GO:0003723//RNA binding	GO:0006397//mRNA processing;GO:0008380//RNA splicing	gi|165377172|ref|NM_020587.2|
20210	18337	56780	4908.85	15327.7	1.64268	0	0	Saa3	serum amyloid A 3	GO:0005576//extracellular region;GO:0034364//high-density lipoprotein particle	-	GO:0006953//acute-phase response	gi|118130197|ref|NM_011315.3|
19325	306	946	81.92	255.37	1.6403	0	0	Rab10	RAB10, member RAS oncogene family	GO:0005624//membrane fraction;GO:0005794//Golgi apparatus;GO:0005794//Golgi apparatus;GO:0005886//plasma membrane;GO:0016020//membrane;GO:0048471//perinuclear region of cytoplasm	GO:0000166//nucleotide binding;GO:0005515//protein binding;GO:0005525//GTP binding	GO:0006810//transport;GO:0006886//intracellular protein transport;GO:0007264//small GTPase mediated signal transduction;GO:0015031//protein transport	gi|236466305|ref|NM_016676.5|
12575	22	68	5.89	18.36	1.64023	6.7079e-07	2.89584e-06	Cdkn1a	cyclin-dependent kinase inhibitor 1A (P21)	GO:0000307//cyclin-dependent protein kinase holoenzyme complex;GO:0005634//nucleus;GO:0005634//nucleus;GO:0005737//cytoplasm;GO:0005829//cytosol	GO:0004860//protein kinase inhibitor activity;GO:0004861//cyclin-dependent protein kinase inhibitor activity;GO:0005515//protein binding;GO:0016301//kinase activity;GO:0030332//cyclin binding;GO:0032403//protein complex binding;GO:0046872//metal ion binding	GO:0006974//response to DNA damage stimulus;GO:0007049//cell cycle;GO:0007050//cell cycle arrest;GO:0008285//negative regulation of cell proliferation;GO:0009411//response to UV;GO:0030890//positive regulation of B cell proliferation;GO:0043066//negative regulation of apoptosis;GO:0043068//positive regulation of programmed cell death;GO:0045736//negative regulation of cyclin-dependent protein kin…	gi|161760647|ref|NM_007669.4|
18036	71	219	19.01	59.12	1.63689	0	0	Nfkbib	nuclear factor of kappa light polypeptide gene enhancer in B-cells inhibitor, beta	GO:0005634//nucleus;GO:0005737//cytoplasm;GO:0005829//cytosol	-	GO:0007165//signal transduction;GO:0007253//cytoplasmic sequestering of NF-kappaB	gi|118130180|ref|NM_010908.4|
74442	43	132	11.51	35.63	1.6302	4.68692e-12	3.1137e-11	Sgms2	sphingomyelin synthase 2	GO:0005794//Golgi apparatus;GO:0005886//plasma membrane;GO:0005887//integral to plasma membrane;GO:0016020//membrane;GO:0016021//integral to membrane;GO:0030173//integral to Golgi membrane	GO:0016301//kinase activity;GO:0016740//transferase activity;GO:0033188//sphingomyelin synthase activity;GO:0047493//ceramide cholinephosphotransferase activity	GO:0006629//lipid metabolic process;GO:0006665//sphingolipid metabolic process;GO:0006686//sphingomyelin biosynthetic process	gi|210147434|ref|NM_028943.5|
14360	31	95	8.3	25.65	1.62778	4.8028e-09	2.52812e-08	Fyn	Fyn proto-oncogene	GO:0005829//cytosol;GO:0005886//plasma membrane;GO:0016020//membrane	GO:0000166//nucleotide binding;GO:0004672//protein kinase activity;GO:0004713//protein tyrosine kinase activity;GO:0004713//protein tyrosine kinase activity;GO:0004715//non-membrane spanning protein tyrosine kinase activity;GO:0005515//protein binding;GO:0005524//ATP binding;GO:0015631//tubulin binding;GO:0016301//kinase activity;GO:0016740//transferase activity;GO:0046872//metal ion binding	GO:0001764//neuron migration;GO:0001764//neuron migration;GO:0006468//protein amino acid phosphorylation;GO:0007166//cell surface receptor linked signal transduction;GO:0007275//multicellular organismal development;GO:0008360//regulation of cell shape;GO:0018108//peptidyl-tyrosine phosphorylation;GO:0018108//peptidyl-tyrosine phosphorylation;GO:0018108//peptidyl-tyrosine phosphorylation;GO:003090…	gi|171543836|ref|NM_008054.2|
117171	85	260	22.75	70.19	1.6254	0	0	1110038F14Rik	RIKEN cDNA 1110038F14 gene	GO:0005575//cellular_component	GO:0003674//molecular_function	GO:0008150//biological_process	gi|31982592|ref|NM_054099.2|
12048	138	421	36.94	113.65	1.62134	2.24266e-14	1.91284e-13	Bcl2l1	BCL2-like 1	GO:0005622//intracellular;GO:0005737//cytoplasm;GO:0005739//mitochondrion;GO:0005740//mitochondrial envelope;GO:0005741//mitochondrial outer membrane;GO:0005829//cytosol;GO:0016020//membrane;GO:0016021//integral to membrane;GO:0031966//mitochondrial membrane;GO:0044429//mitochondrial part	GO:0005515//protein binding;GO:0043027//caspase inhibitor activity;GO:0046982//protein heterodimerization activity;GO:0046982//protein heterodimerization activity;GO:0051400	GO:0001541//ovarian follicle development;GO:0001541//ovarian follicle development;GO:0001541//ovarian follicle development;GO:0001701//in utero embryonic development;GO:0001836//release of cytochrome c from mitochondria;GO:0006915//apoptosis;GO:0006915//apoptosis;GO:0006916//anti-apoptosis;GO:0006916//anti-apoptosis;GO:0007281//germ cell development;GO:0007281//germ cell development;GO:0007283//s…	gi|118129881|ref|NM_009743.4|
17988	164	495	43.9	133.62	1.60584	6.66134e-14	5.45368e-13	Ndrg1	N-myc downstream regulated gene 1	GO:0005634//nucleus;GO:0005737//cytoplasm	-	GO:0045576//mast cell activation	gi|118150657|ref|NM_008681.2|
21426	60	181	16.06	48.86	1.60518	0	0	Tcfec	transcription factor EC	GO:0005634//nucleus	GO:0003677//DNA binding;GO:0030528//transcription regulator activity	GO:0006350//transcription;GO:0006355//regulation of transcription, DNA-dependent;GO:0034605//cellular response to heat;GO:0045449//regulation of transcription	gi|262205220|ref|NM_031198.3|
11910	242	726	64.78	195.98	1.59709	1.70974e-13	1.33911e-12	Atf3	activating transcription factor 3	GO:0005634//nucleus;GO:0005667//transcription factor complex	GO:0003677//DNA binding;GO:0003700//transcription factor activity;GO:0016564//transcription repressor activity;GO:0043565//sequence-specific DNA binding;GO:0046983//protein dimerization activity	GO:0006094//gluconeogenesis;GO:0006350//transcription;GO:0006355//regulation of transcription, DNA-dependent;GO:0008284//positive regulation of cell proliferation;GO:0045449//regulation of transcription	gi|160333688|ref|NM_007498.3|
27393	27	81	7.23	21.87	1.59689	9.97598e-08	4.66665e-07	Mrpl39	mitochondrial ribosomal protein L39	GO:0005739//mitochondrion;GO:0005762//mitochondrial large ribosomal subunit;GO:0005840//ribosome;GO:0030529//ribonucleoprotein complex	GO:0000166//nucleotide binding;GO:0003735//structural constituent of ribosome	GO:0000002//mitochondrial genome maintenance;GO:0006412//translation	gi|148747482|ref|NM_017404.3|
16468	76	228	20.35	61.55	1.59673	0	0	Jarid2	jumonji, AT rich interactive domain 2	GO:0005622//intracellular;GO:0005634//nucleus;GO:0035097//histone methyltransferase complex;GO:0035098//ESC/E(Z) complex	GO:0003677//DNA binding;GO:0003677//DNA binding;GO:0003682//chromatin binding;GO:0005515//protein binding;GO:0016564//transcription repressor activity;GO:0032452//histone demethylase activity	GO:0000122//negative regulation of transcription from RNA polymerase II promoter;GO:0001889//liver development;GO:0006350//transcription;GO:0007275//multicellular organismal development;GO:0008285//negative regulation of cell proliferation;GO:0016568//chromatin modification;GO:0030154//cell differentiation;GO:0031061//negative regulation of histone methylation;GO:0042127//regulation of cell proli…	gi|31981212|ref|NM_021878.2|
20587	41	123	10.98	33.2	1.59631	4.79452e-11	2.94397e-10	Smarcb1	SWI/SNF related, matrix associated, actin dependent regulator of chromatin, subfamily b, member 1	GO:0000228//nuclear chromosome;GO:0001741//XY body;GO:0005634//nucleus;GO:0005634//nucleus;GO:0016514//SWI/SNF complex;GO:0071564;GO:0071565	GO:0005515//protein binding	GO:0001824//blastocyst development;GO:0001835//blastocyst hatching;GO:0006338//chromatin remodeling;GO:0006350//transcription;GO:0007049//cell cycle;GO:0007399//nervous system development;GO:0008285//negative regulation of cell proliferation;GO:0016568//chromatin modification;GO:0030154//cell differentiation;GO:0045090//retroviral genome replication;GO:0045449//regulation of transcription	gi|240255561|ref|NM_011418.2|
19731	189	565	50.6	152.52	1.59179	1.71863e-13	1.34274e-12	Rgl1	ral guanine nucleotide dissociation stimulator,-like 1	GO:0005622//intracellular	GO:0005085//guanyl-nucleotide exchange factor activity	GO:0007165//signal transduction;GO:0007264//small GTPase mediated signal transduction;GO:0051056//regulation of small GTPase mediated signal transduction	gi|118131206|ref|NM_016846.3|
100604	47	140	12.58	37.79	1.58687	2.74892e-12	1.87546e-11	Lrrc8c	leucine rich repeat containing 8 family, member C	GO:0016020//membrane;GO:0016021//integral to membrane	GO:0005515//protein binding	-	gi|118129793|ref|NM_133897.2|
26373	1080	3217	289.12	868.43	1.58674	4.84258e-12	3.20868e-11	Clcn7	chloride channel 7	GO:0005764//lysosome;GO:0016020//membrane;GO:0016021//integral to membrane;GO:0031410//cytoplasmic vesicle	GO:0000166//nucleotide binding;GO:0005216//ion channel activity;GO:0005247//voltage-gated chloride channel activity;GO:0005515//protein binding;GO:0005524//ATP binding;GO:0015297//antiporter activity	GO:0006810//transport;GO:0006811//ion transport;GO:0006821//chloride transport;GO:0009268//response to pH;GO:0055085//transmembrane transport	gi|141802324|ref|NM_011930.3|
52118	90	268	24.09	72.35	1.58656	0	0	Pvr	poliovirus receptor	GO:0005575//cellular_component;GO:0016020//membrane;GO:0016021//integral to membrane	GO:0001618//viral receptor activity;GO:0004872//receptor activity;GO:0005515//protein binding	GO:0016337//cell-cell adhesion;GO:0016477//cell migration	gi|255918201|ref|NM_027514.2|
109263	22	65	5.89	17.55	1.57513	2.38596e-06	9.69483e-06	Rlf	rearranged L-myc fusion sequence	GO:0005575//cellular_component	GO:0003674//molecular_function	GO:0008150//biological_process	gi|124486603|ref|NM_001081013.1|
19271	225	664	60.23	179.25	1.57342	0	0	Ptprj	protein tyrosine phosphatase, receptor type, J	GO:0016020//membrane;GO:0016021//integral to membrane	GO:0004721//phosphoprotein phosphatase activity;GO:0004725//protein tyrosine phosphatase activity;GO:0016787//hydrolase activity;GO:0016791//phosphatase activity	GO:0001570//vasculogenesis;GO:0006470//protein amino acid dephosphorylation;GO:0007507//heart development;GO:0016311//dephosphorylation	gi|208609938|ref|NM_008982.5|
58244	61	180	16.33	48.59	1.57313	2.4425e-15	2.2404e-14	Stx6	syntaxin 6	GO:0005624//membrane fraction;GO:0005794//Golgi apparatus;GO:0005794//Golgi apparatus;GO:0005802//trans-Golgi network;GO:0016020//membrane;GO:0016021//integral to membrane	GO:0005484//SNAP receptor activity;GO:0005515//protein binding;GO:0005515//protein binding	GO:0006810//transport;GO:0006886//intracellular protein transport;GO:0007032//endosome organization;GO:0015031//protein transport;GO:0016192//vesicle-mediated transport;GO:0048193//Golgi vesicle transport	gi|126517496|ref|NM_021433.3|
19267	813	2396	217.64	646.8	1.57138	0	0	Ptpre	protein tyrosine phosphatase, receptor type, E	GO:0005737//cytoplasm;GO:0005886//plasma membrane;GO:0016020//membrane;GO:0016021//integral to membrane	GO:0004721//phosphoprotein phosphatase activity;GO:0004725//protein tyrosine phosphatase activity;GO:0016787//hydrolase activity;GO:0016791//phosphatase activity;GO:0042803//protein homodimerization activity	GO:0006468//protein amino acid phosphorylation;GO:0006470//protein amino acid dephosphorylation;GO:0007185//transmembrane receptor protein tyrosine phosphatase signaling pathway;GO:0016311//dephosphorylation;GO:0033003;GO:0046627//negative regulation of insulin receptor signaling pathway	gi|153945813|ref|NM_011212.3|
67921	17	50	4.55	13.5	1.56902	3.8495e-05	0.000134065	Ube2f	ubiquitin-conjugating enzyme E2F (putative)	GO:0005575//cellular_component	GO:0000166//nucleotide binding;GO:0005524//ATP binding;GO:0016874//ligase activity;GO:0019787//small conjugating protein ligase activity;GO:0019788//NEDD8 ligase activity	GO:0043687//post-translational protein modification;GO:0045116//protein neddylation;GO:0051246//regulation of protein metabolic process	gi|148747339|ref|NM_026454.3|
338365	17	50	4.55	13.5	1.56902	3.8495e-05	0.000134028	Slc41a2	solute carrier family 41, member 2	GO:0005886//plasma membrane;GO:0016020//membrane;GO:0016021//integral to membrane	GO:0008324//cation transmembrane transporter activity	GO:0006810//transport;GO:0006811//ion transport;GO:0006812//cation transport	gi|142349904|ref|NM_177388.3|
72124	47	138	12.58	37.25	1.56611	6.32184e-12	4.15187e-11	Seh1l	SEH1-like (S. cerevisiae	GO:0000776//kinetochore;GO:0005575//cellular_component;GO:0005634//nucleus;GO:0005643//nuclear pore	GO:0003674//molecular_function	GO:0006810//transport;GO:0007049//cell cycle;GO:0007059//chromosome segregation;GO:0007067//mitosis;GO:0008150//biological_process;GO:0015031//protein transport;GO:0051028//mRNA transport;GO:0051301//cell division;GO:0055085//transmembrane transport	gi|84875514|ref|NM_001039088.1|
231655	362	1059	96.91	285.88	1.56069	8.83072e-13	6.27527e-12	Oasl1	2'-5' oligoadenylate synthetase-like 1	GO:0005575//cellular_component	GO:0003674//molecular_function;GO:0016740//transferase activity;GO:0016779//nucleotidyltransferase activity	GO:0008150//biological_process	gi|142381213|ref|NM_145209.3|
68395	264	771	70.67	208.13	1.55832	0	0	LOC68395	hypothetical LOC68395	-	-	-	gi|149269210|ref|XM_903697.3|
76539	24	70	6.42	18.9	1.55774	1.19768e-06	5.04141e-06	D19Ertd737e	DNA segment, Chr 19, ERATO Doi 737, expressed	GO:0005575//cellular_component	GO:0003674//molecular_function	GO:0008150//biological_process	gi|158508447|ref|NM_029648.6|
353258	31	90	8.3	24.3	1.54977	3.8627e-08	1.87416e-07	Ltv1	LTV1 homolog (S. cerevisiae)	-	-	-	gi|148539946|ref|NM_181470.4|
74427	226	656	60.5	177.09	1.54948	0	0	Eaf1	ELL associated factor 1	GO:0005634//nucleus	GO:0008134//transcription factor binding;GO:0016563//transcription activator activity	GO:0006350//transcription;GO:0045449//regulation of transcription;GO:0045944//positive regulation of transcription from RNA polymerase II promoter	gi|237681136|ref|NM_028932.4|
26921	253	729	67.73	196.79	1.53879	1.89182e-13	1.46718e-12	Map4k4	mitogen-activated protein kinase kinase kinase kinase 4	-	GO:0000166//nucleotide binding;GO:0004672//protein kinase activity;GO:0004674//protein serine/threonine kinase activity;GO:0005083//small GTPase regulator activity;GO:0005524//ATP binding;GO:0016301//kinase activity;GO:0016740//transferase activity	GO:0006468//protein amino acid phosphorylation;GO:0006950//response to stress;GO:0007243//protein kinase cascade	gi|145279236|ref|NM_008696.2|
22031	67	193	17.94	52.1	1.5381	0	0	Traf3	TNF receptor-associated factor 3	-	GO:0004872//receptor activity;GO:0005515//protein binding;GO:0008270//zinc ion binding;GO:0046872//metal ion binding	GO:0006915//apoptosis;GO:0007165//signal transduction;GO:0042981//regulation of apoptosis	gi|114842404|ref|NM_011632.2|
13642	32	92	8.57	24.84	1.5353	3.36524e-08	1.63908e-07	Efnb2	ephrin B2	GO:0005886//plasma membrane;GO:0016020//membrane;GO:0016021//integral to membrane	GO:0005102//receptor binding;GO:0005515//protein binding	GO:0001945//lymph vessel development;GO:0007219//Notch signaling pathway;GO:0007275//multicellular organismal development;GO:0007399//nervous system development;GO:0009887//organ morphogenesis;GO:0030154//cell differentiation	gi|158508443|ref|NM_010111.5|
68053	485	1389	129.84	374.96	1.53	3.45502e-13	2.57528e-12	Ubxn2b	UBX domain protein 2B	GO:0005575//cellular_component;GO:0005634//nucleus;GO:0005737//cytoplasm;GO:0005783//endoplasmic reticulum;GO:0005794//Golgi apparatus	GO:0003674//molecular_function	GO:0008150//biological_process	gi|68342025|ref|NM_026534.2|
78244	113	323	30.25	87.19	1.52723	1.76748e-13	1.3775e-12	Dnajc21	DnaJ (Hsp40) homolog, subfamily C, member 21	GO:0005575//cellular_component	GO:0003674//molecular_function	GO:0008150//biological_process	gi|190194390|ref|NM_030046.2|
11973	667	1904	178.56	513.98	1.5253	0	0	Atp6v1e1	ATPase, H+ transporting, lysosomal V1 subunit E1	GO:0005737//cytoplasm;GO:0005739//mitochondrion;GO:0005768//endosome;GO:0005829//cytosol;GO:0016324//apical plasma membrane;GO:0033178//proton-transporting two-sector ATPase complex, catalytic domain	GO:0008553//hydrogen-exporting ATPase activity, phosphorylative mechanism;GO:0016787//hydrolase activity;GO:0046961//proton-transporting ATPase activity, rotational mechanism	GO:0006810//transport;GO:0006811//ion transport;GO:0015986//ATP synthesis coupled proton transport;GO:0015991//ATP hydrolysis coupled proton transport;GO:0015992//proton transport	gi|45504358|ref|NM_007510.2|
13418	18	51	4.82	13.77	1.51442	5.05334e-05	0.000172569	Dnajc1	DnaJ (Hsp40) homolog, subfamily C, member 1	GO:0005634//nucleus;GO:0005783//endoplasmic reticulum;GO:0005788//endoplasmic reticulum lumen;GO:0005792//microsome;GO:0016020//membrane;GO:0016021//integral to membrane	GO:0003677//DNA binding;GO:0005515//protein binding;GO:0031072//heat shock protein binding;GO:0043022//ribosome binding;GO:0051082//unfolded protein binding;GO:0051087//chaperone binding	GO:0006417//regulation of translation;GO:0006457//protein folding	gi|118131142|ref|NM_007869.2|
106878	53	150	14.19	40.49	1.51269	2.82796e-12	1.92627e-11	2010002N04Rik	RIKEN cDNA 2010002N04 gene	GO:0005575//cellular_component;GO:0016020//membrane;GO:0016021//integral to membrane	GO:0003674//molecular_function	GO:0008150//biological_process	gi|125991226|ref|NM_134133.2|
94353	35	99	9.37	26.72	1.5118	1.47146e-08	7.42718e-08	Hmgn3	high mobility group nucleosomal binding domain 3	GO:0000785//chromatin;GO:0005634//nucleus	GO:0003677//DNA binding;GO:0003682//chromatin binding;GO:0003682//chromatin binding	GO:0008150//biological_process	gi|237858613|ref|NM_175074.2|
67581	176	495	47.12	133.62	1.50372	0	0	Tbc1d23	TBC1 domain family, member 23	GO:0005575//cellular_component;GO:0005622//intracellular	GO:0003674//molecular_function;GO:0005097//Rab GTPase activator activity	GO:0008150//biological_process;GO:0032313//regulation of Rab GTPase activity	gi|27754078|ref|NM_026254.2|
gi|289666802|ref|NM_001008233.3|	30	84	8.03	22.68	1.49795	2.26164e-07	1.02352e-06	-	-	-	-	-	gi|289666802|ref|NM_001008233.3|
20850	90	252	24.09	68.03	1.49774	0	0	Stat5a	signal transducer and activator of transcription 5A	GO:0005634//nucleus;GO:0005737//cytoplasm;GO:0005737//cytoplasm	GO:0003677//DNA binding;GO:0003690//double-stranded DNA binding;GO:0003700//transcription factor activity;GO:0004871//signal transducer activity;GO:0005509//calcium ion binding;GO:0005515//protein binding;GO:0043565//sequence-specific DNA binding	GO:0000255//allantoin metabolic process;GO:0001553//luteinization;GO:0001779//natural killer cell differentiation;GO:0006101//citrate metabolic process;GO:0006103//2-oxoglutarate metabolic process;GO:0006105//succinate metabolic process;GO:0006107//oxaloacetate metabolic process;GO:0006350//transcription;GO:0006355//regulation of transcription, DNA-dependent;GO:0006357//regulation of transcriptio…	gi|255759966|ref|NM_011488.3|
104215	210	588	56.22	158.73	1.49742	0	0	Rhoq	ras homolog gene family, member Q	GO:0005622//intracellular;GO:0005737//cytoplasm;GO:0005886//plasma membrane;GO:0016020//membrane;GO:0045121//membrane raft	GO:0000166//nucleotide binding;GO:0003924//GTPase activity;GO:0005515//protein binding;GO:0005525//GTP binding	GO:0007264//small GTPase mediated signal transduction;GO:0008360//regulation of cell shape;GO:0030036//actin cytoskeleton organization;GO:0030866//cortical actin cytoskeleton organization;GO:0032869//cellular response to insulin stimulus;GO:0046325//negative regulation of glucose import;GO:0090005//negative regulation of establishment of protein localization to plasma membrane	gi|34328360|ref|NM_145491.2|
668139	68	189	18.2	51.02	1.48712	0	0	Gm8995	predicted gene 8995	GO:0005575//cellular_component	GO:0003674//molecular_function	GO:0008150//biological_process	gi|149257958|ref|XR_035350.1|
80285	189	525	50.6	141.72	1.48583	1.71863e-13	1.3444e-12	Parp9	poly (ADP-ribose) polymerase family, member 9	GO:0005575//cellular_component;GO:0005634//nucleus	GO:0003674//molecular_function;GO:0003950//NAD+ ADP-ribosyltransferase activity;GO:0016740//transferase activity	GO:0008150//biological_process	gi|48976071|ref|NM_030253.2|
20908	54	150	14.46	40.49	1.4855	5.42188e-12	3.58127e-11	Stx3	syntaxin 3	GO:0016020//membrane;GO:0016021//integral to membrane;GO:0016324//apical plasma membrane;GO:0031201//SNARE complex	GO:0005484//SNAP receptor activity;GO:0005515//protein binding	GO:0006810//transport;GO:0006836//neurotransmitter transport;GO:0006886//intracellular protein transport;GO:0006887//exocytosis;GO:0006944//membrane fusion;GO:0016192//vesicle-mediated transport	gi|70778801|ref|NM_001025307.1|
11569	129	357	34.53	96.37	1.48073	0	0	Aebp2	AE binding protein 2	GO:0005622//intracellular;GO:0005634//nucleus;GO:0035098//ESC/E(Z) complex	GO:0003677//DNA binding;GO:0003714//transcription corepressor activity;GO:0003714//transcription corepressor activity;GO:0008270//zinc ion binding;GO:0046872//metal ion binding	GO:0006350//transcription;GO:0006355//regulation of transcription, DNA-dependent;GO:0016568//chromatin modification;GO:0045449//regulation of transcription	gi|118130635|ref|NM_178803.2|
382252	21	58	5.62	15.66	1.47844	2.14768e-05	7.74401e-05	A830080D01Rik	RIKEN cDNA A830080D01 gene	GO:0005575//cellular_component;GO:0005739//mitochondrion	GO:0003674//molecular_function	GO:0008150//biological_process	gi|115511061|ref|NM_001033472.2|
17760	41	113	10.98	30.5	1.47393	2.78096e-09	1.5007e-08	Mtap6	microtubule-associated protein 6	GO:0005737//cytoplasm;GO:0005794//Golgi apparatus;GO:0005856//cytoskeleton;GO:0005874//microtubule	GO:0005516//calmodulin binding;GO:0008017//microtubule binding	-	gi|114520591|ref|NM_001048167.1|
gi|282721086|ref|NM_178045.4|	297	818	79.51	220.82	1.47366	2.02282e-13	1.56589e-12	-	-	-	-	-	gi|282721086|ref|NM_178045.4|
gi|295317341|ref|NM_028139.5|	56	154	14.99	41.57	1.47154	4.04166e-12	2.70206e-11	-	-	-	-	-	gi|295317341|ref|NM_028139.5|
26410	80	220	21.42	59.39	1.47126	0	0	Map3k8	mitogen-activated protein kinase kinase kinase 8	GO:0005737//cytoplasm	GO:0000166//nucleotide binding;GO:0000287//magnesium ion binding;GO:0004672//protein kinase activity;GO:0004674//protein serine/threonine kinase activity;GO:0004709//MAP kinase kinase kinase activity;GO:0005515//protein binding;GO:0005524//ATP binding;GO:0016301//kinase activity;GO:0016740//transferase activity;GO:0046872//metal ion binding	GO:0006468//protein amino acid phosphorylation;GO:0007049//cell cycle;GO:0007165//signal transduction	gi|118131172|ref|NM_007746.2|
227731	32	88	8.57	23.76	1.47117	1.68524e-07	7.69554e-07	Slc25a25	solute carrier family 25 (mitochondrial carrier, phosphate carrier), member 25	GO:0005739//mitochondrion;GO:0005743//mitochondrial inner membrane;GO:0016020//membrane;GO:0016021//integral to membrane	GO:0003674//molecular_function;GO:0005488//binding;GO:0005509//calcium ion binding	GO:0006810//transport;GO:0008150//biological_process;GO:0055085//transmembrane transport	gi|256355221|ref|NM_001164358.1|
60406	142	390	38.01	105.28	1.46978	1.31228e-13	1.04266e-12	Sap30	sin3 associated polypeptide	GO:0005634//nucleus;GO:0016580//Sin3 complex	GO:0005515//protein binding	GO:0000122//negative regulation of transcription from RNA polymerase II promoter	gi|255958172|ref|NM_021788.2|
22323	205	563	54.88	151.98	1.46953	3.32178e-13	2.48182e-12	Vasp	vasodilator-stimulated phosphoprotein	GO:0005737//cytoplasm;GO:0005829//cytosol;GO:0005856//cytoskeleton;GO:0005886//plasma membrane;GO:0005925//focal adhesion;GO:0016020//membrane;GO:0030027//lamellipodium;GO:0030054//cell junction;GO:0030175//filopodium;GO:0042995//cell projection	GO:0003779//actin binding;GO:0005515//protein binding;GO:0017124//SH3 domain binding	GO:0001843//neural tube closure;GO:0007411//axon guidance;GO:0030036//actin cytoskeleton organization	gi|160707908|ref|NM_009499.2|
93685	34	93	9.1	25.11	1.46432	8.41426e-08	3.95364e-07	Entpd7	ectonucleoside triphosphate diphosphohydrolase 7	GO:0005634//nucleus;GO:0016020//membrane;GO:0016021//integral to membrane;GO:0031410//cytoplasmic vesicle	GO:0016787//hydrolase activity;GO:0017110//nucleoside-diphosphatase activity;GO:0017111//nucleoside-triphosphatase activity	GO:0009191//ribonucleoside diphosphate catabolic process;GO:0009203//ribonucleoside triphosphate catabolic process	gi|261862334|ref|NM_053103.5|
22034	71	194	19.01	52.37	1.46198	0	0	Traf6	TNF receptor-associated factor 6	GO:0005624//membrane fraction;GO:0005634//nucleus;GO:0005737//cytoplasm;GO:0005829//cytosol;GO:0005829//cytosol	GO:0004871//signal transducer activity;GO:0005515//protein binding;GO:0008270//zinc ion binding;GO:0016874//ligase activity;GO:0046872//metal ion binding	GO:0001503//ossification;GO:0001843//neural tube closure;GO:0006915//apoptosis;GO:0006955//immune response;GO:0007165//signal transduction;GO:0007249//I-kappaB kinase/NF-kappaB cascade;GO:0007254//JNK cascade;GO:0008624//induction of apoptosis by extracellular signals;GO:0009887//organ morphogenesis;GO:0019221//cytokine-mediated signaling pathway;GO:0019886//antigen processing and presentation of…	gi|38348245|ref|NM_009424.2|
432467	33	90	8.83	24.3	1.46047	1.45121e-07	6.67259e-07	Hnrnph3	heterogeneous nuclear ribonucleoprotein H3	GO:0005575//cellular_component	GO:0003674//molecular_function	GO:0008150//biological_process	gi|119637822|ref|NM_001079824.1|
15957	558	1520	149.38	410.32	1.45776	0	0	Ifit1	interferon-induced protein with tetratricopeptide repeats 1	-	GO:0005488//binding	-	gi|145301610|ref|NM_008331.3|
24074	21	57	5.62	15.39	1.45335	3.20722e-05	0.000112877	Taf7	TAF7 RNA polymerase II, TATA box binding protein (TBP)-associated factor	GO:0005634//nucleus;GO:0005669//transcription factor TFIID complex;GO:0005669//transcription factor TFIID complex;GO:0005737//cytoplasm	GO:0003702//RNA polymerase II transcription factor activity;GO:0005515//protein binding;GO:0016251//general RNA polymerase II transcription factor activity;GO:0035035//histone acetyltransferase binding	GO:0006350//transcription;GO:0006366//transcription from RNA polymerase II promoter;GO:0006367//transcription initiation from RNA polymerase II promoter;GO:0030520//estrogen receptor signaling pathway;GO:0045449//regulation of transcription	gi|255958251|ref|NM_175770.4|
14011	99	268	26.5	72.35	1.449	0	0	Etv6	ets variant gene 6 (TEL oncogene)	GO:0005634//nucleus	GO:0003677//DNA binding;GO:0003700//transcription factor activity;GO:0005515//protein binding;GO:0043565//sequence-specific DNA binding	GO:0006350//transcription;GO:0006355//regulation of transcription, DNA-dependent;GO:0030154//cell differentiation;GO:0045449//regulation of transcription	gi|84370336|ref|NM_007961.3|
12452	54	146	14.46	39.41	1.44649	2.60432e-11	1.63079e-10	Ccng2	cyclin G2	GO:0005634//nucleus;GO:0005737//cytoplasm	-	GO:0007049//cell cycle;GO:0007067//mitosis;GO:0051301//cell division;GO:0051726//regulation of cell cycle	gi|161621246|ref|NM_007635.4|
170625	121	326	32.39	88	1.44196	0	0	Snx18	sorting nexin 18	GO:0005575//cellular_component;GO:0016020//membrane	GO:0003674//molecular_function;GO:0005515//protein binding;GO:0035091//phosphoinositide binding	GO:0006810//transport;GO:0007154//cell communication;GO:0008150//biological_process;GO:0015031//protein transport	gi|240120156|ref|NM_130796.4|
11491	525	1410	140.54	380.63	1.43741	0	0	Adam17	a disintegrin and metallopeptidase domain 17	GO:0005576//extracellular region;GO:0005737//cytoplasm;GO:0005886//plasma membrane;GO:0016020//membrane;GO:0016021//integral to membrane	GO:0004222//metalloendopeptidase activity;GO:0008233//peptidase activity;GO:0008237//metallopeptidase activity;GO:0008270//zinc ion binding;GO:0016787//hydrolase activity;GO:0017124//SH3 domain binding;GO:0046872//metal ion binding	GO:0002467//germinal center formation;GO:0006508//proteolysis;GO:0006509//membrane protein ectodomain proteolysis;GO:0006916//anti-apoptosis;GO:0007219//Notch signaling pathway;GO:0007229//integrin-mediated signaling pathway;GO:0030183//B cell differentiation;GO:0030511//positive regulation of transforming growth factor beta receptor signaling pathway;GO:0033025//regulation of mast cell apoptosis…	gi|110347484|ref|NM_009615.5|
12182	353	948	94.5	255.91	1.43725	0	0	Bst1	bone marrow stromal cell antigen 1	GO:0005886//plasma membrane;GO:0016020//membrane;GO:0031225//anchored to membrane	GO:0003824//catalytic activity;GO:0003953//NAD+ nucleosidase activity;GO:0005488//binding;GO:0016787//hydrolase activity	GO:0008152//metabolic process	gi|145301544|ref|NM_009763.3|
327987	37	99	9.9	26.72	1.43242	5.34172e-08	2.55357e-07	Med13	mediator complex subunit 13	GO:0005634//nucleus;GO:0016592//mediator complex	GO:0003713//transcription coactivator activity	GO:0006350//transcription;GO:0045449//regulation of transcription;GO:0045944//positive regulation of transcription from RNA polymerase II promoter	gi|124286861|ref|NM_001080931.1|
74096	376	1006	100.66	271.57	1.43183	1.7919e-13	1.39396e-12	Hvcn1	hydrogen voltage-gated channel 1	GO:0016020//membrane;GO:0016021//integral to membrane	GO:0005216//ion channel activity;GO:0005244//voltage-gated ion channel activity;GO:0030171//voltage-gated proton channel activity	GO:0006810//transport;GO:0006811//ion transport;GO:0009268//response to pH;GO:0010043//response to zinc ion;GO:0015992//proton transport;GO:0055085//transmembrane transport	gi|109809756|ref|NM_001042489.1|
19334	97	259	25.97	69.92	1.42886	0	0	Rab22a	RAB22A, member RAS oncogene family	GO:0005768//endosome;GO:0005886//plasma membrane;GO:0016020//membrane	GO:0000166//nucleotide binding;GO:0003924//GTPase activity;GO:0005515//protein binding;GO:0005525//GTP binding	GO:0006810//transport;GO:0007264//small GTPase mediated signal transduction;GO:0015031//protein transport	gi|148747176|ref|NM_024436.3|
22217	65	173	17.4	46.7	1.42434	6.33938e-13	4.59523e-12	Usp12	ubiquitin specific peptidase 12	-	GO:0004221//ubiquitin thiolesterase activity;GO:0008233//peptidase activity;GO:0008234//cysteine-type peptidase activity;GO:0016787//hydrolase activity	GO:0006511//ubiquitin-dependent protein catabolic process	gi|118130069|ref|NM_011669.3|
19108	67	178	17.94	48.05	1.42136	1.66089e-13	1.30407e-12	Prkx	protein kinase, X-linked	-	GO:0000166//nucleotide binding;GO:0004672//protein kinase activity;GO:0004674//protein serine/threonine kinase activity;GO:0005524//ATP binding;GO:0016301//kinase activity;GO:0016740//transferase activity	GO:0006468//protein amino acid phosphorylation	gi|23956079|ref|NM_016979.1|
104099	26	69	6.96	18.63	1.42047	6.66264e-06	2.55846e-05	Itga9	integrin alpha 9	GO:0016020//membrane;GO:0016021//integral to membrane	GO:0004872//receptor activity;GO:0005515//protein binding	GO:0007155//cell adhesion;GO:0007229//integrin-mediated signaling pathway	gi|165377044|ref|NM_133721.2|
80719	467	1235	125.02	333.39	1.41505	3.36398e-13	2.5089e-12	Igsf6	immunoglobulin superfamily, member 6	GO:0005575//cellular_component;GO:0016020//membrane;GO:0016021//integral to membrane	GO:0003674//molecular_function	GO:0008150//biological_process	gi|13540502|ref|NM_030691.1|
19205	118	312	31.59	84.22	1.41469	0	0	Ptbp1	polypyrimidine tract binding protein 1	GO:0005634//nucleus	GO:0000166//nucleotide binding;GO:0003676//nucleic acid binding;GO:0003723//RNA binding;GO:0005515//protein binding	GO:0006397//mRNA processing;GO:0008380//RNA splicing	gi|116517300|ref|NM_001077363.1|
19159	172	454	46.04	122.56	1.41253	3.90798e-14	3.28234e-13	Cyth3	cytohesin 3	GO:0001726//ruffle;GO:0005622//intracellular;GO:0005737//cytoplasm;GO:0005886//plasma membrane	GO:0005085//guanyl-nucleotide exchange factor activity;GO:0005086//ARF guanyl-nucleotide exchange factor activity;GO:0005515//protein binding;GO:0005547//phosphatidylinositol-3,4,5-trisphosphate binding	GO:0032012//regulation of ARF protein signal transduction;GO:0045785//positive regulation of cell adhesion	gi|254750655|ref|NM_011182.4|
19246	355	935	95.03	252.4	1.40926	2.5202e-13	1.91345e-12	Ptpn1	protein tyrosine phosphatase, non-receptor type 1	GO:0005626//insoluble fraction;GO:0005783//endoplasmic reticulum;GO:0005829//cytosol;GO:0016020//membrane;GO:0031410//cytoplasmic vesicle	GO:0004721//phosphoprotein phosphatase activity;GO:0004725//protein tyrosine phosphatase activity;GO:0004872//receptor activity;GO:0005158//insulin receptor binding;GO:0016787//hydrolase activity;GO:0016791//phosphatase activity	GO:0006470//protein amino acid dephosphorylation;GO:0006470//protein amino acid dephosphorylation;GO:0008286//insulin receptor signaling pathway;GO:0016311//dephosphorylation;GO:0046626//regulation of insulin receptor signaling pathway	gi|133505844|ref|NM_011201.3|
14130	2441	6422	653.46	1733.61	1.40761	0	0	Fcgr2b	Fc receptor, IgG, low affinity IIb	GO:0005576//extracellular region;GO:0005737//cytoplasm;GO:0005856//cytoskeleton;GO:0005886//plasma membrane;GO:0005887//integral to plasma membrane;GO:0009897//external side of plasma membrane;GO:0016020//membrane;GO:0016021//integral to membrane	GO:0004872//receptor activity;GO:0005057//receptor signaling protein activity;GO:0005515//protein binding;GO:0019864//IgG binding	GO:0001811//negative regulation of type I hypersensitivity;GO:0002638;GO:0002862//negative regulation of inflammatory response to antigenic stimulus;GO:0002865;GO:0002924//negative regulation of humoral immune response mediated by circulating immunoglobulin;GO:0006911//phagocytosis, engulfment;GO:0006952//defense response;GO:0006955//immune response;GO:0007166//cell surface receptor linked signal…	gi|116063577|ref|NM_010187.2|
24056	48	126	12.85	34.01	1.40419	1.42151e-09	7.82789e-09	Sh3bp5	SH3-domain binding protein 5 (BTK-associated)	GO:0005737//cytoplasm;GO:0005739//mitochondrion	GO:0004860//protein kinase inhibitor activity;GO:0008432//JUN kinase binding;GO:0017124//SH3 domain binding	GO:0006469//negative regulation of protein kinase activity;GO:0007242//intracellular signaling cascade	gi|109150404|ref|NM_011894.2|
192950	37	97	9.9	26.19	1.40352	1.15736e-07	5.37818e-07	Nacad	NAC alpha domain containing	GO:0005575//cellular_component;GO:0005634//nucleus;GO:0005737//cytoplasm	GO:0003674//molecular_function	GO:0006810//transport;GO:0008150//biological_process;GO:0015031//protein transport	gi|126116573|ref|NM_001081652.1|
68473	34	89	9.1	24.03	1.4009	4.0038e-07	1.76645e-06	Mobkl1a	MOB1, Mps One Binder kinase activator-like 1A (yeast)	GO:0005634//nucleus;GO:0005737//cytoplasm	GO:0005515//protein binding;GO:0016301//kinase activity;GO:0046872//metal ion binding	-	gi|118600996|ref|NM_026735.2|
50772	235	615	62.91	166.02	1.4	9.30366e-14	7.50045e-13	Mapk6	mitogen-activated protein kinase 6	GO:0005737//cytoplasm	GO:0000166//nucleotide binding;GO:0004672//protein kinase activity;GO:0004674//protein serine/threonine kinase activity;GO:0004707//MAP kinase activity;GO:0005515//protein binding;GO:0005524//ATP binding;GO:0016301//kinase activity;GO:0016740//transferase activity	GO:0006468//protein amino acid phosphorylation;GO:0007049//cell cycle	gi|76573875|ref|NM_027418.1|
233208	130	340	34.8	91.78	1.39909	0	0	Scaf1	SR-related CTD-associated factor 1	GO:0005634//nucleus	GO:0003723//RNA binding;GO:0019904//protein domain specific binding	GO:0006366//transcription from RNA polymerase II promoter;GO:0006397//mRNA processing;GO:0008380//RNA splicing	gi|56605681|ref|NM_001008422.1|
67245	117	306	31.32	82.6	1.39906	9.61454e-14	7.73136e-13	Peli1	pellino 1	GO:0005575//cellular_component	GO:0004842//ubiquitin-protein ligase activity;GO:0005515//protein binding	GO:0001819//positive regulation of cytokine production;GO:0030890//positive regulation of B cell proliferation;GO:0031398//positive regulation of protein ubiquitination;GO:0032496//response to lipopolysaccharide;GO:0034141//positive regulation of toll-like receptor 3 signaling pathway;GO:0034145//positive regulation of toll-like receptor 4 signaling pathway;GO:0043123//positive regulation of I-ka…	gi|114158716|ref|NM_023324.2|
237898	87	227	23.29	61.28	1.39571	0	0	Usp32	ubiquitin specific peptidase 32	GO:0005575//cellular_component	GO:0003674//molecular_function	GO:0008150//biological_process	gi|126032298|ref|NM_001029934.1|
216161	143	373	38.28	100.69	1.39526	0	0	Sbno2	strawberry notch homolog 2 (Drosophila)	GO:0005575//cellular_component	GO:0003677//DNA binding;GO:0005524//ATP binding;GO:0016564//transcription repressor activity;GO:0016787//hydrolase activity	GO:0002281//macrophage activation during immune response;GO:0006350//transcription;GO:0045449//regulation of transcription;GO:0045892//negative regulation of transcription, DNA-dependent;GO:0050727//regulation of inflammatory response	gi|34556192|ref|NM_183426.1|
104709	33	86	8.83	23.22	1.39488	6.88776e-07	2.96741e-06	Pik3r6	phosphoinositide-3-kinase, regulatory subunit 6	GO:0005575//cellular_component;GO:0005737//cytoplasm	GO:0003674//molecular_function	GO:0008150//biological_process	gi|126362958|ref|NM_001081566.1|
71310	129	336	34.53	90.7	1.39325	0	0	Tbc1d9	TBC1 domain family, member 9	GO:0005575//cellular_component;GO:0005622//intracellular	GO:0003674//molecular_function;GO:0005096//GTPase activator activity;GO:0005097//Rab GTPase activator activity	GO:0008150//biological_process;GO:0032313//regulation of Rab GTPase activity	gi|162329598|ref|NM_001111304.1|
100047628	40	104	10.71	28.07	1.39007	4.91912e-08	2.35868e-07	LOC100047628	similar to Chain L, Structural Basis Of Antigen Mimicry In A Clinically Relevant Melanoma Antigen System	-	-	-	gi|149255638|ref|XM_001476679.1|
19052	253	657	67.73	177.36	1.38881	1.89182e-13	1.46988e-12	Ppp2ca	protein phosphatase 2 (formerly 2A), catalytic subunit, alpha isoform	GO:0000159//protein phosphatase type 2A complex;GO:0000775//chromosome, centromeric region;GO:0005634//nucleus;GO:0005737//cytoplasm;GO:0005829//cytosol;GO:0005856//cytoskeleton;GO:0005886//plasma membrane	GO:0004721//phosphoprotein phosphatase activity;GO:0004722//protein serine/threonine phosphatase activity;GO:0004722//protein serine/threonine phosphatase activity;GO:0005515//protein binding;GO:0008022//protein C-terminus binding;GO:0016787//hydrolase activity;GO:0046872//metal ion binding	GO:0006470//protein amino acid dephosphorylation;GO:0006470//protein amino acid dephosphorylation;GO:0007126//meiosis;GO:0007498//mesoderm development;GO:0051726//regulation of cell cycle	gi|146134357|ref|NM_019411.4|
66878	243	631	65.05	170.34	1.3888	0	0	Riok3	RIO kinase 3 (yeast)	-	GO:0000166//nucleotide binding;GO:0003824//catalytic activity;GO:0004674//protein serine/threonine kinase activity;GO:0005515//protein binding;GO:0005524//ATP binding;GO:0016301//kinase activity;GO:0016740//transferase activity	GO:0006468//protein amino acid phosphorylation	gi|142388970|ref|NM_024182.4|
21803	442	1147	118.32	309.63	1.38785	0	0	Tgfb1	transforming growth factor, beta 1	GO:0005576//extracellular region;GO:0005578//proteinaceous extracellular matrix;GO:0005615//extracellular space;GO:0005737//cytoplasm;GO:0030141//secretory granule;GO:0030424//axon;GO:0031012//extracellular matrix;GO:0043025//cell soma	GO:0005160//transforming growth factor beta receptor binding;GO:0005515//protein binding;GO:0005515//protein binding;GO:0008083//growth factor activity;GO:0016563//transcription activator activity;GO:0042803//protein homodimerization activity;GO:0046982//protein heterodimerization activity;GO:0047485//protein N-terminus binding	GO:0000122//negative regulation of transcription from RNA polymerase II promoter;GO:0000122//negative regulation of transcription from RNA polymerase II promoter;GO:0001501//skeletal system development;GO:0001657//ureteric bud development;GO:0001763//morphogenesis of a branching structure;GO:0001837//epithelial to mesenchymal transition;GO:0002513//tolerance induction to self antigen;GO:0006468//…	gi|6755774|ref|NM_011577.1|
18550	258	668	69.07	180.33	1.38451	9.30366e-14	7.50523e-13	Furin	furin (paired basic amino acid cleaving enzyme)	GO:0005769//early endosome;GO:0005789//endoplasmic reticulum membrane;GO:0005794//Golgi apparatus;GO:0005886//plasma membrane;GO:0012510//trans-Golgi network transport vesicle membrane;GO:0016020//membrane;GO:0016021//integral to membrane;GO:0030140//trans-Golgi network transport vesicle;GO:0031985//Golgi cisterna	GO:0004252//serine-type endopeptidase activity;GO:0005515//protein binding;GO:0008233//peptidase activity;GO:0008236//serine-type peptidase activity;GO:0016787//hydrolase activity;GO:0046872//metal ion binding	GO:0006508//proteolysis;GO:0016485//protein processing;GO:0030335//positive regulation of cell migration;GO:0030511//positive regulation of transforming growth factor beta receptor signaling pathway	gi|125347019|ref|NM_011046.2|
19664	489	1262	130.91	340.68	1.37984	2.49134e-13	1.89837e-12	Rbpj	recombination signal binding protein for immunoglobulin kappa J region	GO:0005634//nucleus;GO:0005634//nucleus;GO:0005634//nucleus;GO:0005667//transcription factor complex	GO:0003677//DNA binding;GO:0003677//DNA binding;GO:0003682//chromatin binding;GO:0003700//transcription factor activity;GO:0005515//protein binding;GO:0008134//transcription factor binding;GO:0016563//transcription activator activity;GO:0030528//transcription regulator activity;GO:0043565//sequence-specific DNA binding;GO:0047485//protein N-terminus binding	GO:0001525//angiogenesis;GO:0001837//epithelial to mesenchymal transition;GO:0006350//transcription;GO:0006355//regulation of transcription, DNA-dependent;GO:0006357//regulation of transcription from RNA polymerase II promoter;GO:0007219//Notch signaling pathway;GO:0007507//heart development;GO:0008284//positive regulation of cell proliferation;GO:0008285//negative regulation of cell proliferatio…	gi|124286786|ref|NM_001080927.1|
15519	230	592	61.57	159.81	1.37606	1.37668e-13	1.08767e-12	Hsp90aa1	heat shock protein 90, alpha (cytosolic), class A member 1	GO:0005622//intracellular;GO:0005737//cytoplasm;GO:0005737//cytoplasm;GO:0005829//cytosol;GO:0009986//cell surface;GO:0016323//basolateral plasma membrane;GO:0016324//apical plasma membrane;GO:0031012//extracellular matrix	GO:0000166//nucleotide binding;GO:0005515//protein binding;GO:0005524//ATP binding;GO:0030235//nitric-oxide synthase regulator activity;GO:0042803//protein homodimerization activity;GO:0051082//unfolded protein binding	GO:0001764//neuron migration;GO:0006457//protein folding;GO:0006809//nitric oxide biosynthetic process;GO:0006950//response to stress;GO:0006986//response to unfolded protein;GO:0010592//positive regulation of lamellipodium assembly;GO:0042026//protein refolding;GO:0045429//positive regulation of nitric oxide biosynthetic process;GO:0045585//positive regulation of cytotoxic T cell differentiation	gi|146134469|ref|NM_010480.5|
109711	304	782	81.38	211.1	1.37518	0	0	Actn1	actinin, alpha 1	GO:0001725//stress fiber;GO:0005634//nucleus;GO:0005737//cytoplasm;GO:0005856//cytoskeleton;GO:0015629//actin cytoskeleton;GO:0030018//Z disc;GO:0030864//cortical actin cytoskeleton	GO:0003779//actin binding;GO:0005509//calcium ion binding;GO:0005515//protein binding;GO:0051015//actin filament binding	-	gi|256000812|ref|NM_134156.2|
13001	218	560	58.36	151.17	1.37312	0	0	Csnk2b	casein kinase 2, beta polypeptide	GO:0005956//protein kinase CK2 complex	GO:0005515//protein binding;GO:0019887//protein kinase regulator activity	GO:0016055//Wnt receptor signaling pathway	gi|118129820|ref|NM_009975.2|
14489	1087	2763	290.99	745.87	1.35795	7.23644e-13	5.20078e-12	Mtpn	myotrophin	GO:0005737//cytoplasm;GO:0030424//axon	-	-	gi|229577243|ref|NM_008098.4|
56715	76	193	20.35	52.1	1.35625	2.31148e-13	1.77092e-12	Rabgef1	RAB guanine nucleotide exchange factor (GEF) 1	GO:0005575//cellular_component;GO:0005737//cytoplasm;GO:0005768//endosome	GO:0003674//molecular_function;GO:0003677//DNA binding;GO:0008270//zinc ion binding;GO:0046872//metal ion binding	GO:0006810//transport;GO:0006897//endocytosis;GO:0008150//biological_process;GO:0015031//protein transport	gi|31982702|ref|NM_019983.2|
94229	56	142	14.99	38.33	1.35447	4.0092e-10	2.29468e-09	Slc4a10	solute carrier family 4, sodium bicarbonate cotransporter-like, member 10	GO:0005886//plasma membrane;GO:0005887//integral to plasma membrane;GO:0016020//membrane;GO:0016021//integral to membrane;GO:0016323//basolateral plasma membrane	GO:0005215//transporter activity;GO:0005452//inorganic anion exchanger activity;GO:0008509//anion transmembrane transporter activity;GO:0015293//symporter activity;GO:0015297//antiporter activity;GO:0015380//anion exchanger activity	GO:0006486//protein amino acid glycosylation;GO:0006810//transport;GO:0006811//ion transport;GO:0006814//sodium ion transport;GO:0006820//anion transport;GO:0006885//regulation of pH	gi|176866244|ref|NM_033552.2|
192657	180	456	48.19	123.1	1.35303	2.27152e-13	1.74347e-12	Ell2	elongation factor RNA polymerase II 2	GO:0005575//cellular_component;GO:0005634//nucleus;GO:0008023//transcription elongation factor complex	GO:0008159//positive transcription elongation factor activity;GO:0016944//RNA polymerase II transcription elongation factor activity	GO:0006350//transcription;GO:0006368//RNA elongation from RNA polymerase II promoter;GO:0045449//regulation of transcription	gi|116256446|ref|NM_138953.2|
108148	85	215	22.75	58.04	1.35118	0	0	Galnt2	UDP-N-acetyl-alpha-D-galactosamine:polypeptide N-acetylgalactosaminyltransferase 2	GO:0005576//extracellular region;GO:0005794//Golgi apparatus;GO:0005796//Golgi lumen;GO:0016020//membrane;GO:0016021//integral to membrane	GO:0004653//polypeptide N-acetylgalactosaminyltransferase activity;GO:0005529//sugar binding;GO:0016740//transferase activity;GO:0016757//transferase activity, transferring glycosyl groups	GO:0006493//protein amino acid O-linked glycosylation	gi|46877108|ref|NM_139272.2|
94245	158	399	42.3	107.71	1.34842	0	0	Dtnbp1	dystrobrevin binding protein 1	GO:0005634//nucleus;GO:0005737//cytoplasm;GO:0005768//endosome;GO:0005783//endoplasmic reticulum;GO:0005789//endoplasmic reticulum membrane;GO:0005886//plasma membrane;GO:0014069//postsynaptic density;GO:0016020//membrane;GO:0016528//sarcoplasm;GO:0019717//synaptosome;GO:0030054//cell junction;GO:0030424//axon;GO:0030426//growth cone;GO:0030672//synaptic vesicle membrane;GO:0031410//cytoplasmic v…	GO:0005515//protein binding	GO:0006996//organelle organization;GO:0007517//muscle development;GO:0007596//blood coagulation;GO:0031532//actin cytoskeleton reorganization;GO:0048812//neuron projection morphogenesis;GO:0050896//response to stimulus;GO:0060155//platelet dense granule organization	gi|118130265|ref|NM_025772.4|
107071	40	101	10.71	27.26	1.34783	1.52604e-07	6.99128e-07	Wdr74	WD repeat domain 74	GO:0005575//cellular_component;GO:0005634//nucleus	GO:0003674//molecular_function	GO:0008150//biological_process	gi|19527373|ref|NM_134139.1|
18858	527	1328	141.08	358.49	1.34542	3.26184e-13	2.43992e-12	Pmp22	peripheral myelin protein 22	GO:0005923//tight junction;GO:0016020//membrane;GO:0016021//integral to membrane;GO:0043218//compact myelin	-	GO:0007049//cell cycle;GO:0007050//cell cycle arrest;GO:0008285//negative regulation of cell proliferation;GO:0030154//cell differentiation;GO:0032288//myelin assembly;GO:0042552//myelination	gi|118130612|ref|NM_008885.2|
103266	29	73	7.76	19.71	1.3448	8.81974e-06	3.34817e-05	AI597468	expressed sequence AI597468	GO:0005575//cellular_component;GO:0016020//membrane;GO:0016021//integral to membrane	GO:0003674//molecular_function	GO:0008150//biological_process	gi|227430350|ref|NM_001013028.2|
13058	3526	8879	943.92	2396.87	1.34442	0	0	Cybb	cytochrome b-245, beta polypeptide	GO:0005622//intracellular;GO:0005737//cytoplasm;GO:0005739//mitochondrion;GO:0005783//endoplasmic reticulum;GO:0005791//rough endoplasmic reticulum;GO:0005794//Golgi apparatus;GO:0005886//plasma membrane;GO:0005886//plasma membrane;GO:0016020//membrane;GO:0016021//integral to membrane;GO:0030425//dendrite;GO:0043020//NADPH oxidase complex;GO:0043025//cell soma	GO:0005216//ion channel activity;GO:0005244//voltage-gated ion channel activity;GO:0005506//iron ion binding;GO:0005515//protein binding;GO:0009055//electron carrier activity;GO:0016491//oxidoreductase activity;GO:0046872//metal ion binding;GO:0050660//FAD binding	GO:0006810//transport;GO:0006811//ion transport;GO:0022900//electron transport chain;GO:0042493//response to drug;GO:0050665//hydrogen peroxide biosynthetic process;GO:0055114//oxidation reduction	gi|161333818|ref|NM_007807.4|
73205	206	518	55.15	139.83	1.34224	9.9698e-14	7.99163e-13	3110043O21Rik	RIKEN cDNA 3110043O21 gene	GO:0005575//cellular_component	GO:0003674//molecular_function	GO:0008150//biological_process	gi|124486790|ref|NM_001081343.1|
22330	69	173	18.47	46.7	1.33824	7.69296e-12	5.00557e-11	Vcl	vinculin	GO:0001725//stress fiber;GO:0005737//cytoplasm;GO:0005856//cytoskeleton;GO:0005884//actin filament;GO:0005886//plasma membrane;GO:0005911//cell-cell junction;GO:0005912//adherens junction;GO:0005916//fascia adherens;GO:0005925//focal adhesion;GO:0005925//focal adhesion;GO:0015629//actin cytoskeleton;GO:0016020//membrane;GO:0030054//cell junction;GO:0043034//costamere;GO:0043034//costamere	GO:0003779//actin binding;GO:0005198//structural molecule activity;GO:0005515//protein binding;GO:0017048//Rho GTPase binding	GO:0007155//cell adhesion;GO:0030032//lamellipodium assembly;GO:0030334//regulation of cell migration	gi|118130355|ref|NM_009502.4|
11717	169	421	45.24	113.65	1.32893	0	0	Ampd3	adenosine monophosphate deaminase 3	-	GO:0003876//AMP deaminase activity;GO:0016787//hydrolase activity;GO:0016814//hydrolase activity, acting on carbon-nitrogen (but not peptide) bonds, in cyclic amidines;GO:0019239//deaminase activity	GO:0006144//purine base metabolic process;GO:0009117//nucleotide metabolic process;GO:0009168//purine ribonucleoside monophosphate biosynthetic process	gi|66792801|ref|NM_009667.2|
98238	630	1567	168.65	423.01	1.32666	3.16192e-13	2.37078e-12	Lrrc59	leucine rich repeat containing 59	GO:0005575//cellular_component;GO:0005783//endoplasmic reticulum;GO:0005792//microsome;GO:0016020//membrane;GO:0016021//integral to membrane	GO:0003674//molecular_function;GO:0005515//protein binding	GO:0008150//biological_process	gi|19527025|ref|NM_133807.1|
245532	379	941	101.46	254.02	1.32403	0	0	Awat2	acyl-CoA wax alcohol acyltransferase 2	GO:0005783//endoplasmic reticulum;GO:0005789//endoplasmic reticulum membrane;GO:0016020//membrane;GO:0016021//integral to membrane	GO:0003674//molecular_function;GO:0008415//acyltransferase activity;GO:0016740//transferase activity;GO:0016747//transferase activity, transferring acyl groups other than amino-acyl groups;GO:0047196//long-chain-alcohol O-fatty-acyltransferase activity	GO:0006629//lipid metabolic process;GO:0008610//lipid biosynthetic process;GO:0010025//wax biosynthetic process	gi|50355955|ref|NM_177746.3|
218756	25	62	6.69	16.74	1.32322	5.31994e-05	0.000181331	Slc4a7	solute carrier family 4, sodium bicarbonate cotransporter, member 7	GO:0005737//cytoplasm;GO:0005886//plasma membrane;GO:0016020//membrane;GO:0016021//integral to membrane;GO:0016323//basolateral plasma membrane;GO:0016324//apical plasma membrane;GO:0042995//cell projection	GO:0005215//transporter activity;GO:0005452//inorganic anion exchanger activity;GO:0008509//anion transmembrane transporter activity;GO:0015293//symporter activity;GO:0015380//anion exchanger activity	GO:0006810//transport;GO:0006811//ion transport;GO:0006814//sodium ion transport;GO:0006820//anion transport	gi|117320528|ref|NM_001033270.2|
17858	88	218	23.56	58.85	1.3207	0	0	Mx2	myxovirus (influenza virus) resistance 2	GO:0005737//cytoplasm	GO:0000166//nucleotide binding;GO:0003924//GTPase activity;GO:0005525//GTP binding	GO:0009615//response to virus;GO:0045087//innate immune response	gi|145580606|ref|NR_003508.1|
12484	368	911	98.51	245.92	1.31985	0	0	Cd24a	CD24a antigen	GO:0005624//membrane fraction;GO:0005886//plasma membrane;GO:0009897//external side of plasma membrane;GO:0009897//external side of plasma membrane;GO:0009986//cell surface;GO:0016020//membrane;GO:0031225//anchored to membrane;GO:0031362//anchored to external side of plasma membrane;GO:0031362//anchored to external side of plasma membrane;GO:0031528//microvillus membrane;GO:0045121//membrane raft…	GO:0005515//protein binding;GO:0019901//protein kinase binding;GO:0030246//carbohydrate binding;GO:0030296//protein tyrosine kinase activator activity;GO:0043499//eukaryotic cell surface binding	GO:0001666//response to hypoxia;GO:0001775//cell activation;GO:0001959//regulation of cytokine-mediated signaling pathway;GO:0002237//response to molecule of bacterial origin;GO:0002329//pre-B cell differentiation;GO:0002523//leukocyte migration during inflammatory response;GO:0002842//positive regulation of T cell mediated immune response to tumor cell;GO:0002863//positive regulation of inflamma…	gi|83816954|ref|NM_009846.2|
51886	38	94	10.17	25.38	1.31937	6.46112e-07	2.79217e-06	Fubp1	far upstream element (FUSE) binding protein 1	GO:0005634//nucleus	GO:0003677//DNA binding;GO:0003723//RNA binding	GO:0006350//transcription;GO:0045449//regulation of transcription	gi|134032012|ref|NM_057172.3|
71665	141	348	37.75	93.94	1.31526	0	0	Fuca1	fucosidase, alpha-L- 1, tissue	GO:0005625//soluble fraction;GO:0005764//lysosome	GO:0003824//catalytic activity;GO:0004560//alpha-L-fucosidase activity;GO:0005529//sugar binding;GO:0015928//fucosidase activity;GO:0016787//hydrolase activity;GO:0016798//hydrolase activity, acting on glycosyl bonds;GO:0043169//cation binding	GO:0005975//carbohydrate metabolic process;GO:0006004//fucose metabolic process;GO:0008152//metabolic process	gi|169808426|ref|NM_024243.4|
19223	58	143	15.53	38.6	1.31354	8.73546e-10	4.89565e-09	Ptgis	prostaglandin I2 (prostacyclin) synthase	GO:0005615//extracellular space;GO:0005783//endoplasmic reticulum;GO:0016020//membrane;GO:0016021//integral to membrane	GO:0004497//monooxygenase activity;GO:0005506//iron ion binding;GO:0008116//prostaglandin-I synthase activity;GO:0009055//electron carrier activity;GO:0016853//isomerase activity;GO:0020037//heme binding;GO:0046872//metal ion binding	GO:0001516//prostaglandin biosynthetic process;GO:0006633//fatty acid biosynthetic process;GO:0008610//lipid biosynthetic process	gi|141802458|ref|NM_008968.3|
70686	26	64	6.96	17.28	1.31194	4.48738e-05	0.000154788	Dusp16	dual specificity phosphatase 16	GO:0005634//nucleus;GO:0005737//cytoplasm	GO:0005515//protein binding;GO:0016301//kinase activity;GO:0016787//hydrolase activity;GO:0016791//phosphatase activity	GO:0000188//inactivation of MAPK activity	gi|114205413|ref|NM_001048054.1|
54673	86	211	23.02	56.96	1.30706	0	0	Sh3glb1	SH3-domain GRB2-like B1 (endophilin)	GO:0005737//cytoplasm;GO:0005739//mitochondrion;GO:0005740//mitochondrial envelope;GO:0005741//mitochondrial outer membrane;GO:0005783//endoplasmic reticulum;GO:0005792//microsome;GO:0005794//Golgi apparatus;GO:0005829//cytosol;GO:0016020//membrane;GO:0043234//protein complex	GO:0005504//fatty acid binding;GO:0005515//protein binding;GO:0008289//lipid binding;GO:0042171//lysophosphatidic acid acyltransferase activity	GO:0001844//protein insertion into mitochondrial membrane during induction of apoptosis;GO:0006654//phosphatidic acid biosynthetic process;GO:0006915//apoptosis;GO:0006917//induction of apoptosis;GO:0008654//phospholipid biosynthetic process;GO:0051084//'de novo' posttranslational protein folding	gi|118130734|ref|NM_019464.2|
12795	29	71	7.76	19.17	1.30472	1.8581e-05	6.73828e-05	Plk3	polo-like kinase 3 (Drosophila)	GO:0016020//membrane;GO:0030425//dendrite	GO:0000166//nucleotide binding;GO:0004672//protein kinase activity;GO:0004674//protein serine/threonine kinase activity;GO:0005515//protein binding;GO:0005524//ATP binding;GO:0016301//kinase activity;GO:0016740//transferase activity;GO:0042801//polo kinase kinase activity	GO:0006468//protein amino acid phosphorylation	gi|87299591|ref|NM_013807.2|
77805	47	115	12.58	31.04	1.303	4.80252e-08	2.30627e-07	Esco1	establishment of cohesion 1 homolog 1 (S. cerevisiae)	GO:0005575//cellular_component;GO:0005634//nucleus	GO:0003674//molecular_function;GO:0003684//damaged DNA binding;GO:0003887//DNA-directed DNA polymerase activity;GO:0008415//acyltransferase activity;GO:0016740//transferase activity;GO:0046872//metal ion binding	GO:0006281//DNA repair;GO:0007049//cell cycle;GO:0008150//biological_process	gi|124487020|ref|NM_001081222.1|
73288	63	154	16.87	41.57	1.30108	2.66094e-10	1.54964e-09	Ccdc132	coiled-coil domain containing 132	GO:0005575//cellular_component	GO:0003674//molecular_function	GO:0008150//biological_process	gi|268370056|ref|NM_024260.5|
64685	52	127	13.92	34.28	1.30021	1.00936e-08	5.17735e-08	Nmi	N-myc (and STAT) interactor	GO:0005575//cellular_component;GO:0005737//cytoplasm	GO:0003674//molecular_function	GO:0008150//biological_process	gi|213688424|ref|NM_019401.2|
69587	25	61	6.69	16.47	1.29976	7.7188e-05	0.000256799	Pcgf3	polycomb group ring finger 3	GO:0005575//cellular_component	GO:0003674//molecular_function;GO:0005515//protein binding;GO:0008270//zinc ion binding;GO:0046872//metal ion binding	GO:0006350//transcription;GO:0008150//biological_process;GO:0045449//regulation of transcription	gi|146198689|ref|NM_172716.4|
19697	207	505	55.41	136.32	1.29878	0	0	Rela	v-rel reticuloendotheliosis viral oncogene homolog A (avian)	GO:0005634//nucleus;GO:0005634//nucleus;GO:0005737//cytoplasm;GO:0005737//cytoplasm;GO:0005829//cytosol;GO:0005829//cytosol;GO:0043234//protein complex	GO:0003677//DNA binding;GO:0003677//DNA binding;GO:0003700//transcription factor activity;GO:0003705//RNA polymerase II transcription factor activity, enhancer binding;GO:0005515//protein binding;GO:0008134//transcription factor binding;GO:0016563//transcription activator activity;GO:0032403//protein complex binding;GO:0043565//sequence-specific DNA binding	GO:0001889//liver development;GO:0001942//hair follicle development;GO:0006350//transcription;GO:0006355//regulation of transcription, DNA-dependent;GO:0006952//defense response;GO:0008284//positive regulation of cell proliferation;GO:0009617//response to bacterium;GO:0009887//organ morphogenesis;GO:0014040//positive regulation of Schwann cell differentiation;GO:0032332//positive regulation of ch…	gi|118130517|ref|NM_009045.4|
226016	56	136	14.99	36.71	1.29217	3.60866e-09	1.92113e-08	Fam108b	family with sequence similarity 108, member B	GO:0005575//cellular_component;GO:0005576//extracellular region	GO:0003674//molecular_function;GO:0016787//hydrolase activity	GO:0008150//biological_process	gi|73622268|ref|NM_146096.3|
329165	33	80	8.83	21.6	1.29055	6.50954e-06	2.50119e-05	Abi2	abl-interactor 2	GO:0005737//cytoplasm;GO:0005829//cytosol;GO:0005856//cytoskeleton;GO:0005913//cell-cell adherens junction;GO:0030425//dendrite;GO:0042995//cell projection	GO:0005515//protein binding	GO:0007611//learning or memory;GO:0016358//dendrite development;GO:0016477//cell migration;GO:0018108//peptidyl-tyrosine phosphorylation;GO:0043010//camera-type eye development	gi|37693504|ref|NM_198127.1|
226517	181	439	48.45	118.51	1.29044	5.17364e-14	4.29405e-13	Smg7	Smg-7 homolog, nonsense mediated mRNA decay factor (C. elegans)	GO:0005575//cellular_component;GO:0005634//nucleus;GO:0005737//cytoplasm	GO:0003674//molecular_function	GO:0000184//nuclear-transcribed mRNA catabolic process, nonsense-mediated decay;GO:0008150//biological_process	gi|237681167|ref|NM_001005507.2|
67138	164	397	43.9	107.17	1.28761	6.66134e-14	5.44663e-13	Herc5	hect domain and RLD 5	GO:0005737//cytoplasm	GO:0004842//ubiquitin-protein ligase activity;GO:0030332//cyclin binding	GO:0016567//protein ubiquitination	gi|149255199|ref|XM_001478497.1|
69710	522	1263	139.74	340.95	1.28682	0	0	Arap1	ArfGAP with RhoGAP domain, ankyrin repeat and PH domain 1	GO:0005622//intracellular;GO:0005737//cytoplasm;GO:0005794//Golgi apparatus;GO:0005886//plasma membrane;GO:0016020//membrane	GO:0005096//GTPase activator activity;GO:0005515//protein binding;GO:0008060//ARF GTPase activator activity;GO:0008270//zinc ion binding;GO:0046872//metal ion binding	GO:0007165//signal transduction;GO:0032312//regulation of ARF GTPase activity	gi|92091598|ref|NM_027180.3|
66616	55	133	14.72	35.9	1.28621	6.11314e-09	3.19922e-08	Snx9	sorting nexin 9	GO:0005625//soluble fraction;GO:0005737//cytoplasm;GO:0005792//microsome;GO:0005886//plasma membrane	GO:0005515//protein binding;GO:0035091//phosphoinositide binding	GO:0006810//transport;GO:0006886//intracellular protein transport;GO:0007154//cell communication;GO:0015031//protein transport	gi|153791678|ref|NM_025664.5|
54153	772	1861	206.67	502.37	1.28142	2.0326e-12	1.4034e-11	Rasa4	RAS p21 protein activator 4	GO:0005622//intracellular;GO:0005737//cytoplasm;GO:0005886//plasma membrane;GO:0016020//membrane	GO:0005096//GTPase activator activity;GO:0046872//metal ion binding	GO:0007165//signal transduction;GO:0007242//intracellular signaling cascade;GO:0051056//regulation of small GTPase mediated signal transduction	gi|116686092|ref|NM_001039103.2|
11303	264	635	70.67	171.42	1.27837	0	0	Abca1	ATP-binding cassette, sub-family A (ABC1), member 1	GO:0005794//Golgi apparatus;GO:0005886//plasma membrane;GO:0005886//plasma membrane;GO:0005887//integral to plasma membrane;GO:0005901//caveola;GO:0016020//membrane;GO:0016021//integral to membrane;GO:0043231//intracellular membrane-bounded organelle	GO:0000166//nucleotide binding;GO:0005515//protein binding;GO:0005515//protein binding;GO:0005524//ATP binding;GO:0005548//phospholipid transporter activity;GO:0005548//phospholipid transporter activity;GO:0008035//high-density lipoprotein binding;GO:0008509//anion transmembrane transporter activity;GO:0016887//ATPase activity;GO:0017111//nucleoside-triphosphatase activity;GO:0017127//cholesterol…	GO:0002790//peptide secretion;GO:0006497//protein amino acid lipidation;GO:0006810//transport;GO:0006911//phagocytosis, engulfment;GO:0008203//cholesterol metabolic process;GO:0010875//positive regulation of cholesterol efflux;GO:0015914//phospholipid transport;GO:0030301//cholesterol transport;GO:0033344//cholesterol efflux;GO:0033344//cholesterol efflux;GO:0033700//phospholipid efflux;GO:003370…	gi|90568037|ref|NM_013454.3|
107817	25	60	6.69	16.2	1.27592	0.000111522	0.000364602	Jmjd6	jumonji domain containing 6	GO:0005634//nucleus;GO:0005886//plasma membrane	GO:0004872//receptor activity;GO:0016491//oxidoreductase activity;GO:0016702//oxidoreductase activity, acting on single donors with incorporation of molecular oxygen, incorporation of two atoms of oxygen;GO:0046872//metal ion binding	GO:0001568//blood vessel development;GO:0001822//kidney development;GO:0006350//transcription;GO:0006397//mRNA processing;GO:0006915//apoptosis;GO:0007166//cell surface receptor linked signal transduction;GO:0007275//multicellular organismal development;GO:0007507//heart development;GO:0008380//RNA splicing;GO:0016568//chromatin modification;GO:0030154//cell differentiation;GO:0030324//lung devel…	gi|125988378|ref|NM_033398.2|
56041	95	228	25.43	61.55	1.27523	0	0	Uso1	USO1 homolog, vesicle docking protein (yeast)	GO:0000139//Golgi membrane;GO:0005737//cytoplasm;GO:0005792//microsome;GO:0005794//Golgi apparatus;GO:0005829//cytosol;GO:0016020//membrane;GO:0048471//perinuclear region of cytoplasm	GO:0005488//binding;GO:0005515//protein binding;GO:0008565//protein transporter activity	GO:0006810//transport;GO:0006886//intracellular protein transport;GO:0006944//membrane fusion;GO:0015031//protein transport;GO:0016192//vesicle-mediated transport;GO:0045056//transcytosis;GO:0048280//vesicle fusion with Golgi apparatus	gi|23956095|ref|NM_019490.1|
20200	1048	2511	280.55	677.84	1.27269	3.76366e-13	2.78727e-12	S100a6	S100 calcium binding protein A6 (calcyclin)	GO:0005634//nucleus;GO:0005737//cytoplasm;GO:0005886//plasma membrane;GO:0016020//membrane	GO:0005509//calcium ion binding;GO:0005515//protein binding;GO:0015075//ion transmembrane transporter activity;GO:0046872//metal ion binding	-	gi|113930761|ref|NM_011313.2|
209387	101	242	27.04	65.33	1.27265	0	0	AI451617	expressed sequence AI451617	GO:0005575//cellular_component	GO:0003674//molecular_function;GO:0046872//metal ion binding	GO:0008150//biological_process	gi|268370232|ref|NM_001167828.1|
109648	66	158	17.67	42.65	1.27124	3.30002e-10	1.90342e-09	Npy	neuropeptide Y	GO:0005576//extracellular region	GO:0001664//G-protein-coupled receptor binding;GO:0001664//G-protein-coupled receptor binding;GO:0005179//hormone activity;GO:0031841//neuropeptide Y receptor binding	GO:0007218//neuropeptide signaling pathway;GO:0007268//synaptic transmission;GO:0008217//regulation of blood pressure;GO:0045776//negative regulation of blood pressure	gi|27754168|ref|NM_023456.2|
54473	210	500	56.22	134.97	1.26348	0	0	Tollip	toll interacting protein	GO:0005737//cytoplasm	GO:0005515//protein binding	GO:0006954//inflammatory response;GO:0045087//innate immune response	gi|142359098|ref|NM_023764.3|
70373	37	88	9.9	23.76	1.26303	3.27746e-06	1.3049e-05	1700020O03Rik	RIKEN cDNA 1700020O03 gene	GO:0005575//cellular_component	GO:0003674//molecular_function	GO:0008150//biological_process	gi|42475993|ref|NM_027405.2|
227449	59	140	15.79	37.79	1.25899	4.44522e-09	2.34771e-08	Zcchc2	zinc finger, CCHC domain containing 2	GO:0005575//cellular_component	GO:0003674//molecular_function;GO:0003676//nucleic acid binding;GO:0005515//protein binding;GO:0008270//zinc ion binding;GO:0035091//phosphoinositide binding;GO:0046872//metal ion binding	GO:0007154//cell communication;GO:0008150//biological_process	gi|170016070|ref|NM_001122675.1|
213262	708	1680	189.53	453.51	1.25871	6.104e-13	4.43223e-12	Fstl5	follistatin-like 5	GO:0005576//extracellular region	GO:0005509//calcium ion binding	-	gi|50054053|ref|NM_178673.3|
12527	457	1084	122.34	292.62	1.25813	1.38844e-12	9.72449e-12	Cd9	CD9 antigen	GO:0005886//plasma membrane;GO:0009986//cell surface;GO:0016020//membrane;GO:0016021//integral to membrane;GO:0016324//apical plasma membrane	GO:0005515//protein binding	GO:0007155//cell adhesion;GO:0007338//single fertilization;GO:0007342//fusion of sperm to egg plasma membrane;GO:0008285//negative regulation of cell proliferation;GO:0030913//paranodal junction assembly	gi|47271531|ref|NM_007657.3|
22151	461	1093	123.41	295.05	1.2575	3.9968e-13	2.9427e-12	Tubb2a	tubulin, beta 2A	GO:0005874//microtubule;GO:0043234//protein complex	GO:0000166//nucleotide binding;GO:0003924//GTPase activity;GO:0005198//structural molecule activity;GO:0005525//GTP binding	GO:0007017//microtubule-based process;GO:0007018//microtubule-based movement;GO:0051258//protein polymerization	gi|255958180|ref|NM_009450.2|
gi|281485552|ref|NM_001145978.2|	104	246	27.84	66.41	1.25424	0	0	-	-	-	-	-	gi|281485552|ref|NM_001145978.2|
80294	189	447	50.6	120.67	1.25386	1.71863e-13	1.34523e-12	Pofut2	protein O-fucosyltransferase 2	GO:0005783//endoplasmic reticulum	GO:0016740//transferase activity;GO:0016757//transferase activity, transferring glycosyl groups;GO:0046922//peptide-O-fucosyltransferase activity	GO:0005975//carbohydrate metabolic process;GO:0006004//fucose metabolic process	gi|87044906|ref|NM_030262.3|
67207	121	285	32.39	76.94	1.24819	0	0	Lsm1	LSM1 homolog, U6 small nuclear RNA associated (S. cerevisiae)	GO:0005634//nucleus;GO:0005737//cytoplasm;GO:0030529//ribonucleoprotein complex	GO:0003674//molecular_function;GO:0003723//RNA binding	GO:0006397//mRNA processing;GO:0008150//biological_process;GO:0008380//RNA splicing	gi|110625666|ref|NM_026032.1|
56324	113	266	30.25	71.81	1.24725	1.77414e-13	1.38184e-12	Stam2	signal transducing adaptor molecule (SH3 domain and ITAM motif) 2	GO:0005575//cellular_component;GO:0005737//cytoplasm;GO:0005768//endosome;GO:0016020//membrane	GO:0005515//protein binding	GO:0006810//transport;GO:0006886//intracellular protein transport;GO:0008150//biological_process;GO:0015031//protein transport	gi|31543774|ref|NM_019667.2|
19385	57	134	15.26	36.17	1.24504	1.26443e-08	6.41806e-08	Ranbp1	RAN binding protein 1	GO:0005737//cytoplasm;GO:0005813//centrosome	GO:0005096//GTPase activator activity	GO:0007051//spindle organization;GO:0046604//positive regulation of mitotic centrosome separation;GO:0046907//intracellular transport	gi|153792000|ref|NM_011239.2|
102857	341	801	91.29	216.23	1.24404	1.01696e-13	8.14666e-13	Slc6a8	solute carrier family 6 (neurotransmitter transporter, creatine), member 8	GO:0005887//integral to plasma membrane;GO:0016020//membrane;GO:0016021//integral to membrane	GO:0005308//creatine transporter activity;GO:0005308//creatine transporter activity;GO:0005309//creatine:sodium symporter activity;GO:0005328//neurotransmitter:sodium symporter activity;GO:0015220//choline transmembrane transporter activity;GO:0015293//symporter activity	GO:0006810//transport;GO:0006811//ion transport;GO:0006814//sodium ion transport;GO:0006836//neurotransmitter transport;GO:0015881//creatine transport;GO:0015881//creatine transport	gi|218563763|ref|NM_001142810.1|
27041	175	411	46.85	110.95	1.24379	2.92876e-13	2.20774e-12	G3bp1	Ras-GTPase-activating protein SH3-domain binding protein 1	GO:0005575//cellular_component;GO:0005622//intracellular;GO:0005634//nucleus;GO:0005737//cytoplasm;GO:0005886//plasma membrane;GO:0016020//membrane	GO:0000166//nucleotide binding;GO:0003674//molecular_function;GO:0003676//nucleic acid binding;GO:0003677//DNA binding;GO:0003723//RNA binding;GO:0004386//helicase activity;GO:0004518//nuclease activity;GO:0004519//endonuclease activity;GO:0005524//ATP binding;GO:0016787//hydrolase activity	GO:0006810//transport;GO:0008150//biological_process	gi|118130851|ref|NM_013716.2|
54598	26	61	6.96	16.47	1.24268	0.000134392	0.000430577	Calcrl	calcitonin receptor-like	GO:0005886//plasma membrane;GO:0016020//membrane;GO:0016021//integral to membrane	GO:0001635//calcitonin gene-related polypeptide receptor activity;GO:0004871//signal transducer activity;GO:0004872//receptor activity;GO:0004888//transmembrane receptor activity;GO:0004930//G-protein coupled receptor activity;GO:0004948//calcitonin receptor activity	GO:0006937//regulation of muscle contraction;GO:0007165//signal transduction;GO:0007166//cell surface receptor linked signal transduction;GO:0007186//G-protein coupled receptor protein signaling pathway;GO:0007189//activation of adenylate cyclase activity by G-protein signaling pathway;GO:0007507//heart development;GO:0008284//positive regulation of cell proliferation;GO:0048661//positive regulat…	gi|213385307|ref|NM_018782.2|
12521	64	150	17.13	40.49	1.24104	1.89722e-09	1.03618e-08	Cd82	CD82 antigen	GO:0016020//membrane;GO:0016021//integral to membrane	-	-	gi|145966699|ref|NM_007656.4|
100045065	32	75	8.57	20.25	1.24055	2.28264e-05	8.20026e-05	LOC100045065	similar to hCG1978856	-	-	-	gi|149257876|ref|XM_001473977.1|
15463	129	302	34.53	81.52	1.2393	0	0	Agfg1	ArfGAP with FG repeats 1	GO:0005634//nucleus;GO:0016023//cytoplasmic membrane-bounded vesicle;GO:0031410//cytoplasmic vesicle;GO:0042995//cell projection;GO:0043025//cell soma	GO:0003677//DNA binding;GO:0008060//ARF GTPase activator activity;GO:0008270//zinc ion binding;GO:0046872//metal ion binding	GO:0001675//acrosome assembly;GO:0006810//transport;GO:0007275//multicellular organismal development;GO:0007283//spermatogenesis;GO:0007289//spermatid nucleus differentiation;GO:0030154//cell differentiation;GO:0032312//regulation of ARF GTPase activity;GO:0045109//intermediate filament organization	gi|142387721|ref|NM_010472.2|
20848	280	652	74.96	176.01	1.23146	0	0	Stat3	signal transducer and activator of transcription 3	GO:0005634//nucleus;GO:0005634//nucleus;GO:0005737//cytoplasm;GO:0005737//cytoplasm;GO:0005886//plasma membrane	GO:0003677//DNA binding;GO:0003677//DNA binding;GO:0003700//transcription factor activity;GO:0004871//signal transducer activity;GO:0005509//calcium ion binding;GO:0005515//protein binding;GO:0008134//transcription factor binding;GO:0016563//transcription activator activity;GO:0019901//protein kinase binding;GO:0043565//sequence-specific DNA binding;GO:0043565//sequence-specific DNA binding;GO:00…	GO:0001659//temperature homeostasis;GO:0001754//eye photoreceptor cell differentiation;GO:0006350//transcription;GO:0006355//regulation of transcription, DNA-dependent;GO:0006357//regulation of transcription from RNA polymerase II promoter;GO:0006366//transcription from RNA polymerase II promoter;GO:0006953//acute-phase response;GO:0007165//signal transduction;GO:0007259//JAK-STAT cascade;GO:0019…	gi|76253927|ref|NM_213659.2|
108098	124	288	33.2	77.75	1.22766	5.32908e-14	4.41438e-13	Med21	mediator complex subunit 21	GO:0005634//nucleus;GO:0016592//mediator complex;GO:0016592//mediator complex	GO:0003713//transcription coactivator activity;GO:0005515//protein binding	GO:0001824//blastocyst development;GO:0006350//transcription;GO:0006366//transcription from RNA polymerase II promoter;GO:0045449//regulation of transcription;GO:0045944//positive regulation of transcription from RNA polymerase II promoter	gi|146135037|ref|NM_025315.3|
114874	60	139	16.06	37.52	1.22419	1.07069e-08	5.46757e-08	Ddhd1	DDHD domain containing 1	GO:0005575//cellular_component;GO:0005737//cytoplasm	GO:0003674//molecular_function;GO:0016787//hydrolase activity;GO:0046872//metal ion binding	GO:0008150//biological_process;GO:0016042//lipid catabolic process	gi|111955211|ref|NM_001042719.1|
20534	35	81	9.37	21.87	1.22283	1.34725e-05	4.98432e-05	Slc4a1ap	solute carrier family 4 (anion exchanger), member 1, adaptor protein	-	-	-	gi|155722991|ref|NM_009206.2|
gi|281332097|ref|NM_025927.4|	104	240	27.84	64.79	1.21861	0	0	-	-	-	-	-	gi|281332097|ref|NM_025927.4|
217344	62	143	16.6	38.6	1.21742	7.58216e-09	3.92257e-08	Rhbdf2	rhomboid 5 homolog 2 (Drosophila)	GO:0005575//cellular_component;GO:0005783//endoplasmic reticulum;GO:0016020//membrane;GO:0016021//integral to membrane	GO:0003674//molecular_function	GO:0008150//biological_process	gi|264681540|ref|NM_172572.3|
241134	1196	2757	320.17	744.25	1.21695	1.82299e-12	1.2635e-11	9430031J16Rik	RIKEN cDNA 9430031J16 gene	GO:0005575//cellular_component	GO:0003674//molecular_function	GO:0008150//biological_process	gi|118129943|ref|NM_172849.3|
77809	43	99	11.51	26.72	1.21503	1.64381e-06	6.83517e-06	Lrrc42	leucine rich repeat containing 42	GO:0005575//cellular_component	GO:0003674//molecular_function	GO:0008150//biological_process	gi|84872223|ref|NM_029985.2|
19354	521	1199	139.47	323.67	1.21457	0	0	Rac2	RAS-related C3 botulinum substrate 2	GO:0005622//intracellular;GO:0005624//membrane fraction;GO:0005635//nuclear envelope;GO:0005737//cytoplasm;GO:0016020//membrane	GO:0000166//nucleotide binding;GO:0003924//GTPase activity;GO:0005525//GTP binding	GO:0006935//chemotaxis;GO:0007264//small GTPase mediated signal transduction;GO:0008284//positive regulation of cell proliferation;GO:0008284//positive regulation of cell proliferation;GO:0030031//cell projection assembly;GO:0030036//actin cytoskeleton organization;GO:0030036//actin cytoskeleton organization;GO:0045453//bone resorption	gi|86355518|ref|NM_009008.3|
29806	234	538	62.64	145.23	1.21318	2.14718e-13	1.65406e-12	Limd1	LIM domains containing 1	GO:0005575//cellular_component;GO:0005634//nucleus;GO:0005737//cytoplasm	GO:0003674//molecular_function;GO:0005515//protein binding;GO:0008270//zinc ion binding;GO:0046872//metal ion binding	GO:0006350//transcription;GO:0008150//biological_process;GO:0045449//regulation of transcription	gi|224994266|ref|NM_013860.2|
192656	37	85	9.9	22.95	1.21299	9.46964e-06	3.57984e-05	Ripk2	receptor (TNFRSF)-interacting serine-threonine kinase 2	GO:0005622//intracellular;GO:0005737//cytoplasm	GO:0000166//nucleotide binding;GO:0004672//protein kinase activity;GO:0004674//protein serine/threonine kinase activity;GO:0004872//receptor activity;GO:0005515//protein binding;GO:0005524//ATP binding;GO:0016301//kinase activity;GO:0016740//transferase activity;GO:0050700//CARD domain binding	GO:0001961//positive regulation of cytokine-mediated signaling pathway;GO:0002827//positive regulation of T-helper 1 type immune response;GO:0006468//protein amino acid phosphorylation;GO:0006915//apoptosis;GO:0031663//lipopolysaccharide-mediated signaling pathway;GO:0032722//positive regulation of chemokine production;GO:0032729//positive regulation of interferon-gamma production;GO:0032743//pos…	gi|142347210|ref|NM_138952.3|
209380	37	85	9.9	22.95	1.21299	9.46964e-06	3.57877e-05	Gm4759	GTPase, very large interferon inducible 1 pseudogene	GO:0005575//cellular_component	GO:0003674//molecular_function	GO:0008150//biological_process	gi|160333608|ref|NR_003967.1|
22169	874	2009	233.97	542.33	1.21285	0	0	Cmpk2	cytidine monophosphate (UMP-CMP) kinase 2, mitochondrial	GO:0005739//mitochondrion	GO:0000166//nucleotide binding;GO:0004127//cytidylate kinase activity;GO:0005524//ATP binding;GO:0016301//kinase activity;GO:0016740//transferase activity	GO:0006221//pyrimidine nucleotide biosynthetic process	gi|117606365|ref|NM_020557.4|
58182	38	87	10.17	23.49	1.20773	7.93718e-06	3.02949e-05	Prokr1	prokineticin receptor 1	GO:0005886//plasma membrane;GO:0016020//membrane;GO:0016021//integral to membrane	GO:0004871//signal transducer activity;GO:0004872//receptor activity;GO:0004930//G-protein coupled receptor activity;GO:0004930//G-protein coupled receptor activity;GO:0004983//neuropeptide Y receptor activity	GO:0006916//anti-apoptosis;GO:0007165//signal transduction;GO:0007186//G-protein coupled receptor protein signaling pathway;GO:0007623//circadian rhythm	gi|40254342|ref|NM_021381.3|
16646	59	135	15.79	36.44	1.20651	2.53766e-08	1.25632e-07	Kpna1	karyopherin (importin) alpha 1	GO:0005634//nucleus;GO:0005643//nuclear pore;GO:0005737//cytoplasm	GO:0005488//binding;GO:0008565//protein transporter activity	GO:0006606//protein import into nucleus;GO:0006810//transport;GO:0006886//intracellular protein transport;GO:0015031//protein transport	gi|158517936|ref|NM_008465.5|
68836	501	1142	134.12	308.28	1.20072	0	0	Mrpl52	mitochondrial ribosomal protein L52	GO:0005575//cellular_component;GO:0005739//mitochondrion;GO:0005840//ribosome;GO:0030529//ribonucleoprotein complex	GO:0003674//molecular_function	GO:0008150//biological_process	gi|142387454|ref|NM_026851.2|
100213	104	237	27.84	63.98	1.20046	1.11022e-14	9.72522e-14	Rusc2	RUN and SH3 domain containing 2	GO:0005575//cellular_component;GO:0005737//cytoplasm	GO:0003674//molecular_function	GO:0008150//biological_process	gi|83641886|ref|NM_001037709.1|
56426	201	458	53.81	123.64	1.2002	0	0	Pdcd10	programmed cell death 10	GO:0005575//cellular_component	GO:0003674//molecular_function	GO:0006915//apoptosis;GO:0008150//biological_process	gi|141802138|ref|NM_019745.3|
27215	237	540	63.45	145.77	1.2	4.68514e-14	3.90397e-13	Azi2	5-azacytidine induced gene 2	GO:0005737//cytoplasm	GO:0003674//molecular_function	GO:0007249//I-kappaB kinase/NF-kappaB cascade	gi|114326519|ref|NM_013727.3|
gi|282396074|ref|NM_172991.4|	108	246	28.91	66.41	1.19983	0	0	-	-	-	-	-	gi|282396074|ref|NM_172991.4|
66141	65	148	17.4	39.95	1.19911	6.35458e-09	3.31597e-08	Ifitm3	interferon induced transmembrane protein 3	GO:0016021//integral to membrane;GO:0016023//cytoplasmic membrane-bounded vesicle	-	GO:0008285//negative regulation of cell proliferation	gi|142365531|ref|NM_025378.2|
67956	223	505	59.7	136.32	1.19119	0	0	Setd8	SET domain containing (lysine methyltransferase) 8	GO:0005634//nucleus;GO:0005694//chromosome	GO:0008168//methyltransferase activity;GO:0016740//transferase activity;GO:0018024//histone-lysine N-methyltransferase activity	GO:0006350//transcription;GO:0007049//cell cycle;GO:0007067//mitosis;GO:0016568//chromatin modification;GO:0045449//regulation of transcription;GO:0051301//cell division	gi|45580701|ref|NM_030241.2|
100047881	140	317	37.48	85.57	1.19098	0	0	LOC100047881	similar to Lysophospholipase I	-	-	-	gi|149251850|ref|XR_034037.1|
67760	106	240	28.38	64.79	1.1909	4.26326e-14	3.57126e-13	Slc38a2	solute carrier family 38, member 2	GO:0005886//plasma membrane;GO:0016020//membrane;GO:0016021//integral to membrane	GO:0015171//amino acid transmembrane transporter activity;GO:0015293//symporter activity	GO:0006810//transport;GO:0006811//ion transport;GO:0006814//sodium ion transport;GO:0006865//amino acid transport	gi|31543734|ref|NM_175121.3|
13690	558	1263	149.38	340.95	1.19057	0	0	Eif4g2	eukaryotic translation initiation factor 4, gamma 2	GO:0005737//cytoplasm	GO:0003743//translation initiation factor activity;GO:0005488//binding;GO:0005515//protein binding	GO:0006412//translation;GO:0006417//regulation of translation;GO:0006446//regulation of translational initiation;GO:0016070//RNA metabolic process	gi|110630013|ref|NM_013507.3|
gi|293629256|ref|NM_001177351.1|	101	228	27.04	61.55	1.18666	7.3297e-13	5.26183e-12	-	-	-	-	-	gi|293629256|ref|NM_001177351.1|
53380	48	108	12.85	29.15	1.18173	9.62148e-07	4.0922e-06	Psmd10	proteasome (prosome, macropain) 26S subunit, non-ATPase, 10	GO:0000502//proteasome complex;GO:0005575//cellular_component	GO:0003674//molecular_function	GO:0008150//biological_process	gi|255958243|ref|NM_016883.4|
67180	85	191	22.75	51.56	1.18039	7.12548e-11	4.32487e-10	Yipf5	Yip1 domain family, member 5	GO:0005783//endoplasmic reticulum;GO:0005794//Golgi apparatus;GO:0016020//membrane;GO:0016021//integral to membrane;GO:0031410//cytoplasmic vesicle;GO:0042175//nuclear envelope-endoplasmic reticulum network	GO:0003674//molecular_function	GO:0006810//transport;GO:0008150//biological_process;GO:0015031//protein transport;GO:0016192//vesicle-mediated transport	gi|70980520|ref|NM_023311.3|
66412	69	155	18.47	41.84	1.1797	4.44186e-09	2.34691e-08	Arrdc4	arrestin domain containing 4	GO:0005575//cellular_component	GO:0003674//molecular_function	GO:0008150//biological_process	gi|112363103|ref|NM_001042592.2|
18432	134	301	35.87	81.25	1.17959	0	0	Mybbp1a	MYB binding protein (P160) 1a	GO:0005634//nucleus;GO:0005730//nucleolus;GO:0005737//cytoplasm;GO:0042564//NLS-dependent protein nuclear import complex	GO:0003677//DNA binding;GO:0003887//DNA-directed DNA polymerase activity;GO:0005488//binding;GO:0005515//protein binding;GO:0008134//transcription factor binding;GO:0008270//zinc ion binding;GO:0016564//transcription repressor activity	GO:0006350//transcription;GO:0006913//nucleocytoplasmic transport;GO:0016481//negative regulation of transcription;GO:0022904//respiratory electron transport chain;GO:0045449//regulation of transcription	gi|31982723|ref|NM_016776.2|
69082	98	220	26.23	59.39	1.179	2.66832e-12	1.82638e-11	Zc3h15	zinc finger CCCH-type containing 15	GO:0005575//cellular_component;GO:0005634//nucleus;GO:0005737//cytoplasm	GO:0003674//molecular_function;GO:0003676//nucleic acid binding;GO:0008270//zinc ion binding;GO:0046872//metal ion binding	GO:0019221//cytokine-mediated signaling pathway	gi|118130305|ref|NM_026934.3|
69747	57	128	15.26	34.55	1.17893	1.00029e-07	4.67749e-07	Zswim7	zinc finger, SWIM-type containing 7	GO:0005575//cellular_component;GO:0005634//nucleus	GO:0003674//molecular_function;GO:0008270//zinc ion binding;GO:0046872//metal ion binding	GO:0006281//DNA repair;GO:0006310//DNA recombination;GO:0006974//response to DNA damage stimulus;GO:0008150//biological_process	gi|254553349|ref|NM_027198.1|
50887	29	65	7.76	17.55	1.17734	0.000158665	0.000502617	Hmgn5	high-mobility group nucleosome binding domain 5	GO:0000785//chromatin;GO:0005634//nucleus;GO:0005654//nucleoplasm	GO:0003677//DNA binding;GO:0003682//chromatin binding	GO:0006350//transcription;GO:0006357//regulation of transcription from RNA polymerase II promoter;GO:0016568//chromatin modification;GO:0045449//regulation of transcription	gi|133778914|ref|NM_016710.2|
20397	1478	3310	395.66	893.53	1.17525	1.57629e-12	1.09975e-11	Sgpl1	sphingosine phosphate lyase 1	GO:0005783//endoplasmic reticulum;GO:0016020//membrane;GO:0016021//integral to membrane	GO:0003824//catalytic activity;GO:0008117//sphinganine-1-phosphate aldolase activity;GO:0016829//lyase activity;GO:0016831//carboxy-lyase activity;GO:0030170//pyridoxal phosphate binding	GO:0001553//luteinization;GO:0001570//vasculogenesis;GO:0001822//kidney development;GO:0006629//lipid metabolic process;GO:0006807//nitrogen compound metabolic process;GO:0006915//apoptosis;GO:0007283//spermatogenesis;GO:0008209//androgen metabolic process;GO:0008210//estrogen metabolic process;GO:0008585//female gonad development;GO:0009791//post-embryonic development;GO:0010761//fibroblast migr…	gi|227116286|ref|NM_009163.3|
27643	115	257	30.79	69.38	1.17206	0	0	Ubl4	ubiquitin-like 4	-	-	-	gi|21703809|ref|NM_145405.1|
13030	23499	52490	6290.73	14169.6	1.1715	0	0	Ctsb	cathepsin B	GO:0005576//extracellular region;GO:0005615//extracellular space;GO:0005625//soluble fraction;GO:0005737//cytoplasm;GO:0005739//mitochondrion;GO:0005739//mitochondrion;GO:0005764//lysosome;GO:0005764//lysosome;GO:0005901//caveola;GO:0009897//external side of plasma membrane;GO:0009986//cell surface;GO:0016324//apical plasma membrane;GO:0042383//sarcolemma;GO:0048471//perinuclear region of cytopla…	GO:0004175//endopeptidase activity;GO:0004197//cysteine-type endopeptidase activity;GO:0005515//protein binding;GO:0008233//peptidase activity;GO:0008234//cysteine-type peptidase activity;GO:0016787//hydrolase activity;GO:0030984//kininogen binding;GO:0032403//protein complex binding;GO:0042277//peptide binding	GO:0006508//proteolysis;GO:0050790//regulation of catalytic activity;GO:0060548//negative regulation of cell death	gi|118131153|ref|NM_007798.2|
67698	199	444	53.27	119.86	1.16996	0	0	Fam174a	family with sequence similarity 174, member A	GO:0005575//cellular_component;GO:0016020//membrane;GO:0016021//integral to membrane	GO:0003674//molecular_function	GO:0008150//biological_process	gi|162135955|ref|NM_026321.4|
226351	61	136	16.33	36.71	1.16865	4.95006e-08	2.37172e-07	Tmem185b	transmembrane protein 185B	GO:0005575//cellular_component;GO:0016020//membrane;GO:0016021//integral to membrane	GO:0003674//molecular_function	GO:0008150//biological_process	gi|22122616|ref|NM_146103.1|
20841	35	78	9.37	21.06	1.16838	3.80892e-05	0.000132761	Zfp143	zinc finger protein 143	GO:0005622//intracellular;GO:0005634//nucleus	GO:0003676//nucleic acid binding;GO:0003677//DNA binding;GO:0008270//zinc ion binding;GO:0046872//metal ion binding	GO:0006350//transcription;GO:0045449//regulation of transcription	gi|121247389|ref|NM_009281.3|
18844	320	713	85.66	192.47	1.16794	0	0	Plxna1	plexin A1	GO:0005622//intracellular;GO:0005624//membrane fraction;GO:0005886//plasma membrane;GO:0016020//membrane;GO:0016021//integral to membrane	GO:0004872//receptor activity;GO:0005515//protein binding;GO:0017154//semaphorin receptor activity	GO:0007165//signal transduction;GO:0007275//multicellular organismal development;GO:0060666//dichotomous subdivision of terminal units involved in salivary gland branching	gi|253683485|ref|NM_008881.2|
gi|270132745|ref|NM_153198.2|	443	986	118.59	266.17	1.16637	0	0	-	-	-	-	-	gi|270132745|ref|NM_153198.2|
208643	397	883	106.28	238.36	1.16527	3.97682e-13	2.92969e-12	Eif4g1	eukaryotic translation initiation factor 4, gamma 1	GO:0005737//cytoplasm;GO:0016281//eukaryotic translation initiation factor 4F complex	GO:0003723//RNA binding;GO:0003743//translation initiation factor activity;GO:0005488//binding;GO:0005515//protein binding;GO:0008190//eukaryotic initiation factor 4E binding	GO:0006412//translation;GO:0006417//regulation of translation;GO:0008150//biological_process;GO:0016070//RNA metabolic process	gi|56699433|ref|NM_001005331.1|
56421	280	620	74.96	167.37	1.15885	0	0	Pfkp	phosphofructokinase, platelet	GO:0005625//soluble fraction;GO:0005737//cytoplasm;GO:0005829//cytosol;GO:0005945//6-phosphofructokinase complex	GO:0000166//nucleotide binding;GO:0003872//6-phosphofructokinase activity;GO:0003872//6-phosphofructokinase activity;GO:0005524//ATP binding;GO:0016301//kinase activity;GO:0016740//transferase activity;GO:0046872//metal ion binding;GO:0070095//fructose-6-phosphate binding	GO:0006002//fructose 6-phosphate metabolic process;GO:0006096//glycolysis;GO:0006096//glycolysis;GO:0030388//fructose 1,6-bisphosphate metabolic process;GO:0051289//protein homotetramerization	gi|142384557|ref|NM_019703.3|
50498	38	84	10.17	22.68	1.1571	2.2196e-05	7.99423e-05	Ebi3	Epstein-Barr virus induced gene 3	GO:0005576//extracellular region;GO:0005615//extracellular space;GO:0016020//membrane	GO:0004896//cytokine receptor activity;GO:0005125//cytokine activity;GO:0005515//protein binding;GO:0045523//interleukin-27 receptor binding	-	gi|70906480|ref|NM_015766.2|
17250	93	205	24.9	55.34	1.15218	3.43418e-11	2.1304e-10	Abcc1	ATP-binding cassette, sub-family C (CFTR/MRP), member 1	GO:0005737//cytoplasm;GO:0005886//plasma membrane;GO:0005887//integral to plasma membrane;GO:0005887//integral to plasma membrane;GO:0016020//membrane;GO:0016021//integral to membrane;GO:0016323//basolateral plasma membrane	GO:0000166//nucleotide binding;GO:0005215//transporter activity;GO:0005324//long-chain fatty acid transporter activity;GO:0005524//ATP binding;GO:0008559//xenobiotic-transporting ATPase activity;GO:0015239//multidrug transporter activity;GO:0015431//glutathione S-conjugate-exporting ATPase activity;GO:0015559//multidrug efflux pump activity;GO:0015562//efflux transmembrane transporter activity;GO…	GO:0006810//transport;GO:0006855//multidrug transport;GO:0006979//response to oxidative stress;GO:0015911//plasma membrane long-chain fatty acid transport;GO:0030335//positive regulation of cell migration;GO:0033700//phospholipid efflux;GO:0034775//glutathione transmembrane transport;GO:0042493//response to drug;GO:0042908//xenobiotic transport;GO:0043215//daunorubicin transport;GO:0043526//neuro…	gi|60218873|ref|NM_008576.2|
12010	222	489	59.43	132	1.15127	0	0	B2m	beta-2 microglobulin	GO:0005576//extracellular region;GO:0005615//extracellular space;GO:0042612//MHC class I protein complex	GO:0005515//protein binding;GO:0005515//protein binding	GO:0001916//positive regulation of T cell mediated cytotoxicity;GO:0002237//response to molecule of bacterial origin;GO:0002474//antigen processing and presentation of peptide antigen via MHC class I;GO:0002481//antigen processing and presentation of exogenous protein antigen via MHC class Ib, TAP-dependent;GO:0006955//immune response;GO:0006968//cellular defense response	gi|144227219|ref|NM_009735.3|
94094	50	110	13.39	29.69	1.14882	1.32317e-06	5.54016e-06	Trim34	tripartite motif-containing 34	GO:0005575//cellular_component;GO:0005622//intracellular	GO:0003674//molecular_function;GO:0005515//protein binding;GO:0008270//zinc ion binding;GO:0046872//metal ion binding	GO:0008150//biological_process	gi|154350233|ref|NM_030684.3|
18591	51	112	13.65	30.23	1.14708	1.10709e-06	4.68502e-06	Pdgfb	platelet derived growth factor, B polypeptide	GO:0005576//extracellular region;GO:0005737//cytoplasm;GO:0016020//membrane	GO:0005161//platelet-derived growth factor receptor binding;GO:0005518//collagen binding;GO:0008083//growth factor activity	GO:0001938//positive regulation of endothelial cell proliferation;GO:0006929//substrate-bound cell migration;GO:0007179//transforming growth factor beta receptor signaling pathway;GO:0014911//positive regulation of smooth muscle cell migration;GO:0030031//cell projection assembly;GO:0030036//actin cytoskeleton organization;GO:0030336//negative regulation of cell migration;GO:0045743//positive reg…	gi|56118300|ref|NM_011057.3|
18648	917	2012	245.48	543.14	1.14572	0	0	Pgam1	phosphoglycerate mutase 1	GO:0005634//nucleus	GO:0003824//catalytic activity;GO:0004082//bisphosphoglycerate mutase activity;GO:0004083//2,3-bisphospho-D-glycerate 2-phosphohydrolase activity;GO:0004619//phosphoglycerate mutase activity;GO:0004619//phosphoglycerate mutase activity;GO:0016787//hydrolase activity;GO:0016853//isomerase activity;GO:0016868//intramolecular transferase activity, phosphotransferases	GO:0006096//glycolysis;GO:0008152//metabolic process	gi|114326545|ref|NM_023418.2|
66711	160	351	42.83	94.75	1.1455	0	0	Sbds	Shwachman-Bodian-Diamond syndrome homolog (human)	GO:0005575//cellular_component;GO:0005737//cytoplasm	GO:0003674//molecular_function	GO:0001833//inner cell mass cell proliferation;GO:0042254//ribosome biogenesis	gi|23956137|ref|NM_023248.1|
208606	155	340	41.49	91.78	1.14542	2.59348e-13	1.96554e-12	Rsrc2	arginine/serine-rich coiled-coil 2	GO:0005575//cellular_component	GO:0003674//molecular_function	GO:0008150//biological_process	gi|53988373|ref|NM_001005523.1|
114713	31	68	8.3	18.36	1.14538	0.000155197	0.000492991	Rasa2	RAS p21 protein activator 2	GO:0005622//intracellular;GO:0005886//plasma membrane;GO:0016020//membrane	GO:0005096//GTPase activator activity;GO:0005099//Ras GTPase activator activity;GO:0046872//metal ion binding	GO:0007165//signal transduction;GO:0007242//intracellular signaling cascade;GO:0051056//regulation of small GTPase mediated signal transduction	gi|114158698|ref|NM_053268.2|
69660	79	173	21.15	46.7	1.14276	1.49348e-09	8.20993e-09	Tmbim1	transmembrane BAX inhibitor motif containing 1	GO:0005575//cellular_component;GO:0016020//membrane;GO:0016021//integral to membrane	GO:0003674//molecular_function	GO:0008150//biological_process	gi|229577451|ref|NM_027154.5|
71592	32	70	8.57	18.9	1.14102	0.0001293	0.000416693	Pogk	pogo transposable element with KRAB domain	GO:0005575//cellular_component;GO:0005622//intracellular;GO:0005634//nucleus	GO:0003674//molecular_function;GO:0003676//nucleic acid binding;GO:0003677//DNA binding	GO:0006355//regulation of transcription, DNA-dependent;GO:0007275//multicellular organismal development;GO:0008150//biological_process;GO:0045449//regulation of transcription	gi|219273485|ref|NM_175170.4|
13204	348	761	93.16	205.43	1.14086	0	0	Dhx15	DEAH (Asp-Glu-Ala-His) box polypeptide 15	GO:0005634//nucleus	GO:0000166//nucleotide binding;GO:0003676//nucleic acid binding;GO:0004386//helicase activity;GO:0005524//ATP binding;GO:0008026//ATP-dependent helicase activity;GO:0016787//hydrolase activity;GO:0017111//nucleoside-triphosphatase activity	GO:0006397//mRNA processing;GO:0008380//RNA splicing	gi|110835722|ref|NM_007839.2|
29864	34	74	9.1	19.98	1.13462	8.97748e-05	0.000296724	Rnf11	ring finger protein 11	GO:0000151//ubiquitin ligase complex;GO:0005634//nucleus;GO:0005737//cytoplasm	GO:0005515//protein binding;GO:0008270//zinc ion binding;GO:0046872//metal ion binding	GO:0006511//ubiquitin-dependent protein catabolic process	gi|133892912|ref|NM_013876.3|
83768	276	600	73.89	161.97	1.13228	0	0	Dpp7	dipeptidylpeptidase 7	GO:0005764//lysosome;GO:0005829//cytosol	GO:0004177//aminopeptidase activity;GO:0008233//peptidase activity;GO:0008236//serine-type peptidase activity;GO:0008239//dipeptidyl-peptidase activity;GO:0016787//hydrolase activity	GO:0006508//proteolysis	gi|31981424|ref|NM_031843.2|
338337	42	91	11.24	24.57	1.12826	1.50669e-05	5.53693e-05	Cog3	component of oligomeric golgi complex 3	GO:0005575//cellular_component;GO:0005794//Golgi apparatus;GO:0005801//cis-Golgi network;GO:0016020//membrane	GO:0003674//molecular_function	GO:0006810//transport;GO:0006886//intracellular protein transport;GO:0008150//biological_process;GO:0015031//protein transport	gi|119392069|ref|NM_177381.3|
22642	31	67	8.3	18.09	1.12401	0.000217262	0.000676717	Zbtb17	zinc finger and BTB domain containing 17	GO:0005622//intracellular;GO:0005634//nucleus	GO:0003676//nucleic acid binding;GO:0003677//DNA binding;GO:0005515//protein binding;GO:0008270//zinc ion binding;GO:0046872//metal ion binding	GO:0001702//gastrulation with mouth forming second;GO:0006350//transcription;GO:0007275//multicellular organismal development;GO:0007398//ectoderm development;GO:0045449//regulation of transcription;GO:0045893//positive regulation of transcription, DNA-dependent	gi|171919771|ref|NM_009541.2|
54394	182	392	48.72	105.82	1.11903	0	0	Crlf3	cytokine receptor-like factor 3	GO:0005575//cellular_component	GO:0003674//molecular_function	GO:0008150//biological_process	gi|9055199|ref|NM_018776.1|
14191	92	198	24.63	53.45	1.11777	2.0874e-10	1.22465e-09	Fgr	Gardner-Rasheed feline sarcoma viral (Fgr) oncogene homolog	GO:0005829//cytosol;GO:0005886//plasma membrane	GO:0000166//nucleotide binding;GO:0004672//protein kinase activity;GO:0004713//protein tyrosine kinase activity;GO:0004715//non-membrane spanning protein tyrosine kinase activity;GO:0005515//protein binding;GO:0005524//ATP binding;GO:0016301//kinase activity;GO:0016740//transferase activity	GO:0006468//protein amino acid phosphorylation;GO:0050830//defense response to Gram-positive bacterium	gi|171542818|ref|NM_010208.4|
24135	47	101	12.58	27.26	1.11565	6.10682e-06	2.35575e-05	Zfp68	zinc finger protein 68	GO:0005575//cellular_component	GO:0003674//molecular_function;GO:0046872//metal ion binding	GO:0008150//biological_process	gi|255003778|ref|NM_001044747.2|
28146	787	1691	210.68	456.48	1.1155	8.36886e-13	5.97054e-12	Serp1	stress-associated endoplasmic reticulum protein 1	GO:0005783//endoplasmic reticulum;GO:0016020//membrane;GO:0016021//integral to membrane	-	GO:0001501//skeletal system development;GO:0006006//glucose metabolic process;GO:0006486//protein amino acid glycosylation;GO:0006810//transport;GO:0009791//post-embryonic development;GO:0010259//multicellular organismal aging;GO:0015031//protein transport;GO:0030968//endoplasmic reticulum unfolded protein response;GO:0032024//positive regulation of insulin secretion;GO:0045727//positive regulati…	gi|213688395|ref|NM_030685.3|
12489	74	159	19.81	42.92	1.11542	1.33101e-08	6.73977e-08	Cd33	CD33 antigen	GO:0005886//plasma membrane;GO:0016020//membrane;GO:0016021//integral to membrane	GO:0005515//protein binding;GO:0005529//sugar binding	GO:0007155//cell adhesion	gi|161484602|ref|NM_001111058.1|
81000	41	88	10.98	23.76	1.11366	2.5114e-05	8.98888e-05	Rad54l2	RAD54 like 2 (S. cerevisiae)	GO:0005634//nucleus	GO:0000166//nucleotide binding;GO:0003676//nucleic acid binding;GO:0003677//DNA binding;GO:0003712//transcription cofactor activity;GO:0004386//helicase activity;GO:0005524//ATP binding;GO:0016787//hydrolase activity;GO:0019901//protein kinase binding	-	gi|126090611|ref|NM_030730.2|
18717	317	680	84.86	183.57	1.11317	1.04361e-14	9.19904e-14	Pip5k1c	phosphatidylinositol-4-phosphate 5-kinase, type 1 gamma	GO:0016020//membrane;GO:0030054//cell junction	GO:0000166//nucleotide binding;GO:0005524//ATP binding;GO:0016301//kinase activity;GO:0016307//phosphatidylinositol phosphate kinase activity;GO:0016308//1-phosphatidylinositol-4-phosphate 5-kinase activity;GO:0016740//transferase activity	GO:0007409//axonogenesis;GO:0046488//phosphatidylinositol metabolic process	gi|226442754|ref|NM_008844.2|
15937	83	178	22.22	48.05	1.11268	1.95299e-09	1.06572e-08	Ier3	immediate early response 3	GO:0016020//membrane;GO:0016021//integral to membrane	-	-	gi|118130957|ref|NM_133662.2|
102644	42	90	11.24	24.3	1.11231	2.09436e-05	7.56253e-05	Oaf	OAF homolog (Drosophila)	GO:0005575//cellular_component	GO:0003674//molecular_function	GO:0008150//biological_process	gi|118130610|ref|NM_178644.3|
17229	90	192	24.09	51.83	1.10535	5.64752e-10	3.19051e-09	Tpsb2	tryptase beta 2	GO:0005576//extracellular region	GO:0003824//catalytic activity;GO:0004252//serine-type endopeptidase activity;GO:0005515//protein binding;GO:0008201//heparin binding;GO:0008233//peptidase activity;GO:0008236//serine-type peptidase activity;GO:0016787//hydrolase activity	GO:0006508//proteolysis;GO:0006954//inflammatory response	gi|130496075|ref|NM_010781.3|
96875	403	858	107.88	231.62	1.10233	0	0	Prg4	proteoglycan 4 (megakaryocyte stimulating factor, articular superficial zone protein)	GO:0005576//extracellular region	GO:0005044//scavenger receptor activity;GO:0030247//polysaccharide binding	GO:0006955//immune response	gi|158711680|ref|NM_001110146.1|
13121	72	153	19.27	41.3	1.09979	3.615e-08	1.756e-07	Cyp51	cytochrome P450, family 51	GO:0005783//endoplasmic reticulum;GO:0005792//microsome;GO:0016020//membrane;GO:0016021//integral to membrane	GO:0004497//monooxygenase activity;GO:0005506//iron ion binding;GO:0008398//sterol 14-demethylase activity;GO:0008398//sterol 14-demethylase activity;GO:0009055//electron carrier activity;GO:0016491//oxidoreductase activity;GO:0020037//heme binding;GO:0046872//metal ion binding	GO:0006694//steroid biosynthetic process;GO:0006695//cholesterol biosynthetic process;GO:0008610//lipid biosynthetic process;GO:0016126//sterol biosynthetic process;GO:0033488;GO:0055114//oxidation reduction	gi|71061450|ref|NM_020010.2|
211228	431	916	115.38	247.27	1.09969	0	0	Lrrc25	leucine rich repeat containing 25	GO:0005575//cellular_component;GO:0016020//membrane;GO:0016021//integral to membrane	GO:0003674//molecular_function	GO:0008150//biological_process	gi|142347603|ref|NM_153074.3|
239122	40	85	10.71	22.95	1.09954	4.17934e-05	0.000144914	Setdb2	SET domain, bifurcated 2	GO:0005575//cellular_component;GO:0005634//nucleus	GO:0003674//molecular_function;GO:0003677//DNA binding;GO:0008168//methyltransferase activity;GO:0008270//zinc ion binding;GO:0016740//transferase activity;GO:0018024//histone-lysine N-methyltransferase activity	GO:0008150//biological_process;GO:0016568//chromatin modification	gi|124486619|ref|NM_001081024.1|
59027	522	1109	139.74	299.37	1.09918	0	0	Nampt	nicotinamide phosphoribosyltransferase	GO:0005634//nucleus;GO:0005737//cytoplasm;GO:0005737//cytoplasm	GO:0005125//cytokine activity;GO:0008144//drug binding;GO:0016740//transferase activity;GO:0016757//transferase activity, transferring glycosyl groups;GO:0042803//protein homodimerization activity;GO:0047280//nicotinamide phosphoribosyltransferase activity;GO:0047280//nicotinamide phosphoribosyltransferase activity	GO:0007049//cell cycle;GO:0009435//NAD biosynthetic process;GO:0019363//pyridine nucleotide biosynthetic process;GO:0048661//positive regulation of smooth muscle cell proliferation	gi|257153453|ref|NM_021524.2|
20448	260	551	69.6	148.74	1.09563	2.58016e-13	1.95662e-12	St6galnac4	ST6 (alpha-N-acetyl-neuraminyl-2,3-beta-galactosyl-1,3)-N-acetylgalactosaminide alpha-2,6-sialyltransferase 4	GO:0005794//Golgi apparatus;GO:0016020//membrane;GO:0016021//integral to membrane;GO:0030173//integral to Golgi membrane	GO:0008373//sialyltransferase activity;GO:0016740//transferase activity;GO:0016757//transferase activity, transferring glycosyl groups;GO:0047290//(alpha-N-acetylneuraminyl-2,3-beta-galactosyl-1,3)-N-acetyl-galactosaminide 6-alpha-sialyltransferase activity	GO:0006486//protein amino acid glycosylation	gi|56711335|ref|NM_011373.2|
229900	34	72	9.1	19.44	1.09509	0.000174074	0.000549642	Gbp6	guanylate binding protein 6	-	-	-	gi|134032013|ref|NM_001083312.1|
69635	216	457	57.82	123.37	1.09335	6.06182e-14	4.98868e-13	Dapk1	death associated protein kinase 1	GO:0005737//cytoplasm	GO:0000166//nucleotide binding;GO:0004672//protein kinase activity;GO:0004674//protein serine/threonine kinase activity;GO:0005515//protein binding;GO:0005516//calmodulin binding;GO:0005524//ATP binding;GO:0016301//kinase activity;GO:0016740//transferase activity	GO:0006468//protein amino acid phosphorylation;GO:0006915//apoptosis;GO:0006916//anti-apoptosis;GO:0007165//signal transduction;GO:0007243//protein kinase cascade;GO:0008624//induction of apoptosis by extracellular signals;GO:0043065//positive regulation of apoptosis	gi|114205417|ref|NM_029653.2|
100048397	166	351	44.44	94.75	1.09227	1.33005e-13	1.05544e-12	LOC100048397	similar to GTP-binding protein (smg p21B)	-	-	-	gi|149261507|ref|XM_001480481.1|
83602	397	838	106.28	226.22	1.08986	3.97682e-13	2.9314e-12	Gtf2a1	general transcription factor II A, 1	GO:0005634//nucleus;GO:0005672//transcription factor TFIIA complex	GO:0003702//RNA polymerase II transcription factor activity	GO:0006350//transcription;GO:0006367//transcription initiation from RNA polymerase II promoter;GO:0045449//regulation of transcription	gi|226958565|ref|NM_175335.3|
70808	101	213	27.04	57.5	1.08847	1.1037e-10	6.59457e-10	4632415L05Rik	RRS1 ribosome biogenesis regulator homolog pseudogene	GO:0005575//cellular_component	GO:0003674//molecular_function	GO:0008150//biological_process	gi|251823859|ref|NR_027985.1|
56289	57	120	15.26	32.39	1.08579	1.38854e-06	5.80232e-06	Rassf1	Ras association (RalGDS/AF-6) domain family member 1	-	GO:0005515//protein binding;GO:0046872//metal ion binding	-	gi|118130657|ref|NM_019713.3|
99696	58	122	15.53	32.93	1.08434	1.15948e-06	4.89365e-06	Ankrd50	ankyrin repeat domain 50	GO:0005575//cellular_component	GO:0003674//molecular_function	GO:0008150//biological_process	gi|268607610|ref|NM_001167883.1|
56532	216	454	57.82	122.56	1.08385	6.06182e-14	4.98543e-13	Ripk3	receptor-interacting serine-threonine kinase 3	GO:0005622//intracellular;GO:0005737//cytoplasm	GO:0000166//nucleotide binding;GO:0004672//protein kinase activity;GO:0004674//protein serine/threonine kinase activity;GO:0004704//NF-kappaB-inducing kinase activity;GO:0004872//receptor activity;GO:0005515//protein binding;GO:0005524//ATP binding;GO:0016301//kinase activity;GO:0016740//transferase activity	GO:0006468//protein amino acid phosphorylation;GO:0006915//apoptosis;GO:0006917//induction of apoptosis;GO:0007249//I-kappaB kinase/NF-kappaB cascade	gi|256017160|ref|NM_001164108.1|
64209	110	231	29.45	62.36	1.08235	2.23212e-11	1.40608e-10	Herpud1	homocysteine-inducible, endoplasmic reticulum stress-inducible, ubiquitin-like domain member 1	GO:0005783//endoplasmic reticulum;GO:0005789//endoplasmic reticulum membrane;GO:0016020//membrane;GO:0016021//integral to membrane	GO:0003674//molecular_function	GO:0006874//cellular calcium ion homeostasis;GO:0006950//response to stress;GO:0006986//response to unfolded protein;GO:0030968//endoplasmic reticulum unfolded protein response;GO:0043154//negative regulation of caspase activity	gi|11612514|ref|NM_022331.1|
16835	321	674	85.93	181.95	1.08231	0	0	Ldlr	low density lipoprotein receptor	GO:0005768//endosome;GO:0005886//plasma membrane;GO:0005901//caveola;GO:0005905//coated pit;GO:0016020//membrane;GO:0016021//integral to membrane;GO:0034362//low-density lipoprotein particle	GO:0004872//receptor activity;GO:0005041//low-density lipoprotein receptor activity;GO:0005041//low-density lipoprotein receptor activity;GO:0005509//calcium ion binding;GO:0005515//protein binding;GO:0005515//protein binding;GO:0030169//low-density lipoprotein binding;GO:0030229//very-low-density lipoprotein receptor activity	GO:0006629//lipid metabolic process;GO:0006810//transport;GO:0006869//lipid transport;GO:0006897//endocytosis;GO:0008202//steroid metabolic process;GO:0008203//cholesterol metabolic process;GO:0030301//cholesterol transport;GO:0042157//lipoprotein metabolic process;GO:0042159//lipoprotein catabolic process;GO:0042159//lipoprotein catabolic process;GO:0042632//cholesterol homeostasis;GO:0042632//c…	gi|113195699|ref|NM_010700.2|
56480	755	1585	202.12	427.87	1.08196	5.31796e-13	3.87036e-12	Tbk1	TANK-binding kinase 1	GO:0005737//cytoplasm	GO:0000166//nucleotide binding;GO:0004672//protein kinase activity;GO:0004674//protein serine/threonine kinase activity;GO:0005524//ATP binding;GO:0016301//kinase activity;GO:0016740//transferase activity	GO:0002218//activation of innate immune response;GO:0006468//protein amino acid phosphorylation;GO:0045087//innate immune response;GO:0045359//positive regulation of interferon-beta biosynthetic process;GO:0050830//defense response to Gram-positive bacterium	gi|251823838|ref|NM_019786.4|
104444	157	329	42.03	88.81	1.0793	0	0	Rexo2	REX2, RNA exonuclease 2 homolog (S. cerevisiae)	GO:0005622//intracellular;GO:0005739//mitochondrion	GO:0003676//nucleic acid binding;GO:0004518//nuclease activity;GO:0004527//exonuclease activity;GO:0008408//3'-5' exonuclease activity;GO:0016787//hydrolase activity	GO:0006139//nucleobase, nucleoside, nucleotide and nucleic acid metabolic process	gi|141802136|ref|NM_024233.3|
76884	64	134	17.13	36.17	1.07827	3.93658e-07	1.7374e-06	Cyfip2	cytoplasmic FMR1 interacting protein 2	GO:0005737//cytoplasm;GO:0019717//synaptosome;GO:0030054//cell junction;GO:0045202//synapse	GO:0003674//molecular_function;GO:0005515//protein binding	GO:0006915//apoptosis;GO:0007155//cell adhesion;GO:0008150//biological_process	gi|84370255|ref|NM_133769.2|
69241	43	90	11.51	24.3	1.07807	3.33802e-05	0.000117122	Polr2d	polymerase (RNA) II (DNA directed) polypeptide D	GO:0005575//cellular_component;GO:0005634//nucleus	GO:0000166//nucleotide binding;GO:0003674//molecular_function;GO:0003824//catalytic activity;GO:0003899//DNA-directed RNA polymerase activity	GO:0006350//transcription;GO:0008150//biological_process;GO:0044237//cellular metabolic process	gi|146141112|ref|NM_027002.3|
12122	55	115	14.72	31.04	1.07635	2.73966e-06	1.10857e-05	Bid	BH3 interacting domain death agonist	GO:0005737//cytoplasm;GO:0005739//mitochondrion;GO:0005739//mitochondrion;GO:0005829//cytosol;GO:0005829//cytosol;GO:0016020//membrane	GO:0005515//protein binding	GO:0001836//release of cytochrome c from mitochondria;GO:0001836//release of cytochrome c from mitochondria;GO:0006626//protein targeting to mitochondrion;GO:0006915//apoptosis;GO:0042981//regulation of apoptosis;GO:0043065//positive regulation of apoptosis;GO:0046902//regulation of mitochondrial membrane permeability	gi|77404282|ref|NM_007544.3|
59014	111	232	29.71	62.63	1.07591	2.55738e-11	1.60299e-10	Rrs1	RRS1 ribosome biogenesis regulator homolog (S. cerevisiae)	GO:0005575//cellular_component;GO:0005634//nucleus	GO:0003674//molecular_function	GO:0008150//biological_process;GO:0042254//ribosome biogenesis	gi|227908778|ref|NM_021511.2|
71955	113	236	30.25	63.71	1.07458	1.81908e-11	1.15626e-10	2400003C14Rik	RIKEN cDNA 2400003C14 gene	GO:0005575//cellular_component;GO:0031410//cytoplasmic vesicle	GO:0003674//molecular_function	GO:0007049//cell cycle;GO:0008150//biological_process;GO:0051301//cell division	gi|254281265|ref|NM_028018.2|
72993	68	142	18.2	38.33	1.07454	1.91825e-07	8.7249e-07	Appl1	adaptor protein, phosphotyrosine interaction, PH domain and leucine zipper containing 1	GO:0005575//cellular_component;GO:0005634//nucleus;GO:0005768//endosome;GO:0016020//membrane	GO:0003674//molecular_function	GO:0007049//cell cycle	gi|50881952|ref|NM_145221.2|
170743	192	401	51.4	108.25	1.07453	0	0	Tlr7	toll-like receptor 7	GO:0016020//membrane;GO:0016021//integral to membrane;GO:0031224//intrinsic to membrane	GO:0003727//single-stranded RNA binding;GO:0004872//receptor activity;GO:0004888//transmembrane receptor activity;GO:0005515//protein binding;GO:0008144//drug binding;GO:0035197//siRNA binding	GO:0002224//toll-like receptor signaling pathway;GO:0002282//microglial cell activation during immune response;GO:0006954//inflammatory response;GO:0007165//signal transduction;GO:0032755//positive regulation of interleukin-6 production;GO:0042221//response to chemical stimulus;GO:0045087//innate immune response;GO:0052033//pathogen-associated molecular pattern dependent induction by symbiont of …	gi|141803199|ref|NM_133211.3|
75624	57	119	15.26	32.12	1.07372	1.90828e-06	7.86506e-06	Metap1	methionyl aminopeptidase 1	GO:0005575//cellular_component	GO:0003674//molecular_function;GO:0004177//aminopeptidase activity;GO:0008233//peptidase activity;GO:0008235//metalloexopeptidase activity;GO:0016787//hydrolase activity;GO:0046872//metal ion binding	GO:0006508//proteolysis;GO:0008150//biological_process;GO:0009987//cellular process	gi|146198850|ref|NM_175224.4|
30877	139	290	37.21	78.29	1.07314	1.11466e-13	8.90113e-13	Gnl3	guanine nucleotide binding protein-like 3 (nucleolar)	GO:0005634//nucleus;GO:0005654//nucleoplasm;GO:0005730//nucleolus	GO:0000166//nucleotide binding;GO:0005515//protein binding;GO:0005525//GTP binding	GO:0008150//biological_process;GO:0008283//cell proliferation	gi|158517943|ref|NM_153547.5|
16828	5412	11287	1448.8	3046.91	1.07249	3.6688e-11	2.26816e-10	Ldha	lactate dehydrogenase A	GO:0005625//soluble fraction;GO:0005737//cytoplasm;GO:0005739//mitochondrion;GO:0005829//cytosol;GO:0019861//flagellum	GO:0003824//catalytic activity;GO:0004457//lactate dehydrogenase activity;GO:0004459//L-lactate dehydrogenase activity;GO:0004459//L-lactate dehydrogenase activity;GO:0004459//L-lactate dehydrogenase activity;GO:0005488//binding;GO:0005515//protein binding;GO:0016491//oxidoreductase activity;GO:0016616//oxidoreductase activity, acting on the CH-OH group of donors, NAD or NADP as acceptor;GO:00428…	GO:0005975//carbohydrate metabolic process;GO:0006089//lactate metabolic process;GO:0006096//glycolysis;GO:0008152//metabolic process;GO:0019674//NAD metabolic process;GO:0031668//cellular response to extracellular stimulus;GO:0043065//positive regulation of apoptosis;GO:0044262//cellular carbohydrate metabolic process;GO:0055114//oxidation reduction	gi|257743036|ref|NM_010699.2|
18607	122	254	32.66	68.57	1.07005	3.63132e-12	2.44582e-11	Pdpk1	3-phosphoinositide dependent protein kinase-1	GO:0005737//cytoplasm;GO:0005829//cytosol;GO:0005886//plasma membrane;GO:0016020//membrane;GO:0016023//cytoplasmic membrane-bounded vesicle	GO:0000166//nucleotide binding;GO:0004672//protein kinase activity;GO:0004674//protein serine/threonine kinase activity;GO:0004676//3-phosphoinositide-dependent protein kinase activity;GO:0004676//3-phosphoinositide-dependent protein kinase activity;GO:0005158//insulin receptor binding;GO:0005524//ATP binding;GO:0016301//kinase activity;GO:0016740//transferase activity;GO:0019901//protein kinase …	GO:0006468//protein amino acid phosphorylation;GO:0006972//hyperosmotic response;GO:0007165//signal transduction;GO:0048041//focal adhesion formation	gi|124107597|ref|NM_001080773.1|
20375	236	491	63.18	132.54	1.06889	2.1183e-13	1.6338e-12	Sfpi1	SFFV proviral integration 1	GO:0005634//nucleus;GO:0005667//transcription factor complex	GO:0003677//DNA binding;GO:0003700//transcription factor activity;GO:0003723//RNA binding;GO:0005515//protein binding;GO:0016563//transcription activator activity;GO:0043565//sequence-specific DNA binding	GO:0002320//lymphoid progenitor cell differentiation;GO:0002573//myeloid leukocyte differentiation;GO:0006350//transcription;GO:0006355//regulation of transcription, DNA-dependent;GO:0030098//lymphocyte differentiation;GO:0030218//erythrocyte differentiation;GO:0030225//macrophage differentiation;GO:0030851//granulocyte differentiation;GO:0043011//myeloid dendritic cell differentiation;GO:0045449…	gi|6755473|ref|NM_011355.1|
56048	527	1096	141.08	295.86	1.0684	3.26184e-13	2.44136e-12	Lgals8	lectin, galactose binding, soluble 8	GO:0005575//cellular_component;GO:0005737//cytoplasm	GO:0003674//molecular_function;GO:0005529//sugar binding	GO:0008150//biological_process	gi|158518430|ref|NM_018886.4|
56336	1574	3269	421.36	882.46	1.06648	4.44644e-12	2.95549e-11	B4galt5	UDP-Gal:betaGlcNAc beta 1,4-galactosyltransferase, polypeptide 5	GO:0005794//Golgi apparatus;GO:0016020//membrane;GO:0016021//integral to membrane	GO:0016740//transferase activity;GO:0016757//transferase activity, transferring glycosyl groups;GO:0046872//metal ion binding	GO:0005975//carbohydrate metabolic process	gi|116089305|ref|NM_019835.2|
108954	209	434	55.95	117.16	1.06627	1.44329e-14	1.25214e-13	Ppp1r15b	protein phosphatase 1, regulatory (inhibitor) subunit 15b	GO:0000164//protein phosphatase type 1 complex	GO:0004722//protein serine/threonine phosphatase activity;GO:0045182//translation regulator activity	GO:0006417//regulation of translation;GO:0006446//regulation of translational initiation;GO:0006950//response to stress;GO:0006979//response to oxidative stress;GO:0006979//response to oxidative stress;GO:0006983//ER overload response;GO:0006983//ER overload response;GO:0042542//response to hydrogen peroxide	gi|256000797|ref|NM_133819.3|
20201	266	552	71.21	149.01	1.06526	3.30846e-14	2.79551e-13	S100a8	S100 calcium binding protein A8 (calgranulin A)	GO:0005576//extracellular region;GO:0005615//extracellular space;GO:0005737//cytoplasm;GO:0005856//cytoskeleton;GO:0005886//plasma membrane;GO:0016020//membrane	GO:0005509//calcium ion binding	GO:0006935//chemotaxis	gi|113930764|ref|NM_013650.2|
224020	164	340	43.9	91.78	1.06396	6.75016e-14	5.51568e-13	Pi4ka	phosphatidylinositol 4-kinase, catalytic, alpha polypeptide	GO:0030660//Golgi-associated vesicle membrane	GO:0004430//1-phosphatidylinositol 4-kinase activity;GO:0016301//kinase activity;GO:0016740//transferase activity	GO:0008150//biological_process	gi|241982770|ref|NM_001001983.2|
74126	56	116	14.99	31.31	1.06262	3.1355e-06	1.2547e-05	Syvn1	synovial apoptosis inhibitor 1, synoviolin	GO:0000151//ubiquitin ligase complex;GO:0005783//endoplasmic reticulum;GO:0016020//membrane;GO:0016021//integral to membrane	GO:0004842//ubiquitin-protein ligase activity;GO:0005515//protein binding;GO:0008270//zinc ion binding;GO:0016874//ligase activity;GO:0046872//metal ion binding	GO:0001701//in utero embryonic development;GO:0006916//anti-apoptosis;GO:0006986//response to unfolded protein;GO:0007275//multicellular organismal development	gi|258547101|ref|NM_028769.5|
216011	43	89	11.51	24.03	1.06195	4.59212e-05	0.000158099	Lrrc20	leucine rich repeat containing 20	GO:0005575//cellular_component	GO:0003674//molecular_function;GO:0005515//protein binding	GO:0008150//biological_process	gi|23956307|ref|NM_153542.1|
102580	43	89	11.51	24.03	1.06195	4.59212e-05	0.000158056	Alg9	asparagine-linked glycosylation 9 homolog (yeast, alpha 1,2 mannosyltransferase)	GO:0005575//cellular_component;GO:0005783//endoplasmic reticulum;GO:0016020//membrane;GO:0016021//integral to membrane;GO:0031227//intrinsic to endoplasmic reticulum membrane	GO:0003674//molecular_function;GO:0016740//transferase activity;GO:0016757//transferase activity, transferring glycosyl groups	GO:0006506//GPI anchor biosynthetic process;GO:0008150//biological_process	gi|19527201|ref|NM_133981.1|
20382	43	89	11.51	24.03	1.06195	4.59212e-05	0.000158013	Sfrs2	splicing factor, arginine/serine-rich 2 (SC-35)	GO:0005634//nucleus;GO:0005681//spliceosomal complex;GO:0016607//nuclear speck;GO:0016607//nuclear speck	GO:0000166//nucleotide binding;GO:0003676//nucleic acid binding;GO:0003723//RNA binding;GO:0005515//protein binding	GO:0006397//mRNA processing;GO:0008380//RNA splicing	gi|226958315|ref|NM_011358.2|
66143	60	124	16.06	33.47	1.0594	1.52006e-06	6.33936e-06	Eef1e1	eukaryotic translation elongation factor 1 epsilon 1	GO:0005634//nucleus;GO:0005737//cytoplasm;GO:0017101//aminoacyl-tRNA synthetase multienzyme complex	GO:0003746//translation elongation factor activity;GO:0005515//protein binding	GO:0006281//DNA repair;GO:0006412//translation;GO:0008285//negative regulation of cell proliferation;GO:0009790//embryonic development;GO:0043065//positive regulation of apoptosis;GO:0043517//positive regulation of DNA damage response, signal transduction by p53 class mediator	gi|93102406|ref|NM_025380.2|
100045858	486	1001	130.1	270.22	1.05451	0	0	LOC100045858	similar to Quinoid dihydropteridine reductase	-	-	-	gi|149253684|ref|XR_032401.1|
19821	86	177	23.02	47.78	1.05352	1.03997e-08	5.32573e-08	Rnf2	ring finger protein 2	GO:0000151//ubiquitin ligase complex;GO:0001739//sex chromatin;GO:0005634//nucleus;GO:0005694//chromosome;GO:0016604//nuclear body;GO:0031519//PcG protein complex	GO:0003682//chromatin binding;GO:0004842//ubiquitin-protein ligase activity;GO:0005515//protein binding;GO:0008270//zinc ion binding;GO:0016564//transcription repressor activity;GO:0016874//ligase activity;GO:0046872//metal ion binding	GO:0000122//negative regulation of transcription from RNA polymerase II promoter;GO:0000278//mitotic cell cycle;GO:0001702//gastrulation with mouth forming second;GO:0006350//transcription;GO:0009948//anterior/posterior axis specification;GO:0016574//histone ubiquitination;GO:0016574//histone ubiquitination;GO:0045449//regulation of transcription	gi|141802412|ref|NM_011277.2|
22166	1528	3145	409.05	848.99	1.05347	2.20624e-12	1.51667e-11	Txn1	thioredoxin 1	GO:0005634//nucleus;GO:0005737//cytoplasm;GO:0005739//mitochondrion;GO:0005829//cytosol	GO:0005515//protein binding;GO:0015037//peptide disulfide oxidoreductase activity	GO:0000122//negative regulation of transcription from RNA polymerase II promoter;GO:0006810//transport;GO:0022900//electron transport chain;GO:0045454//cell redox homeostasis;GO:0046826//negative regulation of protein export from nucleus	gi|123701799|ref|NM_011660.3|
100047696	35	72	9.37	19.44	1.05291	0.000275902	0.000847059	LOC100047696	similar to Eukaryotic translation initiation factor 3, subunit 8	-	-	-	gi|149258000|ref|XM_001478697.1|
24136	2054	4218	549.86	1138.64	1.05018	0	0	Zeb2	zinc finger E-box binding homeobox 2	GO:0005622//intracellular;GO:0005634//nucleus	GO:0003676//nucleic acid binding;GO:0003677//DNA binding;GO:0003700//transcription factor activity;GO:0008270//zinc ion binding;GO:0016564//transcription repressor activity;GO:0043565//sequence-specific DNA binding;GO:0046872//metal ion binding	GO:0001755//neural crest cell migration;GO:0001756//somitogenesis;GO:0001843//neural tube closure;GO:0006350//transcription;GO:0006355//regulation of transcription, DNA-dependent;GO:0007417//central nervous system development;GO:0016481//negative regulation of transcription;GO:0021766//hippocampus development;GO:0021846//cell proliferation in forebrain;GO:0030177//positive regulation of Wnt recep…	gi|125490363|ref|NM_015753.3|
26443	320	657	85.66	177.36	1.04999	0	0	Psma6	proteasome (prosome, macropain) subunit, alpha type 6	GO:0000502//proteasome complex;GO:0005575//cellular_component;GO:0005634//nucleus;GO:0005737//cytoplasm;GO:0005839//proteasome core complex;GO:0019773//proteasome core complex, alpha-subunit complex	GO:0003674//molecular_function;GO:0004175//endopeptidase activity;GO:0004298//threonine-type endopeptidase activity;GO:0008233//peptidase activity;GO:0016787//hydrolase activity	GO:0006511//ubiquitin-dependent protein catabolic process;GO:0008150//biological_process;GO:0051603//proteolysis involved in cellular protein catabolic process	gi|255760035|ref|NM_011968.3|
268749	49	100	13.12	26.99	1.04066	2.09638e-05	7.56767e-05	Rnf31	ring finger protein 31	GO:0005622//intracellular;GO:0005829//cytosol;GO:0009898//internal side of plasma membrane	GO:0005515//protein binding;GO:0008270//zinc ion binding;GO:0016874//ligase activity;GO:0046872//metal ion binding	-	gi|40254408|ref|NM_194346.2|
12609	65	132	17.4	35.63	1.03401	1.14386e-06	4.83417e-06	Cebpd	CCAAT/enhancer binding protein (C/EBP), delta	GO:0005634//nucleus;GO:0005634//nucleus	GO:0003677//DNA binding;GO:0003677//DNA binding;GO:0003700//transcription factor activity;GO:0003704//specific RNA polymerase II transcription factor activity;GO:0005515//protein binding;GO:0005515//protein binding;GO:0010843//promoter binding;GO:0042803//protein homodimerization activity;GO:0043565//sequence-specific DNA binding;GO:0046983//protein dimerization activity	GO:0006350//transcription;GO:0006355//regulation of transcription, DNA-dependent;GO:0045449//regulation of transcription;GO:0045944//positive regulation of transcription from RNA polymerase II promoter	gi|110665734|ref|NM_007679.4|
50918	448	909	119.93	245.38	1.03283	0	0	Myadm	myeloid-associated differentiation marker	GO:0016020//membrane;GO:0016021//integral to membrane	-	-	gi|148271072|ref|NM_016969.2|
12847	291	590	77.9	159.27	1.03178	2.10942e-14	1.80406e-13	Copa	coatomer protein complex subunit alpha	GO:0005576//extracellular region;GO:0005615//extracellular space;GO:0005625//soluble fraction;GO:0005737//cytoplasm;GO:0005792//microsome;GO:0005794//Golgi apparatus;GO:0016020//membrane;GO:0030117//membrane coat;GO:0030126//COPI vesicle coat;GO:0031410//cytoplasmic vesicle	GO:0005179//hormone activity;GO:0005198//structural molecule activity;GO:0005515//protein binding	GO:0006810//transport;GO:0006886//intracellular protein transport;GO:0015031//protein transport;GO:0016192//vesicle-mediated transport;GO:0030157//pancreatic juice secretion	gi|226823358|ref|NM_009938.4|
16362	405	820	108.42	221.36	1.02976	0	0	Irf1	interferon regulatory factor 1	GO:0005634//nucleus	GO:0003677//DNA binding;GO:0003700//transcription factor activity;GO:0043565//sequence-specific DNA binding	GO:0006350//transcription;GO:0006355//regulation of transcription, DNA-dependent;GO:0010468//regulation of gene expression;GO:0043374//CD8-positive, alpha-beta T cell differentiation;GO:0045084//positive regulation of interleukin-12 biosynthetic process;GO:0045084//positive regulation of interleukin-12 biosynthetic process;GO:0045449//regulation of transcription;GO:0045893//positive regulation of…	gi|226874845|ref|NM_001159396.1|
229003	126	255	33.73	68.84	1.02921	1.53131e-11	9.78753e-11	BC006779	cDNA sequence BC006779	GO:0005575//cellular_component	GO:0000166//nucleotide binding;GO:0003674//molecular_function;GO:0003677//DNA binding;GO:0005524//ATP binding	GO:0008150//biological_process	gi|125347766|ref|NM_183162.2|
101497	84	170	22.49	45.89	1.0289	3.73142e-08	1.81116e-07	Plekhg2	pleckstrin homology domain containing, family G (with RhoGef domain) member 2	GO:0005575//cellular_component;GO:0005622//intracellular	GO:0003674//molecular_function;GO:0005085//guanyl-nucleotide exchange factor activity;GO:0005089//Rho guanyl-nucleotide exchange factor activity	GO:0008150//biological_process;GO:0035023//regulation of Rho protein signal transduction	gi|144922715|ref|NM_138752.2|
268420	293	592	78.44	159.81	1.0267	3.66152e-13	2.7148e-12	Alkbh5	alkB, alkylation repair homolog 5 (E. coli)	GO:0005575//cellular_component	GO:0003674//molecular_function	GO:0008150//biological_process	gi|169234735|ref|NM_172943.4|
gi|295849287|ref|NM_178746.4|	414	836	110.83	225.68	1.02593	2.1072e-13	1.62623e-12	-	-	-	-	-	gi|295849287|ref|NM_178746.4|
66548	60	121	16.06	32.66	1.02405	3.8462e-06	1.51512e-05	Adamtsl5	ADAMTS-like 5	GO:0005575//cellular_component	GO:0003674//molecular_function	GO:0008150//biological_process	gi|165905594|ref|NM_001113548.1|
66882	197	397	52.74	107.17	1.02293	0	0	Bzw1	basic leucine zipper and W2 domains 1	GO:0005575//cellular_component	GO:0003674//molecular_function;GO:0005488//binding	GO:0006350//transcription;GO:0008150//biological_process;GO:0045449//regulation of transcription	gi|133892965|ref|NM_025824.3|
16798	66	133	17.67	35.9	1.02268	1.29594e-06	5.43334e-06	Lats1	large tumor suppressor	GO:0005737//cytoplasm;GO:0005856//cytoskeleton	GO:0000166//nucleotide binding;GO:0004672//protein kinase activity;GO:0004674//protein serine/threonine kinase activity;GO:0005524//ATP binding;GO:0016301//kinase activity;GO:0016740//transferase activity;GO:0046872//metal ion binding	GO:0006468//protein amino acid phosphorylation;GO:0007049//cell cycle;GO:0007067//mitosis;GO:0009755//hormone-mediated signaling pathway;GO:0051301//cell division	gi|161484645|ref|NM_010690.1|
12768	483	973	129.3	262.66	1.02247	0	0	Ccr1	chemokine (C-C motif) receptor 1	GO:0005886//plasma membrane;GO:0016020//membrane;GO:0016021//integral to membrane	GO:0004871//signal transducer activity;GO:0004872//receptor activity;GO:0004930//G-protein coupled receptor activity;GO:0005515//protein binding;GO:0016493//C-C chemokine receptor activity;GO:0016493//C-C chemokine receptor activity;GO:0019957//C-C chemokine binding	GO:0006954//inflammatory response;GO:0007165//signal transduction;GO:0007186//G-protein coupled receptor protein signaling pathway;GO:0030099//myeloid cell differentiation;GO:0030595//leukocyte chemotaxis;GO:0030595//leukocyte chemotaxis;GO:0031620//regulation of fever;GO:0032496//response to lipopolysaccharide	gi|157012006|ref|NM_009912.4|
53612	163	328	43.64	88.54	1.02068	1.76748e-13	1.37835e-12	Vti1b	vesicle transport through interaction with t-SNAREs 1B homolog	GO:0005794//Golgi apparatus;GO:0016020//membrane;GO:0016021//integral to membrane	GO:0005515//protein binding	GO:0006810//transport;GO:0015031//protein transport	gi|255958249|ref|NM_016800.3|
114143	471	943	126.09	254.56	1.01355	0	0	Atp6v0b	ATPase, H+ transporting, lysosomal V0 subunit B	GO:0005768//endosome;GO:0005773//vacuole;GO:0016020//membrane;GO:0016021//integral to membrane;GO:0016471//vacuolar proton-transporting V-type ATPase complex;GO:0033177//proton-transporting two-sector ATPase complex, proton-transporting domain;GO:0033179//proton-transporting V-type ATPase, V0 domain	GO:0008553//hydrogen-exporting ATPase activity, phosphorylative mechanism;GO:0015078//hydrogen ion transmembrane transporter activity	GO:0006810//transport;GO:0006811//ion transport;GO:0015986//ATP synthesis coupled proton transport;GO:0015991//ATP hydrolysis coupled proton transport;GO:0015992//proton transport	gi|146149181|ref|NM_033617.3|
74645	51	102	13.65	27.53	1.0121	2.69316e-05	9.60682e-05	Fam46c	family with sequence similarity 46, member C	GO:0005575//cellular_component	GO:0003674//molecular_function	GO:0008150//biological_process	gi|219277663|ref|NM_001142952.1|
100046979	56	112	14.99	30.23	1.01198	1.08028e-05	4.03558e-05	LOC100046979	hypothetical protein LOC100046979	-	-	-	gi|149260802|ref|XM_001476918.1|
66102	1196	2391	320.17	645.45	1.01147	1.82299e-12	1.2642e-11	Cxcl16	chemokine (C-X-C motif) ligand 16	GO:0005615//extracellular space;GO:0016020//membrane;GO:0016021//integral to membrane	GO:0005041//low-density lipoprotein receptor activity;GO:0005044//scavenger receptor activity;GO:0005125//cytokine activity;GO:0008009//chemokine activity	GO:0006935//chemotaxis	gi|141802996|ref|NM_023158.6|
671535	194	387	51.93	104.47	1.00845	4.02788e-13	2.96385e-12	Parp10	poly (ADP-ribose) polymerase family, member 10	-	-	-	gi|254675289|ref|NM_001163576.1|
18412	2117	4223	566.73	1139.99	1.00829	0	0	Sqstm1	sequestosome 1	GO:0005634//nucleus;GO:0005737//cytoplasm;GO:0005768//endosome	GO:0003712//transcription cofactor activity;GO:0005080//protein kinase C binding;GO:0005515//protein binding;GO:0008270//zinc ion binding;GO:0046872//metal ion binding	GO:0001934//positive regulation of protein amino acid phosphorylation;GO:0006915//apoptosis;GO:0030154//cell differentiation;GO:0051291//protein heterooligomerization	gi|118130186|ref|NM_011018.2|
21857	128	255	34.27	68.84	1.0063	3.53248e-11	2.18602e-10	Timp1	tissue inhibitor of metalloproteinase 1	GO:0005576//extracellular region;GO:0005578//proteinaceous extracellular matrix;GO:0005604//basement membrane;GO:0031012//extracellular matrix	GO:0004857//enzyme inhibitor activity;GO:0005515//protein binding;GO:0008191//metalloendopeptidase inhibitor activity;GO:0046872//metal ion binding	GO:0001775//cell activation;GO:0043066//negative regulation of apoptosis;GO:0043249//erythrocyte maturation	gi|113205064|ref|NM_011593.2|
217370	314	624	84.06	168.45	1.00283	0	0	BC017643	cDNA sequence BC017643	GO:0005575//cellular_component;GO:0016020//membrane;GO:0016021//integral to membrane	GO:0003674//molecular_function	GO:0008150//biological_process	gi|21450218|ref|NM_144832.1|
225929	63	125	16.87	33.74	1	4.08772e-06	1.60278e-05	Patl1	protein associated with topoisomerase II homolog 1 (yeast)	GO:0005575//cellular_component;GO:0005737//cytoplasm	GO:0003674//molecular_function	GO:0008150//biological_process	gi|255522963|ref|NM_172635.3|
100637	123	0	32.93	0.01	-11.6852	1.57713e-37	2.84175e-36	N4bp2l1	NEDD4 binding protein 2-like 1	GO:0005575//cellular_component	GO:0003674//molecular_function	GO:0008150//biological_process	gi|164519081|ref|NM_133898.4|
69069	98	0	26.23	0.01	-11.357	4.76808e-30	7.38206e-29	1810011H11Rik	RIKEN cDNA 1810011H11 gene	GO:0005575//cellular_component	GO:0003674//molecular_function	GO:0008150//biological_process	gi|254692850|ref|NM_001163616.1|
100048875	87	0	23.29	0.01	-11.1855	9.32724e-27	1.33462e-25	LOC100048875	similar to chemokine receptor CX3CR1	-	-	-	gi|149260520|ref|XM_001472585.1|
71862	71	0	19.01	0.01	-10.8925	5.71818e-22	6.94139e-21	Gpr160	G protein-coupled receptor 160	GO:0005886//plasma membrane;GO:0016020//membrane;GO:0016021//integral to membrane	GO:0004871//signal transducer activity;GO:0004872//receptor activity;GO:0004930//G-protein coupled receptor activity	GO:0007165//signal transduction;GO:0007186//G-protein coupled receptor protein signaling pathway	gi|197304665|ref|NM_001134385.1|
171543	66	0	17.67	0.01	-10.7871	1.79206e-20	2.04215e-19	Bmf	BCL2 modifying factor	GO:0001669//acrosomal vesicle;GO:0005737//cytoplasm;GO:0015629//actin cytoskeleton;GO:0016459//myosin complex;GO:0016459//myosin complex	GO:0005515//protein binding	GO:0006915//apoptosis;GO:0042981//regulation of apoptosis	gi|85785855|ref|NM_138313.3|
71085	59	0	15.79	0.01	-10.6248	2.22786e-18	2.35031e-17	Arhgap19	Rho GTPase activating protein 19	GO:0005575//cellular_component;GO:0005622//intracellular	GO:0003674//molecular_function;GO:0005096//GTPase activator activity	GO:0007165//signal transduction;GO:0008150//biological_process	gi|254750665|ref|NM_001163495.1|
71706	57	0	15.26	0.01	-10.5755	8.8374e-18	9.1178e-17	Slc46a3	solute carrier family 46, member 3	GO:0005575//cellular_component;GO:0016020//membrane;GO:0016021//integral to membrane	GO:0003674//molecular_function	GO:0008150//biological_process;GO:0055085//transmembrane transport	gi|141802503|ref|NM_027872.3|
68507	55	0	14.72	0.01	-10.5236	3.5056e-17	3.52763e-16	Ppfia4	protein tyrosine phosphatase, receptor type, f polypeptide (PTPRF), interacting protein (liprin), alpha 4	-	-	-	gi|221554490|ref|NM_001144855.1|
233552	40	0	10.71	0.01	-10.0647	1.07907e-12	7.62521e-12	Gdpd5	glycerophosphodiester phosphodiesterase domain containing 5	GO:0005575//cellular_component;GO:0005737//cytoplasm;GO:0016020//membrane;GO:0016021//integral to membrane;GO:0042995//cell projection	GO:0003674//molecular_function;GO:0008081//phosphoric diester hydrolase activity;GO:0008889//glycerophosphodiester phosphodiesterase activity;GO:0016787//hydrolase activity	GO:0006071//glycerol metabolic process;GO:0006629//lipid metabolic process;GO:0007399//nervous system development;GO:0008150//biological_process	gi|52345430|ref|NM_201352.2|
11302	35	0	9.37	0.01	-9.87191	3.38176e-11	2.09995e-10	Aatk	apoptosis-associated tyrosine kinase	GO:0005737//cytoplasm;GO:0016020//membrane;GO:0016021//integral to membrane	GO:0000166//nucleotide binding;GO:0004672//protein kinase activity;GO:0004674//protein serine/threonine kinase activity;GO:0004713//protein tyrosine kinase activity;GO:0005515//protein binding;GO:0005524//ATP binding;GO:0016301//kinase activity;GO:0016740//transferase activity	GO:0006468//protein amino acid phosphorylation;GO:0006915//apoptosis;GO:0046777//protein amino acid autophosphorylation	gi|118130971|ref|NM_007377.3|
21953	30	0	8.03	0.01	-9.64926	1.05984e-09	5.89011e-09	Tnni2	troponin I, skeletal, fast 2	GO:0005861//troponin complex	GO:0003779//actin binding	GO:0006937//regulation of muscle contraction	gi|118130404|ref|NM_009405.2|
12531	26	0	6.96	0.01	-9.44294	1.66769e-08	8.36756e-08	Cdc25b	cell division cycle 25 homolog B (S. pombe)	GO:0005622//intracellular;GO:0005737//cytoplasm;GO:0005856//cytoskeleton	GO:0004721//phosphoprotein phosphatase activity;GO:0004725//protein tyrosine phosphatase activity;GO:0016787//hydrolase activity	GO:0000087//M phase of mitotic cell cycle;GO:0001556//oocyte maturation;GO:0006470//protein amino acid dephosphorylation;GO:0007049//cell cycle;GO:0007067//mitosis;GO:0007144//female meiosis I;GO:0045860//positive regulation of protein kinase activity;GO:0051301//cell division	gi|162329553|ref|NM_023117.2|
68915	25	0	6.69	0.01	-9.38586	3.3215e-08	1.62027e-07	Vars2	valyl-tRNA synthetase 2, mitochondrial (putative)	GO:0005737//cytoplasm;GO:0005739//mitochondrion	GO:0000166//nucleotide binding;GO:0003674//molecular_function;GO:0004812//aminoacyl-tRNA ligase activity;GO:0004832//valine-tRNA ligase activity;GO:0005524//ATP binding;GO:0016874//ligase activity	GO:0006412//translation;GO:0006418//tRNA aminoacylation for protein translation;GO:0006438//valyl-tRNA aminoacylation;GO:0008150//biological_process	gi|160333670|ref|NM_175137.4|
214932	23	0	6.16	0.01	-9.26679	1.31757e-07	6.08466e-07	Cecr5	cat eye syndrome chromosome region, candidate 5 homolog (human)	GO:0005739//mitochondrion	GO:0003674//molecular_function;GO:0016787//hydrolase activity	GO:0008150//biological_process;GO:0008152//metabolic process	gi|51093868|ref|NM_144815.2|
71761	23	0	6.16	0.01	-9.26679	1.31757e-07	6.08244e-07	Amdhd1	amidohydrolase domain containing 1	GO:0005575//cellular_component;GO:0005737//cytoplasm	GO:0003674//molecular_function;GO:0016787//hydrolase activity;GO:0016810//hydrolase activity, acting on carbon-nitrogen (but not peptide) bonds;GO:0016812//hydrolase activity, acting on carbon-nitrogen (but not peptide) bonds, in cyclic amides;GO:0046872//metal ion binding;GO:0050480//imidazolonepropionase activity	GO:0006547//histidine metabolic process;GO:0008150//biological_process;GO:0019556//histidine catabolic process to glutamate and formamide	gi|254675291|ref|NM_027908.1|
494448	23	0	6.16	0.01	-9.26679	1.31757e-07	6.08022e-07	Cbx6	chromobox homolog 6	GO:0000785//chromatin;GO:0005575//cellular_component;GO:0005634//nucleus	GO:0003674//molecular_function;GO:0003682//chromatin binding	GO:0006333//chromatin assembly or disassembly;GO:0006350//transcription;GO:0008150//biological_process;GO:0016568//chromatin modification;GO:0045449//regulation of transcription	gi|61657983|ref|NM_028763.3|
75894	23	0	6.16	0.01	-9.26679	1.31757e-07	6.07801e-07	Adal	adenosine deaminase-like	GO:0005575//cellular_component	GO:0003674//molecular_function;GO:0004000//adenosine deaminase activity;GO:0016787//hydrolase activity;GO:0019239//deaminase activity	GO:0008150//biological_process;GO:0009117//nucleotide metabolic process;GO:0009168//purine ribonucleoside monophosphate biosynthetic process	gi|110626055|ref|NM_029475.1|
70300	22	0	5.89	0.01	-9.20212	2.62416e-07	1.18083e-06	Fuz	fuzzy homolog (Drosophila)	GO:0005737//cytoplasm;GO:0005856//cytoskeleton	-	-	gi|228480268|ref|NM_027376.3|
gi|283837768|ref|NM_177372.3|	20	0	5.35	0.01	-9.0634	1.04095e-06	4.41697e-06	-	-	-	-	-	gi|283837768|ref|NM_177372.3|
22701	20	0	5.35	0.01	-9.0634	1.04095e-06	4.41549e-06	Zfp41	zinc finger protein 41	GO:0005575//cellular_component;GO:0005622//intracellular;GO:0005634//nucleus	GO:0003674//molecular_function;GO:0003677//DNA binding;GO:0008270//zinc ion binding;GO:0046872//metal ion binding	GO:0006350//transcription;GO:0007275//multicellular organismal development;GO:0007283//spermatogenesis;GO:0008150//biological_process;GO:0030154//cell differentiation;GO:0045449//regulation of transcription	gi|113462003|ref|NM_011759.2|
69987	19	0	5.09	0.01	-8.99152	2.07324e-06	8.50062e-06	1700026L06Rik	RIKEN cDNA 1700026L06 gene	GO:0005575//cellular_component	GO:0003674//molecular_function	GO:0008150//biological_process	gi|58037188|ref|NM_027283.1|
30951	18	0	4.82	0.01	-8.91289	4.12922e-06	1.61855e-05	Cbx8	chromobox homolog 8 (Drosophila Pc class)	GO:0000151//ubiquitin ligase complex;GO:0000785//chromatin;GO:0005634//nucleus;GO:0031519//PcG protein complex	GO:0003682//chromatin binding;GO:0004842//ubiquitin-protein ligase activity;GO:0005515//protein binding	GO:0006333//chromatin assembly or disassembly;GO:0006342//chromatin silencing;GO:0006350//transcription;GO:0016568//chromatin modification;GO:0016574//histone ubiquitination;GO:0045449//regulation of transcription	gi|7304946|ref|NM_013926.1|
gi|298286504|ref|NM_008793.2|	17	0	4.55	0.01	-8.82972	8.22408e-06	3.13805e-05	-	-	-	-	-	gi|298286504|ref|NM_008793.2|
338364	17	0	4.55	0.01	-8.82972	8.22408e-06	3.1371e-05	Trim65	tripartite motif-containing 65	GO:0005575//cellular_component	GO:0003674//molecular_function;GO:0005515//protein binding;GO:0008270//zinc ion binding;GO:0046872//metal ion binding	GO:0008150//biological_process	gi|164518922|ref|NM_178802.4|
67731	17	0	4.55	0.01	-8.82972	8.22408e-06	3.13616e-05	Fbxo32	F-box protein 32	GO:0005634//nucleus;GO:0019005//SCF ubiquitin ligase complex	GO:0005515//protein binding	GO:0008150//biological_process;GO:0016567//protein ubiquitination	gi|158517905|ref|NM_026346.2|
80288	17	0	4.55	0.01	-8.82972	8.22408e-06	3.13521e-05	Bcl9l	B-cell CLL/lymphoma 9-like	GO:0005575//cellular_component;GO:0005634//nucleus	GO:0003674//molecular_function	GO:0006350//transcription;GO:0008150//biological_process;GO:0045449//regulation of transcription	gi|91206399|ref|NM_030256.2|
15064	17	0	4.55	0.01	-8.82972	8.22408e-06	3.13427e-05	Mr1	major histocompatibility complex, class I-related	GO:0005783//endoplasmic reticulum;GO:0016020//membrane;GO:0016021//integral to membrane;GO:0042612//MHC class I protein complex	-	GO:0002474//antigen processing and presentation of peptide antigen via MHC class I;GO:0006955//immune response;GO:0019882//antigen processing and presentation	gi|145966866|ref|NM_008209.4|
gi|298231159|ref|NM_001190297.1|	17	0	4.55	0.01	-8.82972	8.22408e-06	3.13332e-05	-	-	-	-	-	gi|298231159|ref|NM_001190297.1|
gi|283046750|ref|NM_183195.2|	16	0	4.28	0.01	-8.74147	1.63797e-05	5.99499e-05	-	-	-	-	-	gi|283046750|ref|NM_183195.2|
66274	16	0	4.28	0.01	-8.74147	1.63797e-05	5.99325e-05	1810012P15Rik	RIKEN cDNA 1810012P15 gene	GO:0005575//cellular_component	GO:0003674//molecular_function	GO:0008150//biological_process	gi|163937855|ref|NM_001076681.2|
67477	16	0	4.28	0.01	-8.74147	1.63797e-05	5.99152e-05	Abhd15	abhydrolase domain containing 15	GO:0005575//cellular_component;GO:0005576//extracellular region	GO:0003674//molecular_function;GO:0004091//carboxylesterase activity;GO:0016787//hydrolase activity	GO:0008150//biological_process	gi|147902336|ref|NM_026185.4|
18027	16	0	4.28	0.01	-8.74147	1.63797e-05	5.98979e-05	Nfia	nuclear factor I/A	GO:0005622//intracellular;GO:0005634//nucleus	GO:0003677//DNA binding;GO:0003677//DNA binding;GO:0003700//transcription factor activity;GO:0005515//protein binding;GO:0016563//transcription activator activity	GO:0006260//DNA replication;GO:0006350//transcription;GO:0006355//regulation of transcription, DNA-dependent;GO:0045449//regulation of transcription;GO:0045941//positive regulation of transcription;GO:0045944//positive regulation of transcription from RNA polymerase II promoter	gi|171846257|ref|NM_010905.3|
672763	16	0	4.28	0.01	-8.74147	1.63797e-05	5.98806e-05	Gm13710	predicted gene 13710	GO:0005575//cellular_component	GO:0003674//molecular_function	GO:0008150//biological_process	gi|149249856|ref|XM_001475504.1|
103140	16	0	4.28	0.01	-8.74147	1.63797e-05	5.98633e-05	Gstt3	glutathione S-transferase, theta 3	GO:0005575//cellular_component	GO:0004364//glutathione transferase activity;GO:0016740//transferase activity	GO:0006749//glutathione metabolic process	gi|133892397|ref|NM_133994.3|
78177	16	0	4.28	0.01	-8.74147	1.63797e-05	5.9846e-05	Ninl	ninein-like	GO:0005575//cellular_component;GO:0005737//cytoplasm;GO:0005856//cytoskeleton;GO:0005874//microtubule	GO:0003674//molecular_function;GO:0005509//calcium ion binding	GO:0008150//biological_process	gi|161016787|ref|NM_207204.2|
68758	16	0	4.28	0.01	-8.74147	1.63797e-05	5.98287e-05	Abhd11	abhydrolase domain containing 11	GO:0005575//cellular_component;GO:0005739//mitochondrion	GO:0003674//molecular_function;GO:0003824//catalytic activity;GO:0016787//hydrolase activity	GO:0008150//biological_process	gi|21644576|ref|NM_145215.1|
gi|270309125|ref|NM_013788.2|	15	0	4.02	0.01	-8.65105	3.2623e-05	0.000114688	-	-	-	-	-	gi|270309125|ref|NM_013788.2|
18604	15	0	4.02	0.01	-8.65105	3.2623e-05	0.000114656	Pdk2	pyruvate dehydrogenase kinase, isoenzyme 2	GO:0005739//mitochondrion;GO:0005739//mitochondrion;GO:0045254//pyruvate dehydrogenase complex	GO:0000155//two-component sensor activity;GO:0000166//nucleotide binding;GO:0004673//protein histidine kinase activity;GO:0004740//pyruvate dehydrogenase (acetyl-transferring) kinase activity;GO:0005515//protein binding;GO:0005524//ATP binding;GO:0016301//kinase activity;GO:0016740//transferase activity;GO:0032403//protein complex binding;GO:0042803//protein homodimerization activity;GO:0046982//…	GO:0005975//carbohydrate metabolic process;GO:0006006//glucose metabolic process;GO:0006468//protein amino acid phosphorylation;GO:0007165//signal transduction;GO:0018106//peptidyl-histidine phosphorylation	gi|226958642|ref|NM_133667.2|
74480	15	0	4.02	0.01	-8.65105	3.2623e-05	0.000114625	Samd4	sterile alpha motif domain containing 4	GO:0005737//cytoplasm;GO:0019717//synaptosome;GO:0030054//cell junction;GO:0042995//cell projection;GO:0045202//synapse	GO:0030371//translation repressor activity	GO:0006417//regulation of translation;GO:0045727//positive regulation of translation	gi|254939669|ref|NM_001037221.2|
67873	14	0	3.75	0.01	-8.55075	6.49746e-05	0.000219281	Mri1	methylthioribose-1-phosphate isomerase homolog (S. cerevisiae)	GO:0005575//cellular_component	GO:0003674//molecular_function;GO:0016853//isomerase activity;GO:0046523//S-methyl-5-thioribose-1-phosphate isomerase activity	GO:0008150//biological_process;GO:0008652//cellular amino acid biosynthetic process;GO:0009086//methionine biosynthetic process;GO:0044237//cellular metabolic process;GO:0044249//cellular biosynthetic process	gi|268838019|ref|NM_026423.4|
66279	14	0	3.75	0.01	-8.55075	6.49746e-05	0.000219222	Tmem218	transmembrane protein 218	GO:0005575//cellular_component;GO:0016020//membrane;GO:0016021//integral to membrane	GO:0003674//molecular_function	GO:0008150//biological_process	gi|31981293|ref|NM_025464.2|
98682	13	0	3.48	0.01	-8.44294	0.000129409	0.000416829	Mfsd6	major facilitator superfamily domain containing 6	GO:0016020//membrane;GO:0016021//integral to membrane	GO:0004872//receptor activity	GO:0055085//transmembrane transport	gi|160707918|ref|NM_133829.2|
338363	13	0	3.48	0.01	-8.44294	0.000129409	0.000416723	6030446N20Rik	RIKEN cDNA 6030446N20 gene	GO:0005575//cellular_component;GO:0016020//membrane;GO:0016021//integral to membrane	GO:0003674//molecular_function	GO:0008150//biological_process	gi|148747426|ref|NM_178801.4|
56009	13	0	3.48	0.01	-8.44294	0.000129409	0.000416617	Refbp2	RNA and export factor binding protein 2	GO:0005575//cellular_component;GO:0005634//nucleus;GO:0005681//spliceosomal complex;GO:0005737//cytoplasm	GO:0000166//nucleotide binding;GO:0003676//nucleic acid binding;GO:0003697//single-stranded DNA binding;GO:0003723//RNA binding	GO:0006397//mRNA processing;GO:0006810//transport;GO:0008150//biological_process;GO:0008380//RNA splicing;GO:0051028//mRNA transport	gi|148238334|ref|NM_019484.4|
gi|295293079|ref|NM_001081423.2|	13	0	3.48	0.01	-8.44294	0.000129409	0.000416511	-	-	-	-	-	gi|295293079|ref|NM_001081423.2|
217946	13	0	3.48	0.01	-8.44294	0.000129409	0.000416405	Cdca7l	cell division cycle associated 7 like	GO:0005634//nucleus;GO:0005737//cytoplasm	GO:0005515//protein binding	GO:0006350//transcription;GO:0008284//positive regulation of cell proliferation;GO:0045449//regulation of transcription	gi|22122528|ref|NM_146040.1|
78833	13	0	3.48	0.01	-8.44294	0.000129409	0.000416299	Gins3	GINS complex subunit 3 (Psf3 homolog)	GO:0005634//nucleus	-	GO:0006260//DNA replication	gi|146149120|ref|NM_030198.3|
329470	13	0	3.48	0.01	-8.44294	0.000129409	0.000416194	Accs	1-aminocyclopropane-1-carboxylate synthase homolog (Arabidopsis)(non-functional)	GO:0005575//cellular_component	GO:0003674//molecular_function;GO:0003824//catalytic activity;GO:0016769//transferase activity, transferring nitrogenous groups;GO:0016847//1-aminocyclopropane-1-carboxylate synthase activity;GO:0030170//pyridoxal phosphate binding	GO:0008150//biological_process;GO:0009058//biosynthetic process	gi|118130731|ref|NM_183220.2|
gi|294345408|ref|NM_009734.3|	13	0	3.48	0.01	-8.44294	0.000129409	0.000416088	-	-	-	-	-	gi|294345408|ref|NM_009734.3|
108797	13	0	3.48	0.01	-8.44294	0.000129409	0.000415982	Mex3b	mex3 homolog B (C. elegans)	GO:0005634//nucleus;GO:0005737//cytoplasm	GO:0003723//RNA binding;GO:0005515//protein binding;GO:0008270//zinc ion binding;GO:0046872//metal ion binding	-	gi|226531158|ref|NM_175366.3|
67170	12	0	3.21	0.01	-8.32643	0.00025774	0.000795353	2610306M01Rik	RIKEN cDNA 2610306M01 gene	GO:0005575//cellular_component	GO:0003674//molecular_function	GO:0008150//biological_process	gi|255683366|ref|NR_028298.1|
59053	12	0	3.21	0.01	-8.32643	0.00025774	0.000795159	Brp16	brain protein 16	GO:0005575//cellular_component	GO:0003674//molecular_function;GO:0005488//binding	GO:0008150//biological_process	gi|225903449|ref|NM_021555.2|
240168	12	0	3.21	0.01	-8.32643	0.00025774	0.000794965	Rasgrp3	RAS, guanyl releasing protein 3	GO:0005737//cytoplasm;GO:0032045//guanyl-nucleotide exchange factor complex;GO:0048471//perinuclear region of cytoplasm	GO:0005088//Ras guanyl-nucleotide exchange factor activity;GO:0017016//Ras GTPase binding;GO:0017016//Ras GTPase binding;GO:0019900//kinase binding;GO:0046872//metal ion binding	GO:0007265//Ras protein signal transduction;GO:0043087//regulation of GTPase activity	gi|262072978|ref|NM_207246.4|
71276	12	0	3.21	0.01	-8.32643	0.00025774	0.000794772	Ccdc57	coiled-coil domain containing 57	GO:0005575//cellular_component	GO:0003674//molecular_function	GO:0008150//biological_process	gi|58037236|ref|NM_027745.1|
16194	12	0	3.21	0.01	-8.32643	0.00025774	0.000794578	Il6ra	interleukin 6 receptor, alpha	GO:0005615//extracellular space;GO:0009986//cell surface;GO:0016020//membrane;GO:0016021//integral to membrane	GO:0004872//receptor activity;GO:0004896//cytokine receptor activity;GO:0004915//interleukin-6 receptor activity;GO:0004915//interleukin-6 receptor activity;GO:0019981//interleukin-6 binding	GO:0070102//interleukin-6-mediated signaling pathway	gi|110431355|ref|NM_010559.2|
621080	12	0	3.21	0.01	-8.32643	0.00025774	0.000794384	AI429214	expressed sequence AI429214	GO:0005575//cellular_component	GO:0003674//molecular_function	GO:0008150//biological_process	gi|224493787|ref|NM_001039220.3|
26874	210	1	56.22	0.27	-7.70198	1.55322e-61	3.87509e-60	Abcd2	ATP-binding cassette, sub-family D (ALD), member 2	GO:0005739//mitochondrion;GO:0005777//peroxisome;GO:0016020//membrane;GO:0016021//integral to membrane	GO:0000166//nucleotide binding;GO:0005515//protein binding;GO:0005524//ATP binding;GO:0016887//ATPase activity;GO:0017111//nucleoside-triphosphatase activity	GO:0006810//transport	gi|60218874|ref|NM_011994.2|
66090	169	1	45.24	0.27	-7.3885	2.3247e-49	4.95036e-48	Ypel3	yippee-like 3 (Drosophila)	GO:0005575//cellular_component;GO:0005634//nucleus	GO:0003674//molecular_function	GO:0006915//apoptosis;GO:0008150//biological_process	gi|134053874|ref|NM_026875.2|
16598	105	1	28.11	0.27	-6.70198	2.06204e-30	3.21612e-29	Klf2	Kruppel-like factor 2 (lung)	GO:0005622//intracellular;GO:0005634//nucleus	GO:0003676//nucleic acid binding;GO:0003677//DNA binding;GO:0003700//transcription factor activity;GO:0003700//transcription factor activity;GO:0005515//protein binding;GO:0008270//zinc ion binding;GO:0030528//transcription regulator activity;GO:0043565//sequence-specific DNA binding;GO:0046872//metal ion binding	GO:0006350//transcription;GO:0032715//negative regulation of interleukin-6 production;GO:0045449//regulation of transcription;GO:0045941//positive regulation of transcription;GO:0045941//positive regulation of transcription	gi|170784839|ref|NM_008452.2|
66329	100	1	26.77	0.27	-6.63151	6.1632e-29	9.31402e-28	Susd3	sushi domain containing 3	GO:0005575//cellular_component;GO:0016020//membrane;GO:0016021//integral to membrane	GO:0003674//molecular_function	GO:0008150//biological_process	gi|118130318|ref|NM_025491.3|
21824	285	4	76.3	1.08	-6.14258	9.53828e-79	2.74204e-77	Thbd	thrombomodulin	GO:0005615//extracellular space;GO:0005886//plasma membrane;GO:0005886//plasma membrane;GO:0016020//membrane;GO:0016021//integral to membrane	GO:0004872//receptor activity;GO:0004888//transmembrane receptor activity;GO:0005488//binding;GO:0005509//calcium ion binding	GO:0007565//female pregnancy;GO:0007596//blood coagulation;GO:0007596//blood coagulation;GO:0009790//embryonic development;GO:0050819//negative regulation of coagulation	gi|215490000|ref|NM_009378.3|
gi|270483758|ref|NM_175116.4|	129	2	34.53	0.54	-5.99875	5.49986e-36	9.66218e-35	-	-	-	-	-	gi|270483758|ref|NM_175116.4|
18019	60	1	16.06	0.27	-5.89437	3.5083e-17	3.52754e-16	Nfatc2	nuclear factor of activated T-cells, cytoplasmic, calcineurin-dependent 2	GO:0005634//nucleus;GO:0005634//nucleus;GO:0005737//cytoplasm;GO:0005829//cytosol;GO:0005829//cytosol	GO:0003677//DNA binding;GO:0003700//transcription factor activity;GO:0005515//protein binding;GO:0016563//transcription activator activity;GO:0016563//transcription activator activity;GO:0043565//sequence-specific DNA binding	GO:0001816//cytokine production;GO:0006350//transcription;GO:0006355//regulation of transcription, DNA-dependent;GO:0006355//regulation of transcription, DNA-dependent;GO:0045449//regulation of transcription;GO:0045941//positive regulation of transcription;GO:0045944//positive regulation of transcription from RNA polymerase II promoter	gi|81295417|ref|NM_010899.2|
16582	56	1	14.99	0.27	-5.7949	5.16998e-16	4.89851e-15	Kifc3	kinesin family member C3	GO:0005737//cytoplasm;GO:0005794//Golgi apparatus;GO:0005856//cytoskeleton;GO:0005871//kinesin complex;GO:0005874//microtubule;GO:0016020//membrane;GO:0031410//cytoplasmic vesicle	GO:0000166//nucleotide binding;GO:0003774//motor activity;GO:0003777//microtubule motor activity;GO:0005524//ATP binding;GO:0008569//minus-end-directed microtubule motor activity	GO:0007017//microtubule-based process;GO:0007018//microtubule-based movement;GO:0007030//Golgi organization	gi|224967074|ref|NM_001145832.1|
19817	215	4	57.56	1.08	-5.73596	2.77972e-58	6.69727e-57	Rn7sk	RNA, 7SK, nuclear	GO:0005575//cellular_component	GO:0003674//molecular_function	GO:0008150//biological_process	gi|262231779|ref|NR_030687.1|
224454	52	1	13.92	0.27	-5.68806	7.58368e-15	6.77443e-14	Zdhhc14	zinc finger, DHHC domain containing 14	GO:0005575//cellular_component;GO:0016020//membrane;GO:0016021//integral to membrane	GO:0003674//molecular_function;GO:0008270//zinc ion binding;GO:0008415//acyltransferase activity;GO:0016740//transferase activity;GO:0046872//metal ion binding	GO:0008150//biological_process	gi|51799027|ref|NM_146073.3|
170706	448	9	119.93	2.43	-5.62509	3.8774e-119	1.33638e-117	Tmem37	transmembrane protein 37	GO:0016020//membrane;GO:0016021//integral to membrane	GO:0005216//ion channel activity;GO:0005244//voltage-gated ion channel activity;GO:0005262//calcium channel activity	GO:0006810//transport;GO:0006811//ion transport;GO:0006816//calcium ion transport	gi|31980888|ref|NM_019432.2|
217169	47	1	12.58	0.27	-5.54203	2.16068e-13	1.66345e-12	Tns4	tensin 4	GO:0005575//cellular_component;GO:0005737//cytoplasm;GO:0005856//cytoskeleton;GO:0030054//cell junction	GO:0003674//molecular_function;GO:0003779//actin binding;GO:0005515//protein binding	GO:0006915//apoptosis;GO:0008150//biological_process	gi|238624157|ref|NM_172564.3|
64214	46	1	12.31	0.27	-5.51073	4.21732e-13	3.09605e-12	Rgs18	regulator of G-protein signaling 18	GO:0005737//cytoplasm	GO:0004871//signal transducer activity;GO:0005096//GTPase activator activity	GO:0007186//G-protein coupled receptor protein signaling pathway;GO:0008277//regulation of G-protein coupled receptor protein signaling pathway;GO:0009968//negative regulation of signal transduction	gi|146135013|ref|NM_022881.4|
269642	45	1	12.05	0.27	-5.47993	8.22816e-13	5.87348e-12	Nat8l	N-acetyltransferase 8-like	GO:0005575//cellular_component;GO:0016020//membrane;GO:0016021//integral to membrane	GO:0003674//molecular_function;GO:0008080//N-acetyltransferase activity;GO:0008415//acyltransferase activity;GO:0016740//transferase activity	GO:0008150//biological_process;GO:0008152//metabolic process	gi|134288911|ref|NM_001001985.3|
13803	131	3	35.07	0.81	-5.43617	3.22568e-35	5.64338e-34	Enc1	ectodermal-neural cortex 1	GO:0005737//cytoplasm;GO:0005856//cytoskeleton	GO:0003779//actin binding;GO:0005515//protein binding	GO:0007275//multicellular organismal development	gi|261599056|ref|NM_007930.4|
241303	43	1	11.51	0.27	-5.41378	3.12796e-12	2.1249e-11	Fam78a	family with sequence similarity 78, member A	GO:0005575//cellular_component	GO:0003674//molecular_function	GO:0008150//biological_process	gi|146198626|ref|NM_175511.4|
68977	83	2	22.22	0.54	-5.36276	1.3618e-22	1.69375e-21	Haghl	hydroxyacylglutathione hydrolase-like	GO:0005575//cellular_component	GO:0003674//molecular_function;GO:0004416//hydroxyacylglutathione hydrolase activity;GO:0008270//zinc ion binding;GO:0016787//hydrolase activity;GO:0046872//metal ion binding	GO:0008150//biological_process	gi|142377149|ref|NM_026897.2|
66361	41	1	10.98	0.27	-5.34577	1.18685e-11	7.63996e-11	Zfand1	zinc finger, AN1-type domain 1	GO:0005575//cellular_component	GO:0003674//molecular_function;GO:0008270//zinc ion binding;GO:0046872//metal ion binding	GO:0008150//biological_process	gi|31982673|ref|NM_025512.2|
105348	40	1	10.71	0.27	-5.30986	2.31012e-11	1.45377e-10	Golm1	golgi membrane protein 1	GO:0005794//Golgi apparatus;GO:0016020//membrane;GO:0016021//integral to membrane	GO:0003674//molecular_function	GO:0008150//biological_process	gi|93141216|ref|NM_001035122.2|
77864	40	1	10.71	0.27	-5.30986	2.31012e-11	1.45304e-10	Ypel2	yippee-like 2 (Drosophila)	GO:0005575//cellular_component;GO:0005634//nucleus	GO:0003674//molecular_function	GO:0008150//biological_process	gi|115496192|ref|NM_001005341.3|
107771	39	1	10.44	0.27	-5.27302	4.49404e-11	2.76753e-10	Bmyc	brain expressed myelocytomatosis oncogene	GO:0005634//nucleus;GO:0005819//spindle	GO:0003700//transcription factor activity;GO:0005515//protein binding	GO:0006355//regulation of transcription, DNA-dependent	gi|83035028|ref|NM_023326.2|
80909	38	1	10.17	0.27	-5.23522	8.7376e-11	5.25294e-10	Gatsl2	GATS protein-like 2	GO:0005575//cellular_component	GO:0003674//molecular_function	GO:0008150//biological_process	gi|65301482|ref|NM_030719.3|
72324	36	1	9.64	0.27	-5.158	3.29698e-10	1.90427e-09	Plxdc1	plexin domain containing 1	GO:0005886//plasma membrane;GO:0016020//membrane;GO:0016021//integral to membrane	-	-	gi|254750636|ref|NM_001163608.1|
12398	36	1	9.64	0.27	-5.158	3.29698e-10	1.9034e-09	Cbfa2t3	core-binding factor, runt domain, alpha subunit 2, translocated to, 3 (human)	GO:0005622//intracellular;GO:0005634//nucleus;GO:0005794//Golgi apparatus;GO:0016020//membrane	GO:0003700//transcription factor activity;GO:0008270//zinc ion binding;GO:0046872//metal ion binding	GO:0006350//transcription;GO:0006355//regulation of transcription, DNA-dependent;GO:0030154//cell differentiation;GO:0030851//granulocyte differentiation;GO:0045449//regulation of transcription	gi|158081726|ref|NM_009824.2|
16170	36	1	9.64	0.27	-5.158	3.29698e-10	1.90253e-09	Il16	interleukin 16	GO:0005576//extracellular region;GO:0005615//extracellular space;GO:0005622//intracellular;GO:0005634//nucleus;GO:0005737//cytoplasm	GO:0005125//cytokine activity;GO:0005515//protein binding	GO:0006350//transcription;GO:0006935//chemotaxis;GO:0030595//leukocyte chemotaxis;GO:0045449//regulation of transcription;GO:0050930//induction of positive chemotaxis	gi|118130040|ref|NM_010551.3|
216560	35	1	9.37	0.27	-5.11702	6.39818e-10	3.60172e-09	AV249152	expressed sequence AV249152	GO:0005575//cellular_component	GO:0003674//molecular_function	GO:0008150//biological_process	gi|142385577|ref|NM_145425.3|
76454	68	2	18.2	0.54	-5.07484	2.86448e-18	3.01438e-17	Fbxo31	F-box protein 31	GO:0005575//cellular_component	GO:0003674//molecular_function	GO:0006974//response to DNA damage stimulus;GO:0007049//cell cycle;GO:0008150//biological_process	gi|158517903|ref|NM_133765.3|
213573	32	1	8.57	0.27	-4.98826	4.65594e-09	2.4549e-08	Efcab4a	EF-hand calcium binding domain 4A	GO:0005575//cellular_component	GO:0003674//molecular_function;GO:0005509//calcium ion binding	GO:0008150//biological_process	gi|227908805|ref|NM_001025103.2|
71764	32	1	8.57	0.27	-4.98826	4.65594e-09	2.45387e-08	C2cd2l	C2 calcium-dependent domain containing 2-like	GO:0005575//cellular_component;GO:0016020//membrane;GO:0016021//integral to membrane	GO:0003674//molecular_function	GO:0008150//biological_process	gi|88900514|ref|NM_027909.2|
217364	64	2	17.13	0.54	-4.98742	4.01736e-17	4.02659e-16	Engase	endo-beta-N-acetylglucosaminidase	GO:0005575//cellular_component;GO:0005622//intracellular;GO:0005737//cytoplasm	GO:0003674//molecular_function;GO:0016787//hydrolase activity;GO:0016798//hydrolase activity, acting on glycosyl bonds;GO:0033925//mannosyl-glycoprotein endo-beta-N-acetylglucosaminidase activity	GO:0008150//biological_process;GO:0008152//metabolic process	gi|195546949|ref|NM_172573.2|
320782	190	6	50.86	1.62	-4.97247	1.67114e-48	3.52892e-47	Tmem154	transmembrane protein 154	GO:0005575//cellular_component;GO:0016020//membrane;GO:0016021//integral to membrane	GO:0003674//molecular_function	GO:0008150//biological_process	gi|31343187|ref|NM_177260.2|
13170	87	3	23.29	0.81	-4.84564	1.44734e-22	1.79837e-21	Dbp	D site albumin promoter binding protein	GO:0005634//nucleus	GO:0003677//DNA binding;GO:0003700//transcription factor activity;GO:0043565//sequence-specific DNA binding;GO:0046983//protein dimerization activity	GO:0006350//transcription;GO:0006355//regulation of transcription, DNA-dependent;GO:0007623//circadian rhythm;GO:0045449//regulation of transcription;GO:0048511//rhythmic process	gi|253795448|ref|NM_016974.3|
97031	29	1	7.76	0.27	-4.84503	3.36322e-08	1.63873e-07	C430004E15Rik	RIKEN cDNA C430004E15 gene	GO:0005575//cellular_component	GO:0003674//molecular_function	GO:0008150//biological_process	gi|190014628|ref|NM_175286.4|
27029	484	17	129.57	4.59	-4.81909	1.94469e-119	6.72087e-118	Sgsh	N-sulfoglucosamine sulfohydrolase (sulfamidase)	GO:0005764//lysosome	GO:0005515//protein binding;GO:0008484//sulfuric ester hydrolase activity;GO:0008484//sulfuric ester hydrolase activity;GO:0016250//N-sulfoglucosamine sulfohydrolase activity;GO:0016787//hydrolase activity	GO:0030201//heparan sulfate proteoglycan metabolic process	gi|115270982|ref|NM_018822.3|
216198	225	8	60.23	2.16	-4.80138	3.68172e-56	8.67227e-55	Tcp11l2	t-complex 11 (mouse) like 2	GO:0005575//cellular_component	GO:0003674//molecular_function	GO:0008150//biological_process	gi|118130244|ref|NM_146008.2|
14537	225	8	60.23	2.16	-4.80138	3.68172e-56	8.65615e-55	Gcnt1	glucosaminyl (N-acetyl) transferase 1, core 2	GO:0005794//Golgi apparatus;GO:0016020//membrane;GO:0016021//integral to membrane	GO:0003829//beta-1,3-galactosyl-O-glycosyl-glycoprotein beta-1,6-N-acetylglucosaminyltransferase activity;GO:0008375//acetylglucosaminyltransferase activity;GO:0016740//transferase activity;GO:0016757//transferase activity, transferring glycosyl groups	-	gi|210147591|ref|NM_001136484.1|
232196	28	1	7.5	0.27	-4.79586	6.4892e-08	3.08e-07	C87436	expressed sequence C87436	GO:0005575//cellular_component	GO:0003674//molecular_function	GO:0008150//biological_process	gi|225543416|ref|NR_027370.1|
207592	84	3	22.49	0.81	-4.79522	1.03413e-21	1.24341e-20	Tbc1d16	TBC1 domain family, member 16	GO:0005575//cellular_component	GO:0003674//molecular_function	GO:0008150//biological_process	gi|264681508|ref|NM_172443.3|
98956	27	1	7.23	0.27	-4.74296	1.25076e-07	5.78037e-07	Nat10	N-acetyltransferase 10	GO:0005575//cellular_component;GO:0005634//nucleus	GO:0000166//nucleotide binding;GO:0003674//molecular_function;GO:0005524//ATP binding;GO:0008080//N-acetyltransferase activity;GO:0008415//acyltransferase activity;GO:0016740//transferase activity	GO:0008150//biological_process;GO:0008152//metabolic process	gi|118130147|ref|NM_153126.2|
54354	132	5	35.34	1.35	-4.71027	3.94068e-33	6.69969e-32	Rassf5	Ras association (RalGDS/AF-6) domain family member 5	GO:0005575//cellular_component;GO:0005737//cytoplasm;GO:0005874//microtubule	GO:0005515//protein binding;GO:0042802//identical protein binding;GO:0046872//metal ion binding	GO:0006915//apoptosis;GO:0007165//signal transduction;GO:0007242//intracellular signaling cascade	gi|141803301|ref|NM_018750.3|
103711	79	3	21.15	0.81	-4.70659	2.71956e-20	3.08795e-19	Pnpo	pyridoxine 5'-phosphate oxidase	GO:0005575//cellular_component	GO:0003674//molecular_function;GO:0004733//pyridoxamine-phosphate oxidase activity;GO:0010181//FMN binding;GO:0016491//oxidoreductase activity;GO:0016638//oxidoreductase activity, acting on the CH-NH2 group of donors	GO:0008150//biological_process;GO:0008615//pyridoxine biosynthetic process;GO:0055114//oxidation reduction	gi|125625355|ref|NM_134021.2|
63955	26	1	6.96	0.27	-4.68806	2.4081e-07	1.08786e-06	Cables1	CDK5 and Abl enzyme substrate 1	GO:0005634//nucleus;GO:0005737//cytoplasm;GO:0042995//cell projection	GO:0005515//protein binding;GO:0016538//cyclin-dependent protein kinase regulator activity	GO:0000082//G1/S transition of mitotic cell cycle;GO:0007049//cell cycle;GO:0007399//nervous system development;GO:0051301//cell division;GO:0051302//regulation of cell division;GO:0051726//regulation of cell cycle	gi|226371632|ref|NM_001146287.1|
56513	26	1	6.96	0.27	-4.68806	2.4081e-07	1.08747e-06	Pard6a	par-6 (partitioning defective 6,) homolog alpha (C. elegans)	GO:0005634//nucleus;GO:0005737//cytoplasm;GO:0005886//plasma membrane;GO:0005923//tight junction;GO:0005938//cell cortex;GO:0016020//membrane;GO:0030054//cell junction	GO:0005515//protein binding;GO:0017048//Rho GTPase binding;GO:0030742//GTP-dependent protein binding	GO:0007049//cell cycle;GO:0030010//establishment of cell polarity;GO:0045217//cell-cell junction maintenance;GO:0051301//cell division	gi|114145500|ref|NM_001047436.1|
71151	26	1	6.96	0.27	-4.68806	2.4081e-07	1.08708e-06	Eri2	exoribonuclease 2	GO:0005575//cellular_component;GO:0005622//intracellular	GO:0003674//molecular_function;GO:0003676//nucleic acid binding;GO:0004518//nuclease activity;GO:0004527//exonuclease activity;GO:0016787//hydrolase activity;GO:0046872//metal ion binding	GO:0008150//biological_process	gi|254826743|ref|NM_027698.5|
252972	50	2	13.39	0.54	-4.63205	3.90152e-13	2.87925e-12	Tpcn1	two pore channel 1	GO:0005575//cellular_component;GO:0016020//membrane;GO:0016021//integral to membrane	GO:0003674//molecular_function;GO:0005216//ion channel activity;GO:0005244//voltage-gated ion channel activity;GO:0005262//calcium channel activity	GO:0006810//transport;GO:0006811//ion transport;GO:0006816//calcium ion transport;GO:0008150//biological_process;GO:0055085//transmembrane transport	gi|40254191|ref|NM_145853.2|
66066	150	6	40.16	1.62	-4.63169	3.93962e-37	7.02853e-36	Gng11	guanine nucleotide binding protein (G protein), gamma 11	GO:0005575//cellular_component;GO:0005834//heterotrimeric G-protein complex;GO:0005886//plasma membrane;GO:0016020//membrane	GO:0003674//molecular_function;GO:0004871//signal transducer activity	GO:0007165//signal transduction;GO:0007186//G-protein coupled receptor protein signaling pathway;GO:0008150//biological_process	gi|40254516|ref|NM_025331.2|
68428	100	4	26.77	1.08	-4.63151	3.67534e-25	5.03132e-24	Steap3	STEAP family member 3	GO:0005768//endosome;GO:0005771//multivesicular body;GO:0005886//plasma membrane;GO:0016020//membrane;GO:0016021//integral to membrane	GO:0000293//ferric-chelate reductase activity;GO:0000293//ferric-chelate reductase activity;GO:0003824//catalytic activity;GO:0005488//binding;GO:0005506//iron ion binding;GO:0009055//electron carrier activity;GO:0016491//oxidoreductase activity;GO:0046872//metal ion binding;GO:0050660//FAD binding	GO:0006810//transport;GO:0006811//ion transport;GO:0006826//iron ion transport;GO:0006915//apoptosis;GO:0006917//induction of apoptosis;GO:0007049//cell cycle;GO:0008152//metabolic process;GO:0009306//protein secretion;GO:0055114//oxidation reduction	gi|146134511|ref|NM_001085409.1|
27375	25	1	6.69	0.27	-4.63097	4.63082e-07	2.03104e-06	Tjp3	tight junction protein 3	GO:0005886//plasma membrane;GO:0005923//tight junction;GO:0016020//membrane;GO:0030054//cell junction	GO:0005515//protein binding	-	gi|114052810|ref|NM_013769.2|
110198	97	4	25.97	1.08	-4.58774	2.58454e-24	3.44125e-23	Akr7a5	aldo-keto reductase family 7, member A5 (aflatoxin aldehyde reductase)	GO:0005737//cytoplasm;GO:0005739//mitochondrion;GO:0005794//Golgi apparatus	GO:0004032//aldehyde reductase activity;GO:0016491//oxidoreductase activity	GO:0055114//oxidation reduction	gi|240120053|ref|NM_025337.3|
56749	24	1	6.42	0.27	-4.57154	8.89382e-07	3.79548e-06	Dhodh	dihydroorotate dehydrogenase	GO:0005739//mitochondrion;GO:0005743//mitochondrial inner membrane;GO:0016020//membrane;GO:0016021//integral to membrane	GO:0003824//catalytic activity;GO:0004152//dihydroorotate dehydrogenase activity;GO:0004158//dihydroorotate oxidase activity;GO:0016491//oxidoreductase activity	GO:0006207//'de novo' pyrimidine base biosynthetic process;GO:0006221//pyrimidine nucleotide biosynthetic process;GO:0006222//UMP biosynthetic process;GO:0008152//metabolic process;GO:0043065//positive regulation of apoptosis;GO:0055114//oxidation reduction;GO:0090140	gi|85677502|ref|NM_020046.3|
19735	562	24	150.45	6.48	-4.53715	1.09389e-133	3.97605e-132	Rgs2	regulator of G-protein signaling 2	GO:0005634//nucleus	GO:0004871//signal transducer activity;GO:0005096//GTPase activator activity	GO:0007049//cell cycle;GO:0007186//G-protein coupled receptor protein signaling pathway;GO:0007283//spermatogenesis;GO:0009968//negative regulation of signal transduction;GO:0050873//brown fat cell differentiation	gi|228480288|ref|NM_009061.4|
414068	23	1	6.16	0.27	-4.5119	1.70578e-06	7.07655e-06	BC024582	cDNA sequence BC024582	GO:0005575//cellular_component	GO:0003674//molecular_function	GO:0008150//biological_process	gi|223556015|ref|NR_026843.1|
107375	298	13	79.78	3.51	-4.50648	2.73218e-71	7.5129e-70	Slc25a45	solute carrier family 25, member 45	GO:0005739//mitochondrion;GO:0005743//mitochondrial inner membrane;GO:0016020//membrane;GO:0016021//integral to membrane	GO:0003674//molecular_function;GO:0005215//transporter activity;GO:0005488//binding	GO:0006810//transport;GO:0008150//biological_process;GO:0055085//transmembrane transport	gi|146149102|ref|NM_134154.3|
15184	335	15	89.68	4.05	-4.46879	1.48573e-79	4.29064e-78	Hdac5	histone deacetylase 5	GO:0000118//histone deacetylase complex;GO:0005634//nucleus;GO:0005737//cytoplasm;GO:0005829//cytosol;GO:0016604//nuclear body	GO:0003714//transcription corepressor activity;GO:0003714//transcription corepressor activity;GO:0004407//histone deacetylase activity;GO:0005515//protein binding;GO:0005515//protein binding;GO:0016564//transcription repressor activity;GO:0016787//hydrolase activity	GO:0000122//negative regulation of transcription from RNA polymerase II promoter;GO:0000122//negative regulation of transcription from RNA polymerase II promoter;GO:0000122//negative regulation of transcription from RNA polymerase II promoter;GO:0002076//osteoblast development;GO:0006350//transcription;GO:0006950//response to stress;GO:0007507//heart development;GO:0016568//chromatin modification…	gi|118136298|ref|NM_010412.3|
74525	22	1	5.89	0.27	-4.44724	3.26674e-06	1.30227e-05	8430419L09Rik	RIKEN cDNA 8430419L09 gene	GO:0005575//cellular_component;GO:0016020//membrane;GO:0016021//integral to membrane	GO:0003674//molecular_function	GO:0008150//biological_process	gi|261862317|ref|NM_028982.4|
94092	22	1	5.89	0.27	-4.44724	3.26674e-06	1.30186e-05	Trim16	tripartite motif-containing 16	GO:0005622//intracellular;GO:0005737//cytoplasm	GO:0003674//molecular_function;GO:0008270//zinc ion binding;GO:0046872//metal ion binding	GO:0008150//biological_process	gi|70778827|ref|NM_053169.2|
72133	22	1	5.89	0.27	-4.44724	3.26674e-06	1.30145e-05	Trub1	TruB pseudouridine (psi) synthase homolog 1 (E. coli)	GO:0005575//cellular_component	GO:0003674//molecular_function;GO:0003723//RNA binding;GO:0009982//pseudouridine synthase activity;GO:0016853//isomerase activity	GO:0001522//pseudouridine synthesis;GO:0006396//RNA processing;GO:0008033//tRNA processing;GO:0008150//biological_process;GO:0009451//RNA modification	gi|268607502|ref|NM_028115.3|
71336	22	1	5.89	0.27	-4.44724	3.26674e-06	1.30104e-05	Rbks	ribokinase	GO:0005575//cellular_component	GO:0000166//nucleotide binding;GO:0003674//molecular_function;GO:0004747//ribokinase activity;GO:0005524//ATP binding;GO:0016301//kinase activity;GO:0016740//transferase activity	GO:0005975//carbohydrate metabolic process;GO:0006014//D-ribose metabolic process;GO:0008150//biological_process	gi|23397418|ref|NM_153196.1|
11486	258	12	69.07	3.24	-4.41399	3.9602e-61	9.84137e-60	Ada	adenosine deaminase	GO:0005615//extracellular space;GO:0005737//cytoplasm;GO:0005737//cytoplasm;GO:0005886//plasma membrane;GO:0016020//membrane;GO:0030054//cell junction;GO:0032839//dendrite cytoplasm;GO:0043025//cell soma	GO:0001883//purine nucleoside binding;GO:0004000//adenosine deaminase activity;GO:0004000//adenosine deaminase activity;GO:0004000//adenosine deaminase activity;GO:0005515//protein binding;GO:0016787//hydrolase activity;GO:0019239//deaminase activity;GO:0046872//metal ion binding	GO:0001701//in utero embryonic development;GO:0001829//trophectodermal cell differentiation;GO:0001889//liver development;GO:0001890//placenta development;GO:0002314//germinal center B cell differentiation;GO:0002636//positive regulation of germinal center formation;GO:0002686//negative regulation of leukocyte migration;GO:0002686//negative regulation of leukocyte migration;GO:0002906//negative r…	gi|142353155|ref|NM_007398.3|
gi|269954703|ref|NM_145462.2|	43	2	11.51	0.54	-4.41378	3.66498e-11	2.26691e-10	-	-	-	-	-	gi|269954703|ref|NM_145462.2|
71918	107	5	28.64	1.35	-4.407	4.3526e-26	6.12414e-25	Zcchc24	zinc finger, CCHC domain containing 24	GO:0005575//cellular_component	GO:0003674//molecular_function;GO:0003676//nucleic acid binding;GO:0008270//zinc ion binding;GO:0046872//metal ion binding	GO:0008150//biological_process	gi|160333287|ref|NM_001101433.1|
241274	1549	73	414.67	19.71	-4.39496	0	0	Pnpla7	patatin-like phospholipase domain containing 7	GO:0005634//nucleus;GO:0005739//mitochondrion;GO:0005764//lysosome;GO:0005783//endoplasmic reticulum;GO:0005792//microsome;GO:0016020//membrane;GO:0016021//integral to membrane	GO:0004091//carboxylesterase activity;GO:0016787//hydrolase activity	GO:0006629//lipid metabolic process;GO:0008152//metabolic process;GO:0016042//lipid catabolic process	gi|225007614|ref|NM_146251.4|
20937	42	2	11.24	0.54	-4.37954	6.9892e-11	4.24419e-10	Suv39h1	suppressor of variegation 3-9 homolog 1 (Drosophila)	GO:0000775//chromosome, centromeric region;GO:0000785//chromatin;GO:0005634//nucleus;GO:0005677//chromatin silencing complex;GO:0005694//chromosome;GO:0005720//nuclear heterochromatin	GO:0003682//chromatin binding;GO:0005515//protein binding;GO:0008168//methyltransferase activity;GO:0008270//zinc ion binding;GO:0008276//protein methyltransferase activity;GO:0016740//transferase activity;GO:0018024//histone-lysine N-methyltransferase activity	GO:0006323//DNA packaging;GO:0006333//chromatin assembly or disassembly;GO:0006342//chromatin silencing;GO:0006350//transcription;GO:0006364//rRNA processing;GO:0007049//cell cycle;GO:0016568//chromatin modification;GO:0030154//cell differentiation;GO:0045449//regulation of transcription;GO:0051567//histone H3-K9 methylation	gi|262231826|ref|NM_011514.2|
319845	21	1	5.62	0.27	-4.37954	6.24612e-06	2.40582e-05	Bbs9	Bardet-Biedl syndrome 9 (human)	GO:0005575//cellular_component;GO:0005737//cytoplasm;GO:0005886//plasma membrane;GO:0005929//cilium;GO:0016020//membrane;GO:0042995//cell projection	GO:0003674//molecular_function	GO:0008150//biological_process;GO:0045444//fat cell differentiation	gi|189339275|ref|NM_181316.4|
69309	21	1	5.62	0.27	-4.37954	6.24612e-06	2.40509e-05	Slc16a13	solute carrier family 16 (monocarboxylic acid transporters), member 13	GO:0005575//cellular_component;GO:0005886//plasma membrane;GO:0016020//membrane;GO:0016021//integral to membrane	GO:0003674//molecular_function;GO:0015293//symporter activity	GO:0006810//transport;GO:0008150//biological_process;GO:0055085//transmembrane transport	gi|146149223|ref|NM_172371.3|
170787	41	2	10.98	0.54	-4.34577	1.33157e-10	7.89639e-10	Hdac10	histone deacetylase 10	GO:0000118//histone deacetylase complex;GO:0005634//nucleus;GO:0005737//cytoplasm	GO:0004407//histone deacetylase activity;GO:0016787//hydrolase activity	GO:0006350//transcription;GO:0016568//chromatin modification;GO:0016575//histone deacetylation;GO:0045449//regulation of transcription	gi|259089443|ref|NM_199198.2|
13433	123	6	32.93	1.62	-4.34534	1.50531e-29	2.30517e-28	Dnmt1	DNA methyltransferase (cytosine-5) 1	GO:0000792//heterochromatin;GO:0005634//nucleus;GO:0005634//nucleus;GO:0005657//replication fork;GO:0005721//centromeric heterochromatin;GO:0005737//cytoplasm;GO:0043234//protein complex	GO:0003677//DNA binding;GO:0003690//double-stranded DNA binding;GO:0003886//DNA (cytosine-5-)-methyltransferase activity;GO:0003886//DNA (cytosine-5-)-methyltransferase activity;GO:0005515//protein binding;GO:0008134//transcription factor binding;GO:0008168//methyltransferase activity;GO:0008270//zinc ion binding;GO:0008327//methyl-CpG binding;GO:0016564//transcription repressor activity;GO:00167…	GO:0006306//DNA methylation;GO:0006350//transcription;GO:0010216//maintenance of DNA methylation;GO:0010424//DNA methylation on cytosine within a CG sequence;GO:0010468//regulation of gene expression;GO:0016458//gene silencing;GO:0016568//chromatin modification;GO:0042127//regulation of cell proliferation;GO:0045449//regulation of transcription;GO:0045892//negative regulation of transcription, DN…	gi|110347401|ref|NM_010066.3|
219144	143	7	38.28	1.89	-4.34013	4.01956e-34	6.88935e-33	Arl11	ADP-ribosylation factor-like 11	GO:0005575//cellular_component;GO:0005622//intracellular	GO:0000166//nucleotide binding;GO:0003674//molecular_function;GO:0005525//GTP binding	GO:0007264//small GTPase mediated signal transduction;GO:0008150//biological_process	gi|42476057|ref|NM_177337.3|
80880	61	3	16.33	0.81	-4.33346	3.17826e-15	2.89014e-14	Kank3	KN motif and ankyrin repeat domains 3	GO:0005737//cytoplasm	GO:0003674//molecular_function	GO:0051497//negative regulation of stress fiber formation	gi|142344046|ref|NM_030697.2|
330812	81	4	21.68	1.08	-4.32726	7.98154e-20	8.88719e-19	Rnf150	ring finger protein 150	GO:0005575//cellular_component;GO:0016020//membrane;GO:0016021//integral to membrane	GO:0003674//molecular_function;GO:0005515//protein binding;GO:0008270//zinc ion binding;GO:0046872//metal ion binding	GO:0008150//biological_process	gi|262118197|ref|NM_177378.4|
69288	20	1	5.35	0.27	-4.30851	1.19221e-05	4.43147e-05	Rhobtb1	Rho-related BTB domain containing 1	GO:0005575//cellular_component;GO:0005622//intracellular	GO:0000166//nucleotide binding;GO:0003674//molecular_function;GO:0005515//protein binding;GO:0005525//GTP binding	GO:0007264//small GTPase mediated signal transduction;GO:0008150//biological_process	gi|124486808|ref|NM_001081347.1|
224019	20	1	5.35	0.27	-4.30851	1.19221e-05	4.43017e-05	Tmem191c	transmembrane protein 191C	GO:0005575//cellular_component;GO:0016020//membrane;GO:0016021//integral to membrane	GO:0003674//molecular_function	GO:0008150//biological_process	gi|224809220|ref|NM_177473.3|
239706	20	1	5.35	0.27	-4.30851	1.19221e-05	4.42887e-05	BC024814	cDNA sequence BC024814	GO:0005575//cellular_component	GO:0003674//molecular_function	GO:0008150//biological_process	gi|22122828|ref|NM_146247.1|
73668	20	1	5.35	0.27	-4.30851	1.19221e-05	4.42757e-05	Ttc21b	tetratricopeptide repeat domain 21B	GO:0005737//cytoplasm;GO:0005856//cytoskeleton;GO:0005929//cilium;GO:0042995//cell projection	GO:0005488//binding	-	gi|114158710|ref|NM_001047604.1|
76773	20	1	5.35	0.27	-4.30851	1.19221e-05	4.42627e-05	Wdyhv1	WDYHV motif containing 1	GO:0005634//nucleus;GO:0005737//cytoplasm;GO:0005829//cytosol	GO:0016787//hydrolase activity;GO:0070773//protein N-terminal glutamine amidohydrolase activity	GO:0006464//protein modification process;GO:0030163//protein catabolic process	gi|58037458|ref|NM_029734.1|
19217	99	5	26.5	1.35	-4.29496	7.44182e-24	9.66443e-23	Ptger2	prostaglandin E receptor 2 (subtype EP2)	GO:0005886//plasma membrane;GO:0016020//membrane;GO:0016021//integral to membrane	GO:0004871//signal transducer activity;GO:0004872//receptor activity;GO:0004930//G-protein coupled receptor activity;GO:0004957//prostaglandin E receptor activity	GO:0007165//signal transduction;GO:0007186//G-protein coupled receptor protein signaling pathway;GO:0042127//regulation of cell proliferation	gi|225543128|ref|NM_008964.4|
227700	79	4	21.15	1.08	-4.29155	2.88032e-19	3.14079e-18	Sh3glb2	SH3-domain GRB2-like endophilin B2	GO:0005575//cellular_component;GO:0005737//cytoplasm	GO:0003674//molecular_function;GO:0005515//protein binding	GO:0008150//biological_process	gi|21314837|ref|NM_139302.1|
19716	39	2	10.44	0.54	-4.27302	4.81842e-10	2.74294e-09	Bex1	brain expressed gene 1	GO:0005634//nucleus;GO:0005634//nucleus;GO:0005737//cytoplasm;GO:0005737//cytoplasm	GO:0005515//protein binding	GO:0002052//positive regulation of neuroblast proliferation;GO:0007275//multicellular organismal development;GO:0007399//nervous system development;GO:0030154//cell differentiation;GO:0045665//negative regulation of neuron differentiation;GO:0048011//nerve growth factor receptor signaling pathway	gi|47059481|ref|NM_009052.2|
[truncated: 2,364 more rows]

## Sheet: McvsM28.DiffGeneExpFilter
Gene	RawIntensity-Mc	RawIntensity-M28	TPM-Mc	TPM-M28	log2 Ratio(M28/Mc)	P-Value	FDR	Symbol	Description	GO Component	GO Function	GO Process	transcriptID
[truncated: 3,008 more rows]

## Sheet: M28vsM90.DiffGeneExpFilter
Gene	RawIntensity-M28	RawIntensity-M90	TPM-M28	TPM-M90	log2 Ratio(M90/M28)	P-Value	FDR	Symbol	Description	GO Component	GO Function	GO Process	transcriptID
[truncated: 1,019 more rows]
