# Supplementary material for: Deep-Sequencing Analysis of the Mouse Transcriptome Response to Infection with Brucella melitensis Strains of Differing Virulence
Source: PLoS One. 2011 Dec 28;6(12):e28485. doi: 10.1371/journal.pone.0028485 (PMC3247208; doi:10.1371/journal.pone.0028485)
Supplement: Table S4 — Cluster analysis of the intersection of DGEs. (XLSX) [file pone.0028485.s007.xlsx]

## Sheet: intersection of DEGs
Clustering Analysis of the Intersection of Differentially Expressed Genes
Gene	McvsM28	McvsM90	M28vsM90	P-Value	FDR	Symbol	Description	GO Component	GO Function	GO Process	transcriptID
11305	-1.04353	-3.06761	-2.02409	3.99152e-06	3.35067e-05	Abca2	ATP-binding cassette, sub-family A (ABC1), member 2	GO:0005765//lysosomal membrane;GO:0016020//membrane;GO:0016021//integral to membrane	GO:0000166//nucleotide binding;GO:0005524//ATP binding;GO:0016887//ATPase activity;GO:0017111//nucleoside-triphosphatase activity	GO:0006810//transport;GO:0008203//cholesterol metabolic process	gi|110225378|ref|NM_007379.2|
11433	2.55287	3.55324	1.00038	5.8209e-12	9.37196e-11	Acp5	acid phosphatase 5, tartrate resistant	GO:0005615//extracellular space;GO:0005764//lysosome;GO:0005764//lysosome	GO:0003993//acid phosphatase activity;GO:0003993//acid phosphatase activity;GO:0003993//acid phosphatase activity;GO:0016787//hydrolase activity;GO:0046872//metal ion binding	GO:0007162//negative regulation of cell adhesion;GO:0016311//dephosphorylation;GO:0030335//positive regulation of cell migration;GO:0032496//response to lipopolysaccharide;GO:0032691//negative regulation of interleukin-1 beta production;GO:0032695//negative regulation of interleukin-12 production;GO:0032720//negative regulation of tumor necrosis factor production;GO:0032929//negative regulation o…	gi|156151432|ref|NM_001102404.1|
11490	-1.1171	-2.36214	-1.24504	2.73282e-27	1.13917e-25	Adam15	a disintegrin and metallopeptidase domain 15 (metargidin)	GO:0016020//membrane;GO:0016021//integral to membrane	GO:0004222//metalloendopeptidase activity;GO:0005515//protein binding;GO:0008233//peptidase activity;GO:0008237//metallopeptidase activity;GO:0008270//zinc ion binding;GO:0016787//hydrolase activity;GO:0017124//SH3 domain binding;GO:0046872//metal ion binding	GO:0006508//proteolysis;GO:0007229//integrin-mediated signaling pathway	gi|109148516|ref|NM_001037722.2|
11501	-2.52102	-1.18299	1.33803	1.55431e-14	4.32931e-13	Adam8	a disintegrin and metallopeptidase domain 8	GO:0005886//plasma membrane;GO:0016020//membrane;GO:0016021//integral to membrane	GO:0004222//metalloendopeptidase activity;GO:0008233//peptidase activity;GO:0008237//metallopeptidase activity;GO:0008270//zinc ion binding;GO:0016787//hydrolase activity;GO:0046872//metal ion binding	GO:0006508//proteolysis;GO:0007229//integrin-mediated signaling pathway;GO:0016337//cell-cell adhesion	gi|118131182|ref|NM_007403.2|
11629	-1.14309	-2.80497	-1.66188	1.81827e-66	1.24337e-64	Aif1	allograft inflammatory factor 1	GO:0001726//ruffle;GO:0001891//phagocytic cup;GO:0005737//cytoplasm;GO:0005829//cytosol;GO:0005856//cytoskeleton;GO:0005884//actin filament;GO:0005886//plasma membrane;GO:0016020//membrane;GO:0030027//lamellipodium;GO:0042995//cell projection;GO:0043204//perikaryon	GO:0003779//actin binding;GO:0005509//calcium ion binding;GO:0005515//protein binding	GO:0001934//positive regulation of protein amino acid phosphorylation;GO:0010629//negative regulation of gene expression;GO:0014739//positive regulation of muscle hyperplasia;GO:0030335//positive regulation of cell migration;GO:0043066//negative regulation of apoptosis;GO:0045429//positive regulation of nitric oxide biosynthetic process;GO:0048661//positive regulation of smooth muscle cell prolif…	gi|31980923|ref|NM_019467.2|
11769	-2.25036	-3.69979	-1.44943	8.36878e-05	0.00054884	Ap1s1	adaptor protein complex AP-1, sigma 1	GO:0005794//Golgi apparatus;GO:0005802//trans-Golgi network;GO:0005905//coated pit;GO:0016020//membrane;GO:0030117//membrane coat;GO:0030121//AP-1 adaptor complex;GO:0030130//clathrin coat of trans-Golgi network vesicle;GO:0030131//clathrin adaptor complex;GO:0031410//cytoplasmic vesicle	GO:0005515//protein binding;GO:0008565//protein transporter activity	GO:0006810//transport;GO:0006886//intracellular protein transport;GO:0006897//endocytosis;GO:0015031//protein transport;GO:0016192//vesicle-mediated transport;GO:0016192//vesicle-mediated transport	gi|118131012|ref|NM_007457.2|
11772	-2.24358	-1.13029	1.11328	9.39386e-05	0.00061015	Ap2a2	adaptor protein complex AP-2, alpha 2 subunit	GO:0005886//plasma membrane;GO:0005905//coated pit;GO:0016020//membrane;GO:0030117//membrane coat;GO:0030131//clathrin adaptor complex;GO:0030141//secretory granule	GO:0005488//binding;GO:0005515//protein binding;GO:0008289//lipid binding;GO:0008565//protein transporter activity	GO:0006810//transport;GO:0006886//intracellular protein transport;GO:0006897//endocytosis;GO:0015031//protein transport;GO:0016192//vesicle-mediated transport	gi|163644276|ref|NM_007459.3|
12192	-3.16756	-2.15758	1.00998	0.000136668	0.000865517	Zfp36l1	zinc finger protein 36, C3H type-like 1	GO:0005634//nucleus;GO:0005737//cytoplasm;GO:0005829//cytosol	GO:0003676//nucleic acid binding;GO:0003677//DNA binding;GO:0003729//mRNA binding;GO:0008270//zinc ion binding;GO:0017091//AU-rich element binding;GO:0046872//metal ion binding	GO:0000288//nuclear-transcribed mRNA catabolic process, deadenylation-dependent decay;GO:0001570//vasculogenesis;GO:0006402//mRNA catabolic process;GO:0006417//regulation of translation;GO:0043488//regulation of mRNA stability	gi|158508425|ref|NM_007564.5|
12314	-1.64642	-2.96619	-1.31977	3.64356e-59	2.32196e-57	Calm2	calmodulin 2	GO:0005737//cytoplasm;GO:0005856//cytoskeleton	GO:0005509//calcium ion binding	GO:0007049//cell cycle	gi|227496934|ref|NM_007589.5|
12369	2.51906	4.0169	1.49783	0	0	Casp7	caspase 7	GO:0005625//soluble fraction;GO:0005737//cytoplasm;GO:0005792//microsome;GO:0005829//cytosol	GO:0004197//cysteine-type endopeptidase activity;GO:0008233//peptidase activity;GO:0008233//peptidase activity;GO:0008234//cysteine-type peptidase activity;GO:0016787//hydrolase activity	GO:0001836//release of cytochrome c from mitochondria;GO:0006508//proteolysis;GO:0006508//proteolysis;GO:0006915//apoptosis;GO:0006917//induction of apoptosis;GO:0006917//induction of apoptosis;GO:0007507//heart development;GO:0009411//response to UV;GO:0042981//regulation of apoptosis	gi|133891757|ref|NM_007611.2|
12515	3.77489	2.76831	-1.00658	1.47518e-07	1.49882e-06	Cd69	CD69 antigen	GO:0009897//external side of plasma membrane;GO:0016020//membrane;GO:0016021//integral to membrane	GO:0005488//binding;GO:0005509//calcium ion binding;GO:0005529//sugar binding	-	gi|146198635|ref|NM_001033122.3|
12609	2.30441	1.03401	-1.27041	7.14568e-19	2.35074e-17	Cebpd	CCAAT/enhancer binding protein (C/EBP), delta	GO:0005634//nucleus;GO:0005634//nucleus	GO:0003677//DNA binding;GO:0003677//DNA binding;GO:0003700//transcription factor activity;GO:0003704//specific RNA polymerase II transcription factor activity;GO:0005515//protein binding;GO:0005515//protein binding;GO:0010843//promoter binding;GO:0042803//protein homodimerization activity;GO:0043565//sequence-specific DNA binding;GO:0046983//protein dimerization activity	GO:0006350//transcription;GO:0006355//regulation of transcription, DNA-dependent;GO:0045449//regulation of transcription;GO:0045944//positive regulation of transcription from RNA polymerase II promoter	gi|110665734|ref|NM_007679.4|
12764	-3.15268	-1.94869	1.20399	4.05402e-05	0.000284741	Cmas	cytidine monophospho-N-acetylneuraminic acid synthetase	GO:0005634//nucleus	GO:0008781//N-acylneuraminate cytidylyltransferase activity;GO:0016740//transferase activity;GO:0016779//nucleotidyltransferase activity	GO:0006055//CMP-N-acetylneuraminate biosynthetic process;GO:0009103//lipopolysaccharide biosynthetic process	gi|247269308|ref|NM_009908.2|
12767	-2.96929	-1.73093	1.23837	2.64234e-14	7.16315e-13	Cxcr4	chemokine (C-X-C motif) receptor 4	GO:0005768//endosome;GO:0005886//plasma membrane;GO:0016020//membrane;GO:0016021//integral to membrane;GO:0030426//growth cone	GO:0004871//signal transducer activity;GO:0004872//receptor activity;GO:0004930//G-protein coupled receptor activity;GO:0005515//protein binding;GO:0016493//C-C chemokine receptor activity;GO:0016494//C-X-C chemokine receptor activity	GO:0001569//patterning of blood vessels;GO:0001667//ameboidal cell migration;GO:0001764//neuron migration;GO:0001764//neuron migration;GO:0002064//epithelial cell development;GO:0007165//signal transduction;GO:0007186//G-protein coupled receptor protein signaling pathway;GO:0007281//germ cell development;GO:0007399//nervous system development;GO:0007420//brain development;GO:0008045//motor axon g…	gi|116268122|ref|NM_009911.3|
12908	-2.00611	-3.30433	-1.29822	4.2758e-09	5.15297e-08	Crat	carnitine acetyltransferase	GO:0005739//mitochondrion;GO:0005743//mitochondrial inner membrane;GO:0005777//peroxisome;GO:0005783//endoplasmic reticulum;GO:0016020//membrane	GO:0004092//carnitine O-acetyltransferase activity;GO:0008415//acyltransferase activity;GO:0016740//transferase activity	GO:0006629//lipid metabolic process;GO:0006631//fatty acid metabolic process;GO:0006810//transport	gi|86198337|ref|NM_007760.3|
12985	7.04299	5.84435	-1.19864	8.08516e-47	4.55614e-45	Csf3	colony stimulating factor 3 (granulocyte)	GO:0005576//extracellular region;GO:0005615//extracellular space	GO:0005125//cytokine activity;GO:0008083//growth factor activity	GO:0006955//immune response;GO:0030851//granulocyte differentiation	gi|6753535|ref|NM_009971.1|
13007	-1.72846	-3.23961	-1.51116	6.89688e-17	2.13068e-15	Csrp1	cysteine and glycine-rich protein 1	GO:0005634//nucleus;GO:0015629//actin cytoskeleton	GO:0005515//protein binding;GO:0008270//zinc ion binding;GO:0046872//metal ion binding	GO:0030036//actin cytoskeleton organization	gi|158508608|ref|NM_007791.5|
13030	-1.02129	1.1715	2.19279	0	0	Ctsb	cathepsin B	GO:0005576//extracellular region;GO:0005615//extracellular space;GO:0005625//soluble fraction;GO:0005737//cytoplasm;GO:0005739//mitochondrion;GO:0005739//mitochondrion;GO:0005764//lysosome;GO:0005764//lysosome;GO:0005901//caveola;GO:0009897//external side of plasma membrane;GO:0009986//cell surface;GO:0016324//apical plasma membrane;GO:0042383//sarcolemma;GO:0048471//perinuclear region of cytopla…	GO:0004175//endopeptidase activity;GO:0004197//cysteine-type endopeptidase activity;GO:0005515//protein binding;GO:0008233//peptidase activity;GO:0008234//cysteine-type peptidase activity;GO:0016787//hydrolase activity;GO:0030984//kininogen binding;GO:0032403//protein complex binding;GO:0042277//peptide binding	GO:0006508//proteolysis;GO:0050790//regulation of catalytic activity;GO:0060548//negative regulation of cell death	gi|118131153|ref|NM_007798.2|
13559	1.34516	2.48768	1.14252	2.53834e-07	2.49167e-06	E2f5	E2F transcription factor 5	GO:0005634//nucleus;GO:0005634//nucleus;GO:0005635//nuclear envelope;GO:0005667//transcription factor complex;GO:0005737//cytoplasm;GO:0016528//sarcoplasm	GO:0003677//DNA binding;GO:0003700//transcription factor activity;GO:0005515//protein binding;GO:0005515//protein binding;GO:0043565//sequence-specific DNA binding	GO:0000082//G1/S transition of mitotic cell cycle;GO:0006350//transcription;GO:0006355//regulation of transcription, DNA-dependent;GO:0009887//organ morphogenesis;GO:0045449//regulation of transcription;GO:0051726//regulation of cell cycle	gi|31982404|ref|NM_007892.2|
13663	-1.86392	-3.01743	-1.15351	2.0237e-06	1.77212e-05	Ei24	etoposide induced 2.4 mRNA	GO:0005575//cellular_component;GO:0016020//membrane;GO:0016021//integral to membrane	GO:0003674//molecular_function	GO:0006917//induction of apoptosis;GO:0006917//induction of apoptosis;GO:0030308//negative regulation of cell growth;GO:0042493//response to drug	gi|158508720|ref|NM_007915.4|
13864	-1.25704	-2.66001	-1.40296	3.6656e-08	3.98728e-07	Nr2f6	nuclear receptor subfamily 2, group F, member 6	GO:0005634//nucleus	GO:0003677//DNA binding;GO:0003700//transcription factor activity;GO:0003707//steroid hormone receptor activity;GO:0004872//receptor activity;GO:0004879//ligand-dependent nuclear receptor activity;GO:0008270//zinc ion binding;GO:0043565//sequence-specific DNA binding;GO:0046872//metal ion binding	GO:0006350//transcription;GO:0006355//regulation of transcription, DNA-dependent;GO:0043153//entrainment of circadian clock by photoperiod;GO:0045449//regulation of transcription;GO:0048666//neuron development;GO:0050965//detection of temperature stimulus involved in sensory perception of pain	gi|112807198|ref|NM_010150.2|
14042	2.23272	3.6033	1.37058	5.52892e-14	1.39045e-12	Ext1	exostoses (multiple) 1	GO:0005783//endoplasmic reticulum;GO:0005794//Golgi apparatus;GO:0016020//membrane;GO:0016021//integral to membrane;GO:0030176//integral to endoplasmic reticulum membrane;GO:0031227//intrinsic to endoplasmic reticulum membrane	GO:0016740//transferase activity;GO:0016757//transferase activity, transferring glycosyl groups;GO:0016758//transferase activity, transferring hexosyl groups;GO:0050508//glucuronosyl-N-acetylglucosaminyl-proteoglycan 4-alpha-N-acetylglucosaminyltransferase activity;GO:0050509//N-acetylglucosaminyl-proteoglycan 4-beta-glucuronosyltransferase activity	GO:0007369//gastrulation;GO:0007411//axon guidance;GO:0007411//axon guidance;GO:0007420//brain development;GO:0007492//endoderm development;GO:0007498//mesoderm development;GO:0015012//heparan sulfate proteoglycan biosynthetic process;GO:0021772//olfactory bulb development	gi|112807208|ref|NM_010162.2|
14066	3.94646	5.61282	1.66636	0	0	F3	coagulation factor III	GO:0005615//extracellular space;GO:0005737//cytoplasm;GO:0009986//cell surface;GO:0016020//membrane;GO:0016021//integral to membrane	GO:0002020//protease binding	GO:0007596//blood coagulation;GO:0014911//positive regulation of smooth muscle cell migration	gi|170172539|ref|NM_010171.3|
14081	1.87758	2.93127	1.05369	3.63264e-13	7.51981e-12	Acsl1	acyl-CoA synthetase long-chain family member 1	GO:0005625//soluble fraction;GO:0005739//mitochondrion;GO:0005741//mitochondrial outer membrane;GO:0005777//peroxisome;GO:0005783//endoplasmic reticulum;GO:0005792//microsome;GO:0005886//plasma membrane;GO:0016020//membrane;GO:0016021//integral to membrane	GO:0000166//nucleotide binding;GO:0003824//catalytic activity;GO:0004467//long-chain-fatty-acid-CoA ligase activity;GO:0005524//ATP binding;GO:0016874//ligase activity;GO:0043758//acetate-CoA ligase (ADP-forming) activity	GO:0006629//lipid metabolic process;GO:0006631//fatty acid metabolic process;GO:0006641//triglyceride metabolic process;GO:0008152//metabolic process;GO:0010033//response to organic substance;GO:0015908//fatty acid transport;GO:0042178//xenobiotic catabolic process	gi|75992918|ref|NM_007981.3|
14579	4.86666	6.35755	1.49089	0	0	Gem	GTP binding protein (gene overexpressed in skeletal muscle)	GO:0005886//plasma membrane;GO:0016020//membrane	GO:0000166//nucleotide binding;GO:0003924//GTPase activity;GO:0005525//GTP binding	GO:0007165//signal transduction;GO:0007264//small GTPase mediated signal transduction	gi|260593674|ref|NM_010276.4|
14583	1.22712	2.4062	1.17908	2.09994e-11	3.18709e-10	Gfpt1	glutamine fructose-6-phosphate transaminase 1	GO:0005625//soluble fraction;GO:0005737//cytoplasm	GO:0004360//glutamine-fructose-6-phosphate transaminase (isomerizing) activity;GO:0005529//sugar binding;GO:0008483//transaminase activity;GO:0016597//amino acid binding;GO:0016740//transferase activity	GO:0005975//carbohydrate metabolic process;GO:0006002//fructose 6-phosphate metabolic process;GO:0006042//glucosamine biosynthetic process;GO:0006047//UDP-N-acetylglucosamine metabolic process;GO:0006541//glutamine metabolic process;GO:0008152//metabolic process;GO:0016051//carbohydrate biosynthetic process;GO:0045719//negative regulation of glycogen biosynthetic process;GO:0051289//protein homot…	gi|205277413|ref|NM_013528.3|
14790	-1.19762	-2.20963	-1.01201	4.13808e-10	5.40437e-09	Grcc10	gene rich cluster, C10 gene	GO:0005575//cellular_component	GO:0003674//molecular_function	GO:0008150//biological_process	gi|7305106|ref|NM_013535.1|
14968	1.01329	2.50875	1.49547	1.71108e-12	2.96684e-11	H2-Ea	histocompatibility 2, class II antigen E alpha	GO:0005764//lysosome;GO:0005886//plasma membrane;GO:0009897//external side of plasma membrane;GO:0016020//membrane;GO:0016021//integral to membrane;GO:0042613//MHC class II protein complex	-	GO:0002504//antigen processing and presentation of peptide or polysaccharide antigen via MHC class II;GO:0006952//defense response;GO:0006955//immune response;GO:0016064//immunoglobulin mediated immune response;GO:0016064//immunoglobulin mediated immune response;GO:0019882//antigen processing and presentation;GO:0019886//antigen processing and presentation of exogenous peptide antigen via MHC cla…	gi|31982788|ref|NM_010381.2|
15170	-1.02423	-2.12282	-1.09859	9.2014e-15	2.62294e-13	Ptpn6	protein tyrosine phosphatase, non-receptor type 6	GO:0005634//nucleus;GO:0005737//cytoplasm;GO:0042105//alpha-beta T cell receptor complex	GO:0001784//phosphotyrosine binding;GO:0004721//phosphoprotein phosphatase activity;GO:0004725//protein tyrosine phosphatase activity;GO:0005515//protein binding;GO:0016787//hydrolase activity;GO:0016791//phosphatase activity;GO:0017124//SH3 domain binding;GO:0042169//SH2 domain binding	GO:0002924//negative regulation of humoral immune response mediated by circulating immunoglobulin;GO:0006470//protein amino acid dephosphorylation;GO:0006470//protein amino acid dephosphorylation;GO:0007242//intracellular signaling cascade;GO:0016311//dephosphorylation;GO:0019221//cytokine-mediated signaling pathway;GO:0042130//negative regulation of T cell proliferation;GO:0042267//natural kille…	gi|118130770|ref|NM_013545.2|
15199	-1.75384	-2.90017	-1.14633	7.42998e-05	0.000492849	Hebp1	heme binding protein 1	GO:0005737//cytoplasm;GO:0005739//mitochondrion;GO:0005829//cytosol	GO:0020037//heme binding	GO:0042168//heme metabolic process	gi|124001579|ref|NM_013546.2|
15439	2.81421	1.80035	-1.01386	1.44771e-138	1.24095e-136	Hp	haptoglobin	GO:0005576//extracellular region;GO:0005615//extracellular space;GO:0005783//endoplasmic reticulum;GO:0005794//Golgi apparatus	GO:0003824//catalytic activity;GO:0004252//serine-type endopeptidase activity;GO:0030492//hemoglobin binding;GO:0042803//protein homodimerization activity	GO:0001889//liver development;GO:0006508//proteolysis	gi|254910958|ref|NM_017370.2|
15937	3.62603	1.11268	-2.51336	2.75286e-142	2.39342e-140	Ier3	immediate early response 3	GO:0016020//membrane;GO:0016021//integral to membrane	-	-	gi|118130957|ref|NM_133662.2|
15982	1.27481	2.69407	1.41925	0	0	Ifrd1	interferon-related developmental regulator 1	GO:0005634//nucleus	GO:0005488//binding	GO:0007275//multicellular organismal development;GO:0007527//adult somatic muscle development;GO:0030154//cell differentiation;GO:0042692//muscle cell differentiation	gi|226062272|ref|NM_013562.2|
16154	-2.48102	-1.17293	1.30809	1.58388e-05	0.000119745	Il10ra	interleukin 10 receptor, alpha	GO:0005737//cytoplasm;GO:0016020//membrane;GO:0016021//integral to membrane	GO:0004872//receptor activity	GO:0007596//blood coagulation	gi|110624777|ref|NM_008348.2|
16362	2.55738	1.02976	-1.52761	1.15666e-170	1.05066e-168	Irf1	interferon regulatory factor 1	GO:0005634//nucleus	GO:0003677//DNA binding;GO:0003700//transcription factor activity;GO:0043565//sequence-specific DNA binding	GO:0006350//transcription;GO:0006355//regulation of transcription, DNA-dependent;GO:0010468//regulation of gene expression;GO:0043374//CD8-positive, alpha-beta T cell differentiation;GO:0045084//positive regulation of interleukin-12 biosynthetic process;GO:0045084//positive regulation of interleukin-12 biosynthetic process;GO:0045449//regulation of transcription;GO:0045893//positive regulation of…	gi|226874845|ref|NM_001159396.1|
16648	1.70612	3.14673	1.4406	1.21014e-13	2.88256e-12	Kpna3	karyopherin (importin) alpha 3	GO:0005634//nucleus;GO:0005643//nuclear pore;GO:0005737//cytoplasm	GO:0005488//binding;GO:0008022//protein C-terminus binding;GO:0008565//protein transporter activity	GO:0006606//protein import into nucleus;GO:0006810//transport;GO:0006886//intracellular protein transport;GO:0015031//protein transport	gi|225579142|ref|NM_008466.5|
16865	-1.11492	-2.98793	-1.87301	7.75932e-05	0.000511905	Lgtn	ligatin	GO:0016020//membrane	GO:0003723//RNA binding;GO:0003743//translation initiation factor activity	GO:0006413//translational initiation	gi|209862946|ref|NM_001136070.1|
16889	-2.81772	-1.72696	1.09075	7.74936e-14	1.89408e-12	Lipa	lysosomal acid lipase A	GO:0005764//lysosome	GO:0004771//sterol esterase activity;GO:0016298//lipase activity;GO:0016787//hydrolase activity	GO:0000902//cell morphogenesis;GO:0001816//cytokine production;GO:0006629//lipid metabolic process;GO:0006631//fatty acid metabolic process;GO:0006954//inflammatory response;GO:0008283//cell proliferation;GO:0016042//lipid catabolic process;GO:0016125//sterol metabolic process;GO:0030324//lung development;GO:0048771//tissue remodeling;GO:0048873//homeostasis of number of cells within a tissue	gi|162287342|ref|NM_001111100.1|
17160	-1.18161	-2.42833	-1.24672	1.06379e-06	9.62707e-06	Man2b2	mannosidase 2, alpha B2	GO:0005576//extracellular region	GO:0003824//catalytic activity;GO:0004553//hydrolase activity, hydrolyzing O-glycosyl compounds;GO:0004559//alpha-mannosidase activity;GO:0008270//zinc ion binding;GO:0015923//mannosidase activity;GO:0016787//hydrolase activity;GO:0016798//hydrolase activity, acting on glycosyl bonds;GO:0030246//carbohydrate binding;GO:0046872//metal ion binding	GO:0005975//carbohydrate metabolic process;GO:0006013//mannose metabolic process;GO:0008152//metabolic process	gi|227330624|ref|NM_008550.2|
17357	4.39838	5.48307	1.08469	3.51418e-11	5.12885e-10	Marcksl1	MARCKS-like 1	-	GO:0005516//calmodulin binding	GO:0008284//positive regulation of cell proliferation;GO:0016192//vesicle-mediated transport	gi|257467655|ref|NM_010807.4|
17470	1.47244	2.82472	1.35228	3.0842e-13	6.52885e-12	Cd200	CD200 antigen	GO:0005886//plasma membrane;GO:0016020//membrane;GO:0016021//integral to membrane	GO:0005515//protein binding	-	gi|111955311|ref|NM_010818.3|
17474	1.0334	2.42775	1.39435	5.54712e-12	8.95485e-11	Clec4d	C-type lectin domain family 4, member d	GO:0016020//membrane;GO:0016021//integral to membrane	GO:0004872//receptor activity;GO:0005488//binding;GO:0005529//sugar binding	GO:0045087//innate immune response	gi|253683459|ref|NM_010819.4|
18145	-1.34747	-2.36414	-1.01667	2.02096e-22	7.49973e-21	Npc1	Niemann Pick type C1	GO:0005764//lysosome;GO:0005768//endosome;GO:0016020//membrane;GO:0016021//integral to membrane	GO:0005515//protein binding;GO:0008158//hedgehog receptor activity	GO:0006897//endocytosis;GO:0016242//negative regulation of macroautophagy;GO:0016242//negative regulation of macroautophagy;GO:0030301//cholesterol transport;GO:0033344//cholesterol efflux	gi|89242145|ref|NM_008720.2|
18769	-1.63643	-2.92395	-1.28752	6.14436e-09	7.2965e-08	Pkig	protein kinase inhibitor, gamma	GO:0005625//soluble fraction	GO:0004860//protein kinase inhibitor activity;GO:0004862//cAMP-dependent protein kinase inhibitor activity;GO:0004862//cAMP-dependent protein kinase inhibitor activity;GO:0016301//kinase activity	GO:0000122//negative regulation of transcription from RNA polymerase II promoter;GO:0006469//negative regulation of protein kinase activity;GO:0007165//signal transduction;GO:0042308//negative regulation of protein import into nucleus	gi|255708452|ref|NM_001164055.1|
19045	-1.32856	-3.22029	-1.89173	5.79018e-65	3.89382e-63	Ppp1ca	protein phosphatase 1, catalytic subunit, alpha isoform	GO:0000164//protein phosphatase type 1 complex;GO:0005634//nucleus;GO:0005654//nucleoplasm;GO:0005737//cytoplasm;GO:0005737//cytoplasm;GO:0042587//glycogen granule;GO:0043005//neuron projection;GO:0043025//cell soma;GO:0043197//dendritic spine;GO:0043204//perikaryon	GO:0004721//phosphoprotein phosphatase activity;GO:0004721//phosphoprotein phosphatase activity;GO:0004722//protein serine/threonine phosphatase activity;GO:0004722//protein serine/threonine phosphatase activity;GO:0004722//protein serine/threonine phosphatase activity;GO:0005515//protein binding;GO:0016787//hydrolase activity;GO:0043021//ribonucleoprotein binding;GO:0046872//metal ion binding	GO:0005975//carbohydrate metabolic process;GO:0005977//glycogen metabolic process;GO:0005979//regulation of glycogen biosynthetic process;GO:0005981//regulation of glycogen catabolic process;GO:0006417//regulation of translation;GO:0006470//protein amino acid dephosphorylation;GO:0006470//protein amino acid dephosphorylation;GO:0006470//protein amino acid dephosphorylation;GO:0007049//cell cycle;…	gi|133892519|ref|NM_031868.2|
19073	1.49324	3.17536	1.68212	0	0	Srgn	serglycin	GO:0000139//Golgi membrane;GO:0005576//extracellular region;GO:0005794//Golgi apparatus;GO:0042588//zymogen granule;GO:0042629//mast cell granule	GO:0005515//protein binding;GO:0005518//collagen binding	GO:0006915//apoptosis;GO:0031214//biomineral formation;GO:0033364//mast cell secretory granule organization;GO:0033371//T cell secretory granule organization;GO:0033373//maintenance of protease location in mast cell secretory granule;GO:0033382//maintenance of granzyme B location in T cell secretory granule;GO:0050710//negative regulation of cytokine secretion;GO:0051605//protein maturation by pe…	gi|118129990|ref|NM_011157.2|
19205	-1.11845	1.41469	2.53314	4.9294e-14	1.25262e-12	Ptbp1	polypyrimidine tract binding protein 1	GO:0005634//nucleus	GO:0000166//nucleotide binding;GO:0003676//nucleic acid binding;GO:0003723//RNA binding;GO:0005515//protein binding	GO:0006397//mRNA processing;GO:0008380//RNA splicing	gi|116517300|ref|NM_001077363.1|
19221	-2.40444	-1.04644	1.358	5.68094e-05	0.000384799	Ptgfrn	prostaglandin F2 receptor negative regulator	GO:0005783//endoplasmic reticulum;GO:0005794//Golgi apparatus;GO:0016020//membrane;GO:0016021//integral to membrane	GO:0004872//receptor activity	-	gi|118130246|ref|NM_011197.3|
19223	-1.73356	1.31354	3.04711	1.84887e-08	2.07797e-07	Ptgis	prostaglandin I2 (prostacyclin) synthase	GO:0005615//extracellular space;GO:0005783//endoplasmic reticulum;GO:0016020//membrane;GO:0016021//integral to membrane	GO:0004497//monooxygenase activity;GO:0005506//iron ion binding;GO:0008116//prostaglandin-I synthase activity;GO:0009055//electron carrier activity;GO:0016853//isomerase activity;GO:0020037//heme binding;GO:0046872//metal ion binding	GO:0001516//prostaglandin biosynthetic process;GO:0006633//fatty acid biosynthetic process;GO:0008610//lipid biosynthetic process	gi|141802458|ref|NM_008968.3|
19414	-3.58788	-2.0886	1.49928	3.28234e-06	2.78999e-05	Rasa3	RAS p21 protein activator 3	GO:0005622//intracellular	GO:0005096//GTPase activator activity;GO:0046872//metal ion binding	GO:0007165//signal transduction;GO:0007242//intracellular signaling cascade;GO:0051056//regulation of small GTPase mediated signal transduction	gi|120444917|ref|NM_009025.2|
20200	-1.52094	1.27269	2.79363	6.51922e-13	1.24181e-11	S100a6	S100 calcium binding protein A6 (calcyclin)	GO:0005634//nucleus;GO:0005737//cytoplasm;GO:0005886//plasma membrane;GO:0016020//membrane	GO:0005509//calcium ion binding;GO:0005515//protein binding;GO:0015075//ion transmembrane transporter activity;GO:0046872//metal ion binding	-	gi|113930761|ref|NM_011313.2|
20308	1.27482	2.33717	1.06235	1.94398e-11	2.95776e-10	Ccl9	chemokine (C-C motif) ligand 9	GO:0005576//extracellular region;GO:0005615//extracellular space	GO:0005125//cytokine activity;GO:0008009//chemokine activity	GO:0006935//chemotaxis;GO:0006955//immune response	gi|85540457|ref|NM_011338.2|
20316	-1.05636	-2.08953	-1.03317	4.9324e-08	5.28031e-07	Sdf2	stromal cell derived factor 2	GO:0005576//extracellular region;GO:0016020//membrane	-	-	gi|226958305|ref|NM_009143.3|
20491	2.93142	1.70105	-1.23038	2.2883e-36	1.12311e-34	Sla	src-like adaptor	GO:0005737//cytoplasm;GO:0005768//endosome	GO:0005515//protein binding	-	gi|71067131|ref|NM_009192.2|
20525	3.20312	4.52045	1.31733	2.68674e-14	7.25122e-13	Slc2a1	solute carrier family 2 (facilitated glucose transporter), member 1	GO:0005622//intracellular;GO:0005737//cytoplasm;GO:0005886//plasma membrane;GO:0005901//caveola;GO:0005911//cell-cell junction;GO:0016020//membrane;GO:0016021//integral to membrane;GO:0016323//basolateral plasma membrane	GO:0005215//transporter activity;GO:0005355//glucose transmembrane transporter activity;GO:0005515//protein binding;GO:0005515//protein binding;GO:0019900//kinase binding;GO:0022891//substrate-specific transmembrane transporter activity;GO:0033300//dehydroascorbic acid transporter activity;GO:0042910//xenobiotic transporter activity;GO:0055056//D-glucose transmembrane transporter activity	GO:0006810//transport;GO:0008643//carbohydrate transport;GO:0015758//glucose transport;GO:0042908//xenobiotic transport;GO:0055085//transmembrane transport;GO:0070837//dehydroascorbic acid transport	gi|165377225|ref|NM_011400.3|
20620	2.04441	3.16748	1.12307	7.4829e-14	1.83633e-12	Plk2	polo-like kinase 2 (Drosophila)	-	GO:0000166//nucleotide binding;GO:0004672//protein kinase activity;GO:0004674//protein serine/threonine kinase activity;GO:0005515//protein binding;GO:0005524//ATP binding;GO:0016301//kinase activity;GO:0016740//transferase activity;GO:0042801//polo kinase kinase activity	GO:0000278//mitotic cell cycle;GO:0006468//protein amino acid phosphorylation	gi|165932299|ref|NM_152804.2|
20638	-1.38379	-2.38675	-1.00297	7.25298e-09	8.50513e-08	Snrpb	small nuclear ribonucleoprotein B	GO:0005634//nucleus;GO:0005681//spliceosomal complex;GO:0005737//cytoplasm;GO:0030529//ribonucleoprotein complex;GO:0071204	GO:0003723//RNA binding;GO:0005515//protein binding;GO:0071208	GO:0006397//mRNA processing;GO:0008380//RNA splicing	gi|124378002|ref|NM_009225.2|
20719	-1.64416	-2.88842	-1.24426	2.2616e-11	3.40274e-10	Serpinb6a	serine (or cysteine) peptidase inhibitor, clade B, member 6a	GO:0005737//cytoplasm	GO:0004867//serine-type endopeptidase inhibitor activity;GO:0005515//protein binding;GO:0030414//protease inhibitor activity	-	gi|255759944|ref|NR_028309.1|
20969	2.34194	3.4134	1.07146	4.019e-13	8.15321e-12	Sdc1	syndecan 1	GO:0001931//uropod;GO:0009986//cell surface;GO:0016020//membrane;GO:0016021//integral to membrane;GO:0043234//protein complex	GO:0001948//glycoprotein binding;GO:0005515//protein binding;GO:0008092//cytoskeletal protein binding	GO:0048627//myoblast development;GO:0060070//Wnt receptor signaling pathway through beta-catenin	gi|133892957|ref|NM_011519.2|
20970	-1.24661	-2.31825	-1.07164	1.78778e-34	8.53369e-33	Sdc3	syndecan 3	GO:0016020//membrane;GO:0016021//integral to membrane;GO:0019717//synaptosome;GO:0030424//axon;GO:0043234//protein complex	GO:0005515//protein binding;GO:0008092//cytoskeletal protein binding	GO:0007155//cell adhesion	gi|110349994|ref|NM_011520.3|
20972	-1.66854	-3.24121	-1.57267	8.66246e-31	3.90517e-29	Syngr1	synaptogyrin 1	GO:0008021//synaptic vesicle;GO:0016020//membrane;GO:0016021//integral to membrane;GO:0030054//cell junction;GO:0030672//synaptic vesicle membrane;GO:0045202//synapse	-	GO:0006605//protein targeting;GO:0048169//regulation of long-term neuronal synaptic plasticity;GO:0048172//regulation of short-term neuronal synaptic plasticity	gi|46877044|ref|NM_009303.2|
21357	-1.40708	-3.05063	-1.64355	7.70244e-05	0.000509256	Tarbp2	TAR (HIV) RNA binding protein 2	GO:0005622//intracellular;GO:0005634//nucleus;GO:0005737//cytoplasm	GO:0003723//RNA binding;GO:0003725//double-stranded RNA binding;GO:0005515//protein binding	GO:0006417//regulation of translation;GO:0031047//gene silencing by RNA	gi|166295184|ref|NM_009319.2|
21682	-3.0413	-1.54093	1.50037	0.000153531	0.000962299	Tec	tec protein tyrosine kinase	GO:0005737//cytoplasm	GO:0000166//nucleotide binding;GO:0004672//protein kinase activity;GO:0004713//protein tyrosine kinase activity;GO:0004715//non-membrane spanning protein tyrosine kinase activity;GO:0005515//protein binding;GO:0005524//ATP binding;GO:0016301//kinase activity;GO:0016740//transferase activity;GO:0046872//metal ion binding	GO:0006468//protein amino acid phosphorylation;GO:0007242//intracellular signaling cascade;GO:0007243//protein kinase cascade	gi|164698391|ref|NM_001113461.1|
21926	6.49743	7.97126	1.47383	0	0	Tnf	tumor necrosis factor	GO:0001891//phagocytic cup;GO:0005576//extracellular region;GO:0005615//extracellular space;GO:0005615//extracellular space;GO:0005886//plasma membrane;GO:0005887//integral to plasma membrane;GO:0009897//external side of plasma membrane;GO:0016020//membrane;GO:0016021//integral to membrane;GO:0030141//secretory granule;GO:0045121//membrane raft;GO:0055037//recycling endosome	GO:0005125//cytokine activity;GO:0005164//tumor necrosis factor receptor binding;GO:0005164//tumor necrosis factor receptor binding;GO:0005164//tumor necrosis factor receptor binding;GO:0005164//tumor necrosis factor receptor binding;GO:0005515//protein binding	GO:0000122//negative regulation of transcription from RNA polymerase II promoter;GO:0001775//cell activation;GO:0001932//regulation of protein amino acid phosphorylation;GO:0002037//negative regulation of L-glutamate transport;GO:0002876;GO:0002925//positive regulation of humoral immune response mediated by circulating immunoglobulin;GO:0006006//glucose metabolic process;GO:0006915//apoptosis;GO:…	gi|133892368|ref|NM_013693.2|
21929	1.7621	4.50418	2.74208	0	0	Tnfaip3	tumor necrosis factor, alpha-induced protein 3	GO:0005634//nucleus;GO:0005737//cytoplasm	GO:0003677//DNA binding;GO:0005515//protein binding;GO:0008233//peptidase activity;GO:0008234//cysteine-type peptidase activity;GO:0008270//zinc ion binding;GO:0016787//hydrolase activity;GO:0046872//metal ion binding	GO:0006915//apoptosis	gi|261862304|ref|NM_001166402.1|
22169	2.54461	1.21285	-1.33176	2.94532e-295	2.96285e-293	Cmpk2	cytidine monophosphate (UMP-CMP) kinase 2, mitochondrial	GO:0005739//mitochondrion	GO:0000166//nucleotide binding;GO:0004127//cytidylate kinase activity;GO:0005524//ATP binding;GO:0016301//kinase activity;GO:0016740//transferase activity	GO:0006221//pyrimidine nucleotide biosynthetic process	gi|117606365|ref|NM_020557.4|
22339	2.10474	3.8521	1.74735	0	0	Vegfa	vascular endothelial growth factor A	GO:0005576//extracellular region;GO:0005604//basement membrane;GO:0005615//extracellular space;GO:0005615//extracellular space;GO:0005737//cytoplasm;GO:0005886//plasma membrane;GO:0016020//membrane;GO:0031988//membrane-bounded vesicle	GO:0005515//protein binding;GO:0008083//growth factor activity;GO:0008201//heparin binding;GO:0042803//protein homodimerization activity;GO:0046982//protein heterodimerization activity	GO:0001525//angiogenesis;GO:0001525//angiogenesis;GO:0001525//angiogenesis;GO:0001525//angiogenesis;GO:0001541//ovarian follicle development;GO:0001568//blood vessel development;GO:0001569//patterning of blood vessels;GO:0001666//response to hypoxia;GO:0001701//in utero embryonic development;GO:0001822//kidney development;GO:0001938//positive regulation of endothelial cell proliferation;GO:000194…	gi|160358816|ref|NM_001110268.1|
22642	-1.91561	1.12401	3.03962	4.89166e-06	4.05318e-05	Zbtb17	zinc finger and BTB domain containing 17	GO:0005622//intracellular;GO:0005634//nucleus	GO:0003676//nucleic acid binding;GO:0003677//DNA binding;GO:0005515//protein binding;GO:0008270//zinc ion binding;GO:0046872//metal ion binding	GO:0001702//gastrulation with mouth forming second;GO:0006350//transcription;GO:0007275//multicellular organismal development;GO:0007398//ectoderm development;GO:0045449//regulation of transcription;GO:0045893//positive regulation of transcription, DNA-dependent	gi|171919771|ref|NM_009541.2|
24030	-1.09265	-2.3832	-1.29055	3.60954e-07	3.4814e-06	Mrps12	mitochondrial ribosomal protein S12	GO:0005622//intracellular;GO:0005739//mitochondrion;GO:0005840//ribosome;GO:0015935//small ribosomal subunit;GO:0030529//ribonucleoprotein complex	GO:0003735//structural constituent of ribosome	GO:0006412//translation	gi|156151357|ref|NM_011885.4|
24083	-1.65119	-3.43061	-1.77942	2.66362e-06	2.28966e-05	Gm16515	predicted gene, Gm16515	GO:0005575//cellular_component	GO:0003674//molecular_function	GO:0008150//biological_process	gi|254028190|ref|NM_025294.5|
24100	-3.0413	-1.44978	1.59152	4.47834e-05	0.000310777	Tpra1	transmembrane protein, adipocyte asscociated 1	GO:0016020//membrane;GO:0016021//integral to membrane	-	-	gi|114326470|ref|NM_011906.2|
26384	-2.79183	-1.54255	1.24928	1.4686e-12	2.59823e-11	Gnpda1	glucosamine-6-phosphate deaminase 1	GO:0005737//cytoplasm	GO:0004342//glucosamine-6-phosphate deaminase activity;GO:0004342//glucosamine-6-phosphate deaminase activity;GO:0016787//hydrolase activity	GO:0005975//carbohydrate metabolic process;GO:0006002//fructose 6-phosphate metabolic process;GO:0006041//glucosamine metabolic process;GO:0006044//N-acetylglucosamine metabolic process;GO:0007340//acrosome reaction;GO:0046370//fructose biosynthetic process	gi|188219581|ref|NM_011937.2|
26417	-1.07251	-2.42224	-1.34973	1.30085e-16	3.9684e-15	Mapk3	mitogen-activated protein kinase 3	GO:0005625//soluble fraction;GO:0005626//insoluble fraction;GO:0005634//nucleus;GO:0005634//nucleus;GO:0005654//nucleoplasm;GO:0005737//cytoplasm;GO:0005829//cytosol;GO:0043234//protein complex	GO:0000166//nucleotide binding;GO:0001784//phosphotyrosine binding;GO:0004672//protein kinase activity;GO:0004674//protein serine/threonine kinase activity;GO:0004707//MAP kinase activity;GO:0004707//MAP kinase activity;GO:0004707//MAP kinase activity;GO:0004707//MAP kinase activity;GO:0005515//protein binding;GO:0005515//protein binding;GO:0005524//ATP binding;GO:0016301//kinase activity;GO:0016…	GO:0000165//MAPKKK cascade;GO:0000189//nuclear translocation of MAPK;GO:0006468//protein amino acid phosphorylation;GO:0006468//protein amino acid phosphorylation;GO:0006974//response to DNA damage stimulus;GO:0007049//cell cycle;GO:0007165//signal transduction;GO:0007242//intracellular signaling cascade;GO:0009636//response to toxin;GO:0009887//organ morphogenesis;GO:0016310//phosphorylation;GO:…	gi|93102422|ref|NM_011952.2|
27049	1.3165	2.70935	1.39285	2.89102e-13	6.15201e-12	Etv3	ets variant gene 3	GO:0005634//nucleus;GO:0017053//transcriptional repressor complex	GO:0003677//DNA binding;GO:0003700//transcription factor activity;GO:0005515//protein binding;GO:0016564//transcription repressor activity;GO:0043565//sequence-specific DNA binding	GO:0000122//negative regulation of transcription from RNA polymerase II promoter;GO:0006350//transcription;GO:0006355//regulation of transcription, DNA-dependent;GO:0045449//regulation of transcription	gi|134031940|ref|NM_001083318.1|
27361	-1.39025	-2.39113	-1.00088	8.2477e-13	1.5257e-11	Sepx1	selenoprotein X 1	GO:0005634//nucleus;GO:0005737//cytoplasm	GO:0000318//protein-methionine-R-oxide reductase activity;GO:0008113//peptide-methionine-(S)-S-oxide reductase activity;GO:0008270//zinc ion binding;GO:0016491//oxidoreductase activity;GO:0046872//metal ion binding	GO:0030091//protein repair;GO:0055114//oxidation reduction	gi|110832840|ref|NM_013759.2|
27388	-1.33614	-3.06103	-1.72489	9.95202e-05	0.000643656	Ptdss2	phosphatidylserine synthase 2	GO:0005622//intracellular;GO:0016020//membrane;GO:0016021//integral to membrane	GO:0003882//CDP-diacylglycerol-serine O-phosphatidyltransferase activity;GO:0016740//transferase activity	GO:0006659//phosphatidylserine biosynthetic process;GO:0008654//phospholipid biosynthetic process	gi|146134407|ref|NM_013782.4|
27973	-1.06632	-2.74919	-1.68286	5.64838e-10	7.30628e-09	Vkorc1	vitamin K epoxide reductase complex, subunit 1	GO:0005783//endoplasmic reticulum;GO:0005792//microsome;GO:0016020//membrane;GO:0016021//integral to membrane	GO:0016491//oxidoreductase activity;GO:0047057//vitamin-K-epoxide reductase (warfarin-sensitive) activity;GO:0047057//vitamin-K-epoxide reductase (warfarin-sensitive) activity;GO:0047057//vitamin-K-epoxide reductase (warfarin-sensitive) activity;GO:0047058//vitamin-K-epoxide reductase (warfarin-insensitive) activity	GO:0010243//response to organic nitrogen;GO:0014070//response to organic cyclic substance;GO:0030193//regulation of blood coagulation;GO:0042371//vitamin K biosynthetic process;GO:0042373//vitamin K metabolic process;GO:0046677//response to antibiotic;GO:0050820//positive regulation of coagulation;GO:0055114//oxidation reduction	gi|45827741|ref|NM_178600.2|
29813	-1.03784	-2.1997	-1.16185	4.93176e-11	7.08729e-10	Zfp385a	zinc finger protein 385A	-	-	GO:0008150//biological_process	gi|119360326|ref|NM_013866.2|
30941	-1.11795	-3.51112	-2.39317	1.93885e-05	0.000144165	Usp21	ubiquitin specific peptidase 21	GO:0005634//nucleus	GO:0003713//transcription coactivator activity;GO:0004221//ubiquitin thiolesterase activity;GO:0008233//peptidase activity;GO:0008234//cysteine-type peptidase activity;GO:0016787//hydrolase activity;GO:0046872//metal ion binding	GO:0006350//transcription;GO:0006511//ubiquitin-dependent protein catabolic process;GO:0016568//chromatin modification;GO:0016578//histone deubiquitination;GO:0045449//regulation of transcription;GO:0045893//positive regulation of transcription, DNA-dependent	gi|224809306|ref|NM_013919.4|
30953	5.43875	4.40574	-1.03302	3.41266e-08	3.74224e-07	Schip1	schwannomin interacting protein 1	GO:0005737//cytoplasm	GO:0005515//protein binding;GO:0042803//protein homodimerization activity	GO:0001553//luteinization;GO:0001822//kidney development;GO:0006807//nitrogen compound metabolic process;GO:0008210//estrogen metabolic process;GO:0008585//female gonad development;GO:0009791//post-embryonic development;GO:0010761//fibroblast migration;GO:0048008//platelet-derived growth factor receptor signaling pathway;GO:0048705//skeletal system morphogenesis;GO:0048745//smooth muscle tissue d…	gi|164663883|ref|NM_001113420.1|
51798	-1.32143	-3.4411	-2.11967	3.83334e-23	1.44905e-21	Ech1	enoyl coenzyme A hydratase 1, peroxisomal	GO:0005739//mitochondrion;GO:0005777//peroxisome	GO:0003674//molecular_function;GO:0003824//catalytic activity;GO:0016853//isomerase activity	GO:0006629//lipid metabolic process;GO:0006631//fatty acid metabolic process;GO:0008150//biological_process;GO:0008152//metabolic process	gi|7949036|ref|NM_016772.1|
52120	-1.04117	-2.05334	-1.01217	6.44864e-06	5.22241e-05	Hgsnat	heparan-alpha-glucosaminide N-acetyltransferase	GO:0005764//lysosome;GO:0016020//membrane;GO:0016021//integral to membrane	GO:0008415//acyltransferase activity;GO:0015019//heparan-alpha-glucosaminide N-acetyltransferase activity;GO:0016740//transferase activity	-	gi|115292432|ref|NM_029884.1|
52538	-1.74363	-3.5396	-1.79597	1.37119e-23	5.26501e-22	Acaa2	acetyl-Coenzyme A acyltransferase 2 (mitochondrial 3-oxoacyl-Coenzyme A thiolase)	GO:0005739//mitochondrion;GO:0005743//mitochondrial inner membrane	GO:0003674//molecular_function;GO:0003824//catalytic activity;GO:0003988//acetyl-CoA C-acyltransferase activity;GO:0008415//acyltransferase activity;GO:0016740//transferase activity;GO:0016747//transferase activity, transferring acyl groups other than amino-acyl groups	GO:0006629//lipid metabolic process;GO:0006631//fatty acid metabolic process;GO:0008150//biological_process;GO:0008152//metabolic process	gi|142366266|ref|NM_177470.3|
52626	-1.4306	-3.30954	-1.87895	5.6351e-06	4.622e-05	Cdkn2aipnl	CDKN2A interacting protein N-terminal like	GO:0005575//cellular_component	GO:0003674//molecular_function	GO:0008150//biological_process	gi|255918236|ref|NM_029976.3|
54199	4.71365	3.39981	-1.31384	2.11898e-210	1.96887e-208	Ccrl2	chemokine (C-C motif) receptor-like 2	GO:0005886//plasma membrane;GO:0016020//membrane;GO:0016021//integral to membrane	GO:0004871//signal transducer activity;GO:0004872//receptor activity;GO:0004930//G-protein coupled receptor activity;GO:0016493//C-C chemokine receptor activity	GO:0007165//signal transduction;GO:0007186//G-protein coupled receptor protein signaling pathway	gi|142370308|ref|NM_017466.4|
54483	3.52961	5.96733	2.43772	2.48468e-13	5.36233e-12	Mefv	Mediterranean fever	GO:0005575//cellular_component;GO:0005622//intracellular;GO:0005737//cytoplasm;GO:0005856//cytoskeleton;GO:0005874//microtubule	GO:0003779//actin binding;GO:0005515//protein binding;GO:0008270//zinc ion binding;GO:0046872//metal ion binding	GO:0006954//inflammatory response;GO:0008150//biological_process	gi|241666416|ref|NM_019453.2|
54607	-3.8337	-2.51221	1.32149	7.0856e-05	0.000473099	Socs6	suppressor of cytokine signaling 6	GO:0005575//cellular_component	GO:0005515//protein binding	GO:0001678//cellular glucose homeostasis;GO:0007242//intracellular signaling cascade;GO:0009968//negative regulation of signal transduction;GO:0040008//regulation of growth	gi|260436972|ref|NM_018821.4|
54711	2.20871	3.49639	1.28767	6.03518e-13	1.16419e-11	Plagl2	pleiomorphic adenoma gene-like 2	GO:0005634//nucleus	GO:0003674//molecular_function	GO:0006917//induction of apoptosis;GO:0045944//positive regulation of transcription from RNA polymerase II promoter	gi|118130736|ref|NM_018807.5|
56048	-1.15943	1.0684	2.22783	4.3543e-13	8.76042e-12	Lgals8	lectin, galactose binding, soluble 8	GO:0005575//cellular_component;GO:0005737//cytoplasm	GO:0003674//molecular_function;GO:0005529//sugar binding	GO:0008150//biological_process	gi|158518430|ref|NM_018886.4|
56312	1.20988	2.83096	1.62109	1.52101e-13	3.46698e-12	Nupr1	nuclear protein 1	GO:0005575//cellular_component;GO:0005634//nucleus	GO:0003674//molecular_function	GO:0002526//acute inflammatory response;GO:0009636//response to toxin;GO:0042771//DNA damage response, signal transduction by p53 class mediator resulting in induction of apoptosis;GO:0043065//positive regulation of apoptosis;GO:0048147//negative regulation of fibroblast proliferation	gi|9790144|ref|NM_019738.1|
56338	-2.37105	-1.31686	1.05419	7.74026e-10	9.88609e-09	Txnip	thioredoxin interacting protein	GO:0005634//nucleus;GO:0005737//cytoplasm;GO:0005737//cytoplasm;GO:0005758//mitochondrial intermembrane space	GO:0004857//enzyme inhibitor activity;GO:0005515//protein binding	GO:0000122//negative regulation of transcription from RNA polymerase II promoter;GO:0006350//transcription;GO:0006606//protein import into nucleus;GO:0006979//response to oxidative stress;GO:0007049//cell cycle;GO:0042127//regulation of cell proliferation;GO:0043065//positive regulation of apoptosis;GO:0045449//regulation of transcription;GO:0048008//platelet-derived growth factor receptor signal…	gi|118131130|ref|NM_001009935.2|
56451	-1.42354	-2.45688	-1.03334	7.13072e-08	7.52776e-07	Suclg1	succinate-CoA ligase, GDP-forming, alpha subunit	GO:0005739//mitochondrion;GO:0005739//mitochondrion;GO:0005743//mitochondrial inner membrane;GO:0045244//succinate-CoA ligase complex (GDP-forming)	GO:0000166//nucleotide binding;GO:0003824//catalytic activity;GO:0003878//ATP citrate synthase activity;GO:0004775//succinate-CoA ligase (ADP-forming) activity;GO:0004776//succinate-CoA ligase (GDP-forming) activity;GO:0005488//binding;GO:0005525//GTP binding;GO:0016874//ligase activity;GO:0019003//GDP binding;GO:0046982//protein heterodimerization activity	GO:0006099//tricarboxylic acid cycle;GO:0006104//succinyl-CoA metabolic process;GO:0006105//succinate metabolic process;GO:0008152//metabolic process	gi|255958285|ref|NM_019879.3|
57080	14.5004	11.5358	-2.96464	7.75818e-144	6.79371e-142	Gtf2ird1	general transcription factor II I repeat domain-containing 1	GO:0005634//nucleus	GO:0003677//DNA binding;GO:0003700//transcription factor activity	GO:0006350//transcription;GO:0007275//multicellular organismal development;GO:0009790//embryonic development;GO:0045449//regulation of transcription	gi|125625330|ref|NM_001081462.1|
58250	2.52522	3.98251	1.45729	1.54765e-13	3.51455e-12	Chst11	carbohydrate sulfotransferase 11	GO:0005794//Golgi apparatus;GO:0016020//membrane;GO:0016021//integral to membrane	GO:0008146//sulfotransferase activity;GO:0016740//transferase activity;GO:0047756//chondroitin 4-sulfotransferase activity	GO:0002063//chondrocyte development;GO:0005975//carbohydrate metabolic process;GO:0007585//respiratory gaseous exchange;GO:0009791//post-embryonic development;GO:0016051//carbohydrate biosynthetic process;GO:0030204//chondroitin sulfate metabolic process;GO:0030206//chondroitin sulfate biosynthetic process;GO:0030326//embryonic limb morphogenesis;GO:0030512//negative regulation of transforming gr…	gi|76559941|ref|NM_021439.2|
59031	-1.83382	-2.91595	-1.08213	8.7201e-06	6.91473e-05	Chst12	carbohydrate sulfotransferase 12	GO:0005575//cellular_component;GO:0005794//Golgi apparatus;GO:0016020//membrane;GO:0016021//integral to membrane	GO:0003674//molecular_function;GO:0008146//sulfotransferase activity;GO:0016740//transferase activity;GO:0047756//chondroitin 4-sulfotransferase activity	GO:0005975//carbohydrate metabolic process;GO:0008150//biological_process;GO:0016051//carbohydrate biosynthetic process	gi|157266278|ref|NM_021528.3|
66107	5.07111	3.29882	-1.77229	2.27662e-13	4.984e-12	1100001G20Rik	RIKEN cDNA 1100001G20 gene	GO:0005615//extracellular space	GO:0010577//metalloenzyme activator activity	GO:0032496//response to lipopolysaccharide;GO:0034612//response to tumor necrosis factor;GO:0050872//white fat cell differentiation	gi|126365757|ref|NM_183249.2|
66155	-2.37013	-1.08933	1.28079	2.62762e-06	2.26191e-05	Ufc1	ubiquitin-fold modifier conjugating enzyme 1	GO:0005575//cellular_component	GO:0005515//protein binding	GO:0008150//biological_process	gi|142379212|ref|NM_025388.2|
66462	-1.21621	-3.39697	-2.18077	3.07992e-14	8.20324e-13	2810428I15Rik	RIKEN cDNA 2810428I15 gene	GO:0005575//cellular_component	GO:0003674//molecular_function	GO:0008150//biological_process	gi|141803534|ref|NM_025577.2|
66834	-2.65497	-1.35749	1.29748	5.20424e-05	0.000355477	Acot13	acyl-CoA thioesterase 13	GO:0005737//cytoplasm;GO:0005739//mitochondrion	GO:0016787//hydrolase activity	-	gi|141802006|ref|NM_025790.2|
66853	-2.07144	-1.01986	1.05159	7.2847e-07	6.76349e-06	Pnpla2	patatin-like phospholipase domain containing 2	GO:0005811//lipid particle;GO:0005829//cytosol;GO:0005886//plasma membrane;GO:0016020//membrane;GO:0016021//integral to membrane	GO:0004806//triglyceride lipase activity;GO:0016787//hydrolase activity	GO:0006629//lipid metabolic process;GO:0008152//metabolic process;GO:0010891//negative regulation of sequestering of triglyceride;GO:0010898//positive regulation of triglyceride catabolic process;GO:0016042//lipid catabolic process;GO:0019433//triglyceride catabolic process	gi|254826779|ref|NM_001163689.1|
66911	-1.3443	-2.99935	-1.65505	2.33282e-09	2.87691e-08	Nudt16l1	nudix (nucleoside diphosphate linked moiety X)-type motif 16-like 1	GO:0005575//cellular_component;GO:0005737//cytoplasm	GO:0003674//molecular_function	GO:0008150//biological_process	gi|146135066|ref|NM_025839.3|
66945	-1.31814	-2.49792	-1.17979	1.01322e-08	1.17345e-07	Sdha	succinate dehydrogenase complex, subunit A, flavoprotein (Fp)	GO:0005739//mitochondrion;GO:0005743//mitochondrial inner membrane;GO:0005743//mitochondrial inner membrane;GO:0016020//membrane	GO:0008177//succinate dehydrogenase (ubiquinone) activity;GO:0009055//electron carrier activity;GO:0016491//oxidoreductase activity;GO:0016627//oxidoreductase activity, acting on the CH-CH group of donors;GO:0050660//FAD binding	GO:0006099//tricarboxylic acid cycle;GO:0006105//succinate metabolic process;GO:0006810//transport;GO:0022900//electron transport chain;GO:0022904//respiratory electron transport chain;GO:0055114//oxidation reduction	gi|54607097|ref|NM_023281.1|
67581	-1.06513	1.50372	2.56886	0	0	Tbc1d23	TBC1 domain family, member 23	GO:0005575//cellular_component;GO:0005622//intracellular	GO:0003674//molecular_function;GO:0005097//Rab GTPase activator activity	GO:0008150//biological_process;GO:0032313//regulation of Rab GTPase activity	gi|27754078|ref|NM_026254.2|
67702	2.1567	3.58401	1.42731	2.24418e-11	3.38071e-10	Rnf149	ring finger protein 149	GO:0005575//cellular_component;GO:0016020//membrane;GO:0016021//integral to membrane	GO:0003674//molecular_function;GO:0005515//protein binding;GO:0008270//zinc ion binding;GO:0016874//ligase activity;GO:0046872//metal ion binding	GO:0008150//biological_process	gi|224809378|ref|NM_001033135.3|
67710	-1.48735	-2.93959	-1.45224	3.79594e-09	4.5883e-08	Polr2g	polymerase (RNA) II (DNA directed) polypeptide G	GO:0005634//nucleus	GO:0003723//RNA binding;GO:0003899//DNA-directed RNA polymerase activity;GO:0016740//transferase activity;GO:0016779//nucleotidyltransferase activity	GO:0006350//transcription	gi|141802245|ref|NM_026329.2|
68038	-1.04926	-2.84815	-1.79889	2.01394e-07	2.01759e-06	Chid1	chitinase domain containing 1	GO:0005575//cellular_component;GO:0005576//extracellular region;GO:0005764//lysosome	GO:0003674//molecular_function;GO:0003824//catalytic activity;GO:0004553//hydrolase activity, hydrolyzing O-glycosyl compounds;GO:0004568//chitinase activity;GO:0043169//cation binding	GO:0005975//carbohydrate metabolic process;GO:0006032//chitin catabolic process;GO:0008150//biological_process	gi|218083702|ref|NM_026522.5|
68114	-1.83333	-3.31684	-1.48352	3.17416e-05	0.000227003	Mum1	melanoma associated antigen (mutated) 1	GO:0005575//cellular_component	GO:0003674//molecular_function	GO:0008150//biological_process	gi|110625677|ref|NM_023431.5|
68375	-2.0994	-1.02226	1.07714	6.60028e-12	1.05431e-10	Ndufa8	NADH dehydrogenase (ubiquinone) 1 alpha subcomplex, 8	GO:0005739//mitochondrion;GO:0005743//mitochondrial inner membrane;GO:0070469//respiratory chain	GO:0003674//molecular_function	GO:0006810//transport;GO:0008150//biological_process;GO:0022900//electron transport chain	gi|133893199|ref|NM_026703.2|
68567	2.3592	3.38846	1.02926	0.000141967	0.000895811	Cgref1	cell growth regulator with EF hand domain 1	GO:0005575//cellular_component;GO:0005576//extracellular region	GO:0003674//molecular_function;GO:0005515//protein binding	GO:0007049//cell cycle;GO:0007050//cell cycle arrest;GO:0007155//cell adhesion;GO:0030308//negative regulation of cell growth	gi|236467128|ref|NM_026770.1|
68675	-1.40835	-2.64782	-1.23947	7.91012e-05	0.000521571	Fam172a	family with sequence similarity 172, member A	GO:0005576//extracellular region	-	-	gi|254540113|ref|NM_138312.1|
68705	-1.07808	1.72677	2.80485	2.2471e-13	4.92823e-12	Gtf2f2	general transcription factor IIF, polypeptide 2	GO:0005575//cellular_component;GO:0005634//nucleus;GO:0005674//transcription factor TFIIF complex	GO:0000166//nucleotide binding;GO:0003677//DNA binding;GO:0003702//RNA polymerase II transcription factor activity;GO:0003824//catalytic activity;GO:0004386//helicase activity;GO:0005515//protein binding;GO:0005524//ATP binding;GO:0008026//ATP-dependent helicase activity;GO:0016251//general RNA polymerase II transcription factor activity;GO:0016787//hydrolase activity	GO:0006350//transcription;GO:0006366//transcription from RNA polymerase II promoter;GO:0006367//transcription initiation from RNA polymerase II promoter;GO:0008150//biological_process;GO:0045449//regulation of transcription;GO:0045944//positive regulation of transcription from RNA polymerase II promoter	gi|142351202|ref|NM_026816.3|
68767	-1.44859	-2.85155	-1.40296	1.40982e-05	0.000107589	ORF19	open reading frame 19	GO:0005768//endosome;GO:0005769//early endosome;GO:0016020//membrane;GO:0055037//recycling endosome	GO:0003779//actin binding	GO:0006810//transport;GO:0016197//endosome transport;GO:0034314//Arp2/3 complex-mediated actin nucleation	gi|83649759|ref|NM_026833.1|
68877	-1.18158	-2.32503	-1.14345	5.57224e-11	7.93278e-10	Maf1	MAF1 homolog (S. cerevisiae)	GO:0005575//cellular_component;GO:0005634//nucleus	GO:0003674//molecular_function;GO:0030528//transcription regulator activity	GO:0006350//transcription;GO:0008150//biological_process;GO:0016480//negative regulation of transcription from RNA polymerase III promoter;GO:0045449//regulation of transcription	gi|257196235|ref|NM_001164608.1|
69094	-1.38336	-2.61716	-1.2338	2.67066e-05	0.000194888	Tmem160	transmembrane protein 160	GO:0005739//mitochondrion;GO:0016020//membrane;GO:0016021//integral to membrane	GO:0003674//molecular_function	GO:0008150//biological_process	gi|58037142|ref|NM_026938.1|
69617	-1.10652	-2.75007	-1.64355	7.70244e-05	0.000509533	Pitrm1	pitrilysin metallepetidase 1	GO:0005739//mitochondrion	GO:0003824//catalytic activity;GO:0004222//metalloendopeptidase activity;GO:0008233//peptidase activity;GO:0008237//metallopeptidase activity;GO:0008270//zinc ion binding;GO:0016787//hydrolase activity;GO:0046872//metal ion binding	GO:0006508//proteolysis	gi|21699067|ref|NM_145131.1|
70097	1.01145	2.73487	1.72342	0	0	Sash1	SAM and SH3 domain containing 1	GO:0005575//cellular_component	GO:0003674//molecular_function	GO:0008150//biological_process	gi|112821669|ref|NM_175155.4|
70257	-1.03288	-2.45592	-1.42304	1.79359e-33	8.42918e-32	2010107E04Rik	RIKEN cDNA 2010107E04 gene	GO:0005739//mitochondrion	GO:0003674//molecular_function	GO:0008150//biological_process	gi|142387144|ref|NM_027360.2|
70510	-1.66715	-3.65073	-1.98358	5.18288e-05	0.000354416	Rnf167	ring finger protein 167	GO:0005575//cellular_component;GO:0016020//membrane;GO:0016021//integral to membrane	GO:0003674//molecular_function;GO:0005515//protein binding;GO:0008270//zinc ion binding;GO:0016874//ligase activity;GO:0046872//metal ion binding	GO:0008150//biological_process	gi|28076962|ref|NM_027445.1|
71566	4.53625	3.01535	-1.5209	5.23132e-13	1.02537e-11	9030425E11Rik	RIKEN cDNA 9030425E11 gene	GO:0005624//membrane fraction;GO:0005886//plasma membrane;GO:0005923//tight junction;GO:0016020//membrane;GO:0016021//integral to membrane;GO:0030054//cell junction	GO:0003674//molecular_function	GO:0008150//biological_process	gi|146149204|ref|NM_133733.4|
71665	-2.10254	1.31526	3.4178	1.38778e-12	2.47684e-11	Fuca1	fucosidase, alpha-L- 1, tissue	GO:0005625//soluble fraction;GO:0005764//lysosome	GO:0003824//catalytic activity;GO:0004560//alpha-L-fucosidase activity;GO:0005529//sugar binding;GO:0015928//fucosidase activity;GO:0016787//hydrolase activity;GO:0016798//hydrolase activity, acting on glycosyl bonds;GO:0043169//cation binding	GO:0005975//carbohydrate metabolic process;GO:0006004//fucose metabolic process;GO:0008152//metabolic process	gi|169808426|ref|NM_024243.4|
71934	1.72354	2.99482	1.27128	4.01456e-13	8.1578e-12	Car13	carbonic anhydrase 13	-	GO:0004089//carbonate dehydratase activity;GO:0008270//zinc ion binding;GO:0016829//lyase activity;GO:0046872//metal ion binding	GO:0006730//one-carbon metabolic process	gi|240120060|ref|NM_024495.5|
71954	-1.05826	-2.34062	-1.28236	1.2487e-07	1.29025e-06	Suds3	suppressor of defective silencing 3 homolog (S. cerevisiae)	GO:0016580//Sin3 complex	GO:0005515//protein binding;GO:0042802//identical protein binding;GO:0042826//histone deacetylase binding	GO:0006350//transcription;GO:0016481//negative regulation of transcription;GO:0016568//chromatin modification;GO:0045449//regulation of transcription	gi|169881246|ref|NM_178622.4|
72043	-3.00468	-1.08237	1.92231	3.213e-09	3.91478e-08	Sulf2	sulfatase 2	GO:0005615//extracellular space;GO:0005783//endoplasmic reticulum;GO:0005794//Golgi apparatus;GO:0009986//cell surface	GO:0003824//catalytic activity;GO:0004065//arylsulfatase activity;GO:0005509//calcium ion binding;GO:0008449//N-acetylglucosamine-6-sulfatase activity;GO:0008484//sulfuric ester hydrolase activity;GO:0016787//hydrolase activity;GO:0046872//metal ion binding	GO:0006790//sulfur metabolic process;GO:0008152//metabolic process	gi|141801751|ref|NM_028072.4|
72230	3.2114	4.49905	1.28765	4.454e-05	0.000309441	Zfp558	zinc finger protein 558	GO:0005575//cellular_component	GO:0003674//molecular_function	GO:0008150//biological_process	gi|254692889|ref|NM_028935.1|
72357	-1.47555	-3.10868	-1.63313	2.5657e-06	2.21017e-05	2210016L21Rik	RIKEN cDNA 2210016L21 gene	GO:0005575//cellular_component	GO:0003674//molecular_function	GO:0008150//biological_process	gi|39930440|ref|NM_028211.1|
72503	-2.05306	-3.09703	-1.04397	1.90659e-07	1.91635e-06	2610507B11Rik	RIKEN cDNA 2610507B11 gene	GO:0005575//cellular_component;GO:0005576//extracellular region	GO:0003674//molecular_function	GO:0008150//biological_process	gi|262118186|ref|NM_001002004.2|
72519	-3.74245	-1.94056	1.80188	7.42112e-05	0.000492798	Tmem55a	transmembrane protein 55A	GO:0005575//cellular_component;GO:0005764//lysosome;GO:0005768//endosome;GO:0016020//membrane;GO:0016021//integral to membrane	GO:0003674//molecular_function;GO:0016787//hydrolase activity	GO:0008150//biological_process	gi|146149143|ref|NM_028264.4|
74048	-2.35099	-1.29384	1.05715	0	0	4632428N05Rik	RIKEN cDNA 4632428N05 gene	GO:0005575//cellular_component;GO:0016020//membrane;GO:0016021//integral to membrane	GO:0003674//molecular_function;GO:0004872//receptor activity	GO:0008150//biological_process	gi|227330578|ref|NM_028732.4|
74136	-3.19671	-2.02941	1.1673	9.3237e-07	8.50098e-06	Sec14l1	SEC14-like 1 (S. cerevisiae)	GO:0005575//cellular_component	GO:0003674//molecular_function	GO:0008150//biological_process	gi|262073063|ref|NM_028777.3|
74190	2.53441	4.25126	1.71685	0	0	1200009I06Rik	RIKEN cDNA 1200009I06 gene	GO:0005575//cellular_component	GO:0003674//molecular_function	GO:0008150//biological_process	gi|157041255|ref|NM_028807.3|
75620	-2.75866	-1.19688	1.56177	6.78322e-05	0.000453905	2810422J05Rik	RIKEN cDNA 2810422J05 gene	GO:0005575//cellular_component	GO:0003674//molecular_function	GO:0008150//biological_process	gi|254939621|ref|NM_029366.2|
76220	2.03995	3.25239	1.21244	0.000109817	0.000706871	6530402F18Rik	RIKEN cDNA 6530402F18 gene	GO:0005575//cellular_component	GO:0003674//molecular_function	GO:0008150//biological_process	gi|262118309|ref|NR_029460.1|
76308	-2.26872	-1.08237	1.18634	2.4866e-05	0.000182221	Rab1b	RAB1B, member RAS oncogene family	GO:0005737//cytoplasm;GO:0005739//mitochondrion;GO:0016020//membrane	GO:0000166//nucleotide binding;GO:0003674//molecular_function;GO:0005525//GTP binding	GO:0006810//transport;GO:0007264//small GTPase mediated signal transduction;GO:0008150//biological_process;GO:0015031//protein transport	gi|146141140|ref|NM_029576.3|
76608	-1.42881	-2.75826	-1.32945	2.09078e-06	1.82561e-05	Hectd3	HECT domain containing 3	GO:0005575//cellular_component;GO:0005622//intracellular;GO:0005680//anaphase-promoting complex	GO:0003674//molecular_function;GO:0005515//protein binding;GO:0016874//ligase activity;GO:0016881//acid-amino acid ligase activity	GO:0006464//protein modification process;GO:0008150//biological_process;GO:0030071//regulation of mitotic metaphase/anaphase transition	gi|47271517|ref|NM_175244.3|
77006	-1.66262	-2.70475	-1.04213	0.000123197	0.000786341	Ddrgk1	DDRGK domain containing 1	GO:0005575//cellular_component;GO:0005783//endoplasmic reticulum	GO:0003674//molecular_function	GO:0008150//biological_process	gi|141802963|ref|NM_029832.2|
77805	-1.71195	1.303	3.01495	1.24336e-07	1.28692e-06	Esco1	establishment of cohesion 1 homolog 1 (S. cerevisiae)	GO:0005575//cellular_component;GO:0005634//nucleus	GO:0003674//molecular_function;GO:0003684//damaged DNA binding;GO:0003887//DNA-directed DNA polymerase activity;GO:0008415//acyltransferase activity;GO:0016740//transferase activity;GO:0046872//metal ion binding	GO:0006281//DNA repair;GO:0007049//cell cycle;GO:0008150//biological_process	gi|124487020|ref|NM_001081222.1|
78885	-1.76071	-3.40426	-1.64355	1.89862e-08	2.12604e-07	Coro7	coronin 7	GO:0000299//integral to membrane of membrane fraction;GO:0005625//soluble fraction;GO:0005737//cytoplasm;GO:0005794//Golgi apparatus;GO:0016020//membrane;GO:0031410//cytoplasmic vesicle	GO:0003674//molecular_function	GO:0008150//biological_process	gi|148747330|ref|NM_030205.4|
93696	-1.32027	-2.7179	-1.39763	5.08862e-05	0.000348362	Chrac1	chromatin accessibility complex 1	GO:0005575//cellular_component;GO:0005622//intracellular;GO:0005634//nucleus	GO:0003677//DNA binding;GO:0003887//DNA-directed DNA polymerase activity;GO:0005515//protein binding;GO:0016740//transferase activity;GO:0016779//nucleotidyltransferase activity;GO:0043565//sequence-specific DNA binding	GO:0008150//biological_process	gi|142365642|ref|NM_053068.3|
94181	-1.06408	-2.25392	-1.18984	1.52363e-05	0.000115693	Nans	N-acetylneuraminic acid synthase (sialic acid synthase)	GO:0005829//cytosol	GO:0047444//N-acylneuraminate-9-phosphate synthase activity	GO:0008150//biological_process	gi|141802602|ref|NM_053179.3|
94245	-1.68231	1.34842	3.03073	1.12577e-13	2.69741e-12	Dtnbp1	dystrobrevin binding protein 1	GO:0005634//nucleus;GO:0005737//cytoplasm;GO:0005768//endosome;GO:0005783//endoplasmic reticulum;GO:0005789//endoplasmic reticulum membrane;GO:0005886//plasma membrane;GO:0014069//postsynaptic density;GO:0016020//membrane;GO:0016528//sarcoplasm;GO:0019717//synaptosome;GO:0030054//cell junction;GO:0030424//axon;GO:0030426//growth cone;GO:0030672//synaptic vesicle membrane;GO:0031410//cytoplasmic v…	GO:0005515//protein binding	GO:0006996//organelle organization;GO:0007517//muscle development;GO:0007596//blood coagulation;GO:0031532//actin cytoskeleton reorganization;GO:0048812//neuron projection morphogenesis;GO:0050896//response to stimulus;GO:0060155//platelet dense granule organization	gi|118130265|ref|NM_025772.4|
100561	-1.59179	-2.70154	-1.10975	2.80448e-05	0.000203676	Slc15a4	solute carrier family 15, member 4	GO:0005575//cellular_component;GO:0016020//membrane;GO:0016021//integral to membrane	GO:0005215//transporter activity;GO:0005290//L-histidine transmembrane transporter activity;GO:0015293//symporter activity	GO:0006810//transport;GO:0006857//oligopeptide transport;GO:0015031//protein transport;GO:0015817//histidine transport;GO:0015833//peptide transport	gi|19527111|ref|NM_133895.1|
100604	2.69673	1.58687	-1.10986	8.36108e-15	2.40594e-13	Lrrc8c	leucine rich repeat containing 8 family, member C	GO:0016020//membrane;GO:0016021//integral to membrane	GO:0005515//protein binding	-	gi|118129793|ref|NM_133897.2|
101437	-1.04353	-2.8266	-1.78308	2.27084e-05	0.000167519	Dhx32	DEAH (Asp-Glu-Ala-His) box polypeptide 32	GO:0005575//cellular_component;GO:0005634//nucleus;GO:0005739//mitochondrion	GO:0000166//nucleotide binding;GO:0003674//molecular_function;GO:0004386//helicase activity;GO:0005524//ATP binding;GO:0016787//hydrolase activity	GO:0008150//biological_process	gi|114326536|ref|NM_133941.2|
103199	-1.13	-2.39056	-1.26056	3.0583e-07	2.98282e-06	Fig4	FIG4 homolog (S. cerevisiae)	GO:0005768//endosome;GO:0005783//endoplasmic reticulum;GO:0005794//Golgi apparatus;GO:0016020//membrane;GO:0055037//recycling endosome	GO:0016787//hydrolase activity;GO:0017120//polyphosphoinositide phosphatase activity	GO:0007033//vacuole organization;GO:0007626//locomotory behavior;GO:0008219//cell death;GO:0010976//positive regulation of neuron projection development;GO:0030384//phosphoinositide metabolic process;GO:0043473//pigmentation;GO:0048666//neuron development	gi|19527219|ref|NM_133999.1|
106581	-1.04235	-2.23961	-1.19726	7.46282e-37	3.72285e-35	Itfg3	integrin alpha FG-GAP repeat containing 3	GO:0005575//cellular_component;GO:0016020//membrane;GO:0016021//integral to membrane	GO:0003674//molecular_function	GO:0008150//biological_process	gi|146198676|ref|NM_207217.3|
107321	-1.64208	-3.04504	-1.40296	3.6656e-08	3.99085e-07	Lpxn	leupaxin	GO:0005737//cytoplasm	GO:0008270//zinc ion binding;GO:0046872//metal ion binding	-	gi|146149294|ref|NM_134152.3|
108148	-1.84787	1.35118	3.19905	3.84788e-10	5.04159e-09	Galnt2	UDP-N-acetyl-alpha-D-galactosamine:polypeptide N-acetylgalactosaminyltransferase 2	GO:0005576//extracellular region;GO:0005794//Golgi apparatus;GO:0005796//Golgi lumen;GO:0016020//membrane;GO:0016021//integral to membrane	GO:0004653//polypeptide N-acetylgalactosaminyltransferase activity;GO:0005529//sugar binding;GO:0016740//transferase activity;GO:0016757//transferase activity, transferring glycosyl groups	GO:0006493//protein amino acid O-linked glycosylation	gi|46877108|ref|NM_139272.2|
112407	4.33985	5.39832	1.05847	1.67809e-06	1.4812e-05	Egln3	EGL nine homolog 3 (C. elegans)	GO:0005634//nucleus;GO:0005737//cytoplasm	GO:0005506//iron ion binding;GO:0016491//oxidoreductase activity;GO:0016702//oxidoreductase activity, acting on single donors with incorporation of molecular oxygen, incorporation of two atoms of oxygen;GO:0016705//oxidoreductase activity, acting on paired donors, with incorporation or reduction of molecular oxygen;GO:0031418//L-ascorbic acid binding;GO:0046872//metal ion binding	GO:0001666//response to hypoxia;GO:0006915//apoptosis;GO:0042127//regulation of cell proliferation;GO:0055114//oxidation reduction	gi|269308212|ref|NM_028133.2|
114715	2.34219	3.363	1.02081	6.72022e-09	7.92621e-08	Spred1	sprouty protein with EVH-1 domain 1, related sequence	GO:0005634//nucleus;GO:0005886//plasma membrane;GO:0016020//membrane	GO:0005173//stem cell factor receptor binding;GO:0005515//protein binding	GO:0000188//inactivation of MAPK activity;GO:0007275//multicellular organismal development;GO:0009966//regulation of signal transduction	gi|51036620|ref|NM_033524.2|
117198	-3.35719	-1.23306	2.12412	1.4589e-07	1.48352e-06	Ivns1abp	influenza virus NS1A binding protein	GO:0005575//cellular_component;GO:0005634//nucleus;GO:0005737//cytoplasm;GO:0005856//cytoskeleton	GO:0003674//molecular_function;GO:0005515//protein binding	GO:0008150//biological_process	gi|87239991|ref|NM_001039511.1|
140792	-1.41577	-2.49159	-1.07582	6.32406e-26	2.54889e-24	Colec12	collectin sub-family member 12	GO:0016020//membrane;GO:0016021//integral to membrane	GO:0004872//receptor activity;GO:0005488//binding;GO:0005529//sugar binding;GO:0008329//pattern recognition receptor activity;GO:0030169//low-density lipoprotein binding;GO:0046872//metal ion binding	GO:0006910//phagocytosis, recognition;GO:0006955//immune response	gi|165932372|ref|NM_130449.2|
170942	1.69769	3.98126	2.28357	1.1442e-12	2.08179e-11	Erdr1	erythroid differentiation regulator 1	GO:0005575//cellular_component	GO:0003674//molecular_function	GO:0008150//biological_process	gi|141802795|ref|NM_133362.2|
208846	2.11561	3.18701	1.0714	5.45786e-13	1.06463e-11	Daam1	dishevelled associated activator of morphogenesis 1	GO:0005737//cytoplasm	GO:0003779//actin binding	GO:0016043//cellular component organization;GO:0030036//actin cytoskeleton organization	gi|78191778|ref|NM_172464.2|
209011	-3.04836	-1.00445	2.04392	8.8655e-06	7.02088e-05	Sirt7	sirtuin 7 (silent mating type information regulation 2, homolog) 7 (S. cerevisiae)	GO:0005634//nucleus;GO:0005737//cytoplasm	GO:0008270//zinc ion binding;GO:0016787//hydrolase activity;GO:0016811//hydrolase activity, acting on carbon-nitrogen (but not peptide) bonds, in linear amides;GO:0046872//metal ion binding;GO:0070403//NAD binding	GO:0006342//chromatin silencing;GO:0006476//protein amino acid deacetylation;GO:0045449//regulation of transcription	gi|165932355|ref|NM_153056.2|
214359	-2.05951	-3.21922	-1.15971	2.3922e-07	2.36731e-06	Tmem51	transmembrane protein 51	GO:0005575//cellular_component;GO:0016020//membrane;GO:0016021//integral to membrane	GO:0003674//molecular_function	GO:0008150//biological_process	gi|118130125|ref|NM_145402.3|
214917	-1.82969	-3.94208	-2.11239	3.30772e-05	0.000236277	Fam173a	family with sequence similarity 173, member A	GO:0005575//cellular_component;GO:0016020//membrane;GO:0016021//integral to membrane	GO:0003674//molecular_function	GO:0008150//biological_process	gi|142348873|ref|NM_145410.3|
216445	-2.39279	-3.52976	-1.13698	4.24376e-05	0.000296868	Arhgap9	Rho GTPase activating protein 9	GO:0005575//cellular_component	GO:0005096//GTPase activator activity	GO:0008150//biological_process	gi|90093350|ref|NM_146011.2|
223433	-3.68883	-1.96432	1.72451	2.35402e-05	0.000173131	Fam105a	family with sequence similarity 105, member A	GO:0005575//cellular_component	GO:0003674//molecular_function	GO:0008150//biological_process	gi|38142473|ref|NM_198301.1|
223754	-2.10838	-3.3526	-1.24422	5.43164e-11	7.76897e-10	Tbc1d22a	TBC1 domain family, member 22a	GO:0005575//cellular_component;GO:0005622//intracellular	GO:0003674//molecular_function;GO:0005096//GTPase activator activity;GO:0005097//Rab GTPase activator activity	GO:0008150//biological_process;GO:0032313//regulation of Rab GTPase activity	gi|42734462|ref|NM_145476.2|
223775	2.16393	3.95375	1.78982	0	0	Pim3	proviral integration site 3	-	GO:0000166//nucleotide binding;GO:0004672//protein kinase activity;GO:0004674//protein serine/threonine kinase activity;GO:0005524//ATP binding;GO:0016301//kinase activity;GO:0016740//transferase activity	GO:0006468//protein amino acid phosphorylation;GO:0007049//cell cycle;GO:0016572//histone phosphorylation;GO:0046777//protein amino acid autophosphorylation	gi|118130143|ref|NM_145478.2|
224109	-2.63166	-1.41844	1.21322	4.14996e-09	5.00627e-08	Lrrc33	leucine rich repeat containing 33	GO:0005575//cellular_component;GO:0016020//membrane;GO:0016021//integral to membrane	GO:0003674//molecular_function;GO:0005515//protein binding	GO:0008150//biological_process	gi|146149103|ref|NM_146069.4|
227059	-3.11118	-1.09326	2.01792	9.10848e-05	0.000593196	Slc39a10	solute carrier family 39 (zinc transporter), member 10	GO:0005575//cellular_component;GO:0016020//membrane;GO:0016021//integral to membrane	GO:0003674//molecular_function;GO:0046873//metal ion transmembrane transporter activity	GO:0006810//transport;GO:0006811//ion transport;GO:0006829//zinc ion transport;GO:0008150//biological_process;GO:0030001//metal ion transport;GO:0055085//transmembrane transport	gi|40254227|ref|NM_172653.2|
227700	-1.62228	-4.29155	-2.66928	4.90752e-05	0.000337101	Sh3glb2	SH3-domain GRB2-like endophilin B2	GO:0005575//cellular_component;GO:0005737//cytoplasm	GO:0003674//molecular_function;GO:0005515//protein binding	GO:0008150//biological_process	gi|21314837|ref|NM_139302.1|
227753	-2.23937	-1.14516	1.09421	7.76994e-07	7.18115e-06	Gsn	gelsolin	GO:0005576//extracellular region;GO:0005615//extracellular space;GO:0005737//cytoplasm;GO:0005856//cytoskeleton;GO:0030027//lamellipodium;GO:0043234//protein complex;GO:0048471//perinuclear region of cytoplasm	GO:0003779//actin binding;GO:0005515//protein binding	GO:0006915//apoptosis;GO:0008154//actin polymerization or depolymerization;GO:0016192//vesicle-mediated transport;GO:0030155//regulation of cell adhesion;GO:0046686//response to cadmium ion;GO:0048015//phosphoinositide-mediated signaling;GO:0051014//actin filament severing;GO:0051693//actin filament capping	gi|118130216|ref|NM_146120.3|
230752	1.58496	3.07964	1.49468	4.83202e-09	5.80033e-08	Fam176b	family with sequence similarity 176, member B	GO:0005575//cellular_component;GO:0016020//membrane;GO:0016021//integral to membrane	GO:0005515//protein binding	GO:0008150//biological_process	gi|142353701|ref|NM_172145.3|
231871	-3.62574	-2.62317	1.00257	2.94622e-05	0.000212575	Daglb	diacylglycerol lipase, beta	GO:0005886//plasma membrane;GO:0016020//membrane;GO:0016021//integral to membrane	GO:0004806//triglyceride lipase activity;GO:0016787//hydrolase activity;GO:0046872//metal ion binding	GO:0006629//lipid metabolic process;GO:0016042//lipid catabolic process	gi|134032008|ref|NM_144915.3|
241274	-3.10097	-4.39496	-1.29399	1.54177e-11	2.36352e-10	Pnpla7	patatin-like phospholipase domain containing 7	GO:0005634//nucleus;GO:0005739//mitochondrion;GO:0005764//lysosome;GO:0005783//endoplasmic reticulum;GO:0005792//microsome;GO:0016020//membrane;GO:0016021//integral to membrane	GO:0004091//carboxylesterase activity;GO:0016787//hydrolase activity	GO:0006629//lipid metabolic process;GO:0008152//metabolic process;GO:0016042//lipid catabolic process	gi|225007614|ref|NM_146251.4|
242341	-2.1945	-1.01505	1.17945	3.6731e-09	4.45308e-08	Atp6v0d2	ATPase, H+ transporting, lysosomal V0 subunit D2	GO:0005768//endosome;GO:0005769//early endosome;GO:0033177//proton-transporting two-sector ATPase complex, proton-transporting domain;GO:0033179//proton-transporting V-type ATPase, V0 domain	GO:0015078//hydrogen ion transmembrane transporter activity	GO:0006810//transport;GO:0006811//ion transport;GO:0015986//ATP synthesis coupled proton transport;GO:0015992//proton transport	gi|225543206|ref|NM_175406.3|
242521	-2.71417	-1.10801	1.60616	2.73248e-11	4.05607e-10	Klhl9	kelch-like 9 (Drosophila)	GO:0005575//cellular_component	GO:0003674//molecular_function;GO:0005515//protein binding	GO:0008150//biological_process	gi|124244067|ref|NM_172871.2|
269338	-1.28809	-2.4942	-1.2061	3.66502e-06	3.08938e-05	Vps39	vacuolar protein sorting 39 (yeast)	GO:0005737//cytoplasm;GO:0005764//lysosome;GO:0005768//endosome;GO:0016020//membrane	GO:0005083//small GTPase regulator activity;GO:0005515//protein binding	GO:0006810//transport;GO:0015031//protein transport	gi|227908855|ref|NR_027618.1|
269951	-1.0717	-2.43034	-1.35863	1.65199e-12	2.86847e-11	Idh2	isocitrate dehydrogenase 2 (NADP+), mitochondrial	GO:0005739//mitochondrion;GO:0005743//mitochondrial inner membrane	GO:0000287//magnesium ion binding;GO:0004450//isocitrate dehydrogenase (NADP+) activity;GO:0016491//oxidoreductase activity;GO:0016616//oxidoreductase activity, acting on the CH-OH group of donors, NAD or NADP as acceptor;GO:0046872//metal ion binding;GO:0051287//NAD or NADH binding	GO:0006097//glyoxylate cycle;GO:0006099//tricarboxylic acid cycle;GO:0006102//isocitrate metabolic process;GO:0006950//response to stress;GO:0055114//oxidation reduction	gi|225579032|ref|NM_173011.2|
319352	-3.24269	-1.39232	1.85037	1.17545e-10	1.61668e-09	C530028O21Rik	RIKEN cDNA C530028O21 gene	GO:0005575//cellular_component;GO:0016020//membrane;GO:0016021//integral to membrane	GO:0003674//molecular_function	GO:0008150//biological_process	gi|225543539|ref|NM_175696.4|
320091	1.71308	3.19091	1.47782	8.84224e-11	1.23003e-09	Ano4	anoctamin 4	GO:0005575//cellular_component;GO:0016020//membrane;GO:0016021//integral to membrane;GO:0034707//chloride channel complex	GO:0003674//molecular_function;GO:0005216//ion channel activity;GO:0005254//chloride channel activity	GO:0006810//transport;GO:0006811//ion transport;GO:0008150//biological_process	gi|52546978|ref|NM_178773.4|
328830	-1.2501	-2.4606	-1.2105	9.40808e-05	0.000610747	A530064D06Rik	RIKEN cDNA A530064D06 gene	GO:0005575//cellular_component	GO:0003674//molecular_function;GO:0004872//receptor activity	GO:0008150//biological_process	gi|165905564|ref|NM_178796.6|
329416	-1.41276	-3.81573	-2.40296	9.3233e-05	0.00060589	Nostrin	nitric oxide synthase trafficker	GO:0005634//nucleus;GO:0005737//cytoplasm;GO:0005886//plasma membrane;GO:0016020//membrane;GO:0031410//cytoplasmic vesicle	GO:0003677//DNA binding;GO:0005515//protein binding;GO:0016564//transcription repressor activity	GO:0006897//endocytosis;GO:0045892//negative regulation of transcription, DNA-dependent	gi|225007626|ref|NM_181547.3|
353502	-2.45426	-1.24511	1.20915	9.09022e-06	7.1755e-05	Hcfc1r1	host cell factor C1 regulator 1 (XPO1-dependent)	GO:0005575//cellular_component;GO:0005634//nucleus;GO:0005737//cytoplasm	GO:0003674//molecular_function	GO:0008150//biological_process	gi|32451499|ref|NM_181821.1|
381269	1.91198	3.18285	1.27088	2.64264e-07	2.59196e-06	Mreg	melanoregulin	GO:0005886//plasma membrane;GO:0016020//membrane	-	GO:0030318//melanocyte differentiation;GO:0042640//anagen;GO:0043473//pigmentation;GO:0048066//pigmentation during development	gi|237858615|ref|NM_001005423.2|
382062	-2.86478	-1.15303	1.71174	2.50352e-07	2.46744e-06	AB124611	cDNA sequence AB124611	GO:0005575//cellular_component;GO:0016020//membrane;GO:0016021//integral to membrane	GO:0003674//molecular_function	GO:0008150//biological_process	gi|45504366|ref|NM_206536.1|
545030	-1.47373	-2.61143	-1.1377	2.35332e-06	2.03586e-05	Wdfy4	WD repeat and FYVE domain containing 4	GO:0005575//cellular_component	GO:0003674//molecular_function	GO:0008150//biological_process	gi|225637484|ref|NM_001146022.1|
654820	2.35558	3.81629	1.4607	4.60276e-07	4.38722e-06	G530011O06Rik	RIKEN cDNA G530011O06 gene	GO:0005575//cellular_component	GO:0003674//molecular_function	GO:0008150//biological_process	gi|262073059|ref|NR_029457.1|
100047762	-3.34947	-2.17785	1.17162	9.44546e-05	0.000612847	LOC100047762	similar to Aspartate aminotransferase, cytoplasmic (Transaminase A) (Glutamate oxaloacetate transaminase 1)	-	-	-	gi|149270684|ref|XM_001478835.1|
100048513	1.33336	2.76688	1.43351	7.45626e-13	1.39413e-11	LOC100048513	similar to purine-selective Na+ nucleoside cotransporter	-	-	-	gi|149249606|ref|XM_001480396.1|
gi|271398066|ref|NM_134116.5|	-2.11951	-1.05732	1.06219	1.3323e-10	1.82621e-09	-	-	-	-	-	gi|271398066|ref|NM_134116.5|
gi|291291015|ref|NM_011528.4|	-1.14681	-2.14991	-1.00311	1.1423e-31	5.24683e-30	-	-	-	-	-	gi|291291015|ref|NM_011528.4|
gi|291575143|ref|NM_010548.2|	7.03063	9.11846	2.08783	0	0	-	-	-	-	-	gi|291575143|ref|NM_010548.2|
gi|293629256|ref|NM_001177351.1|	2.23018	1.18666	-1.04352	3.18494e-20	1.12044e-18	-	-	-	-	-	gi|293629256|ref|NM_001177351.1|
gi|294459978|ref|NM_172734.3|	2.49694	4.01342	1.51648	6.31632e-06	5.1289e-05	-	-	-	-	-	gi|294459978|ref|NM_172734.3|

## Sheet: downregulate
Gene	McvsM28	McvsM90	M28vsM90	Symbol	Description	GO Component	GO Function	GO Process
11501	-2.52102	-1.18299	1.33803	Adam8	a disintegrin and metallopeptidase domain 8	GO:0005886//plasma membrane;GO:0016020//membrane;GO:0016021//integral to membrane
11772	-2.24357	-1.13029	1.11328	Ap2a2	adaptor protein complex AP-2, alpha 2 subunit	GO:0005886//plasma membrane;GO:0005905//coated pit;GO:0016020//membrane;GO:0030117//membrane coat;GO:0030131//clathrin adaptor complex;GO:0030141//secretory granule
12192	-3.16756	-2.15758	1.00998	Zfp36l1	zinc finger protein 36, C3H type-like 1	GO:0005634//nucleus;GO:0005737//cytoplasm;GO:0005829//cytosol
12764	-3.15268	-1.94869	1.20399	Cmas	cytidine monophospho-N-acetylneuraminic acid synthetase	GO:0005634//nucleus
12767	-2.96929	-1.73093	1.23836	Cxcr4	chemokine (C-X-C motif) receptor 4	GO:0005768//endosome;GO:0005886//plasma membrane;GO:0016020//membrane;GO:0016021//integral to membrane;GO:0030426//growth cone
16154	-2.48102	-1.17293	1.30809	Il10ra	interleukin 10 receptor, alpha	GO:0005737//cytoplasm;GO:0016020//membrane;GO:0016021//integral to membrane
16889	-2.81772	-1.72696	1.09075	LIPA	lysosomal acid lipase A	GO:0005764//lysosome	GO:0004771//sterol esterase activity;GO:0016298//lipase activity;GO:0016787//hydrolase activity
19221	-2.40444	-1.04644	1.358	Ptgfrn	prostaglandin F2 receptor negative regulator	GO:0005783//endoplasmic reticulum;GO:0005794//Golgi apparatus;GO:0016020//membrane;GO:0016021//integral to membrane
19414	-3.58788	-2.0886	1.49928	RASA3	RAS p21 protein activator 3	GO:0005622//intracellular	GO:0005096//GTPase activator activity;GO:0046872//metal ion binding
21682	-3.0413	-1.54093	1.50037	TEC	tec protein tyrosine kinase	GO:0005737//cytoplasm	GO:0000166//nucleotide binding;GO:0004672//protein kinase activity;GO:0004713//protein tyrosine kinase activity;GO:0004715//non-membrane spanning protein tyrosine kinase activity;GO:0005515//protein binding;GO:0005524//ATP binding;GO:0016301//kinase activity;GO:0016740//transferase activity;GO:0046872//metal ion binding
24100	-3.0413	-1.44978	1.59152	Tpra1	transmembrane protein, adipocyte asscociated 1	GO:0016020//membrane;GO:0016021//integral to membrane
26384	-2.79183	-1.54255	1.24928	Gnpda1	glucosamine-6-phosphate deaminase 1	GO:0005737//cytoplasm
54607	-3.8337	-2.51221	1.32149	Socs6	suppressor of cytokine signaling 6	GO:0005575//cellular_component
56338	-2.37105	-1.31686	1.05419	Txnip	thioredoxin interacting protein	GO:0005634//nucleus;GO:0005737//cytoplasm;GO:0005737//cytoplasm;GO:0005758//mitochondrial intermembrane space
66155	-2.37013	-1.08933	1.28079	Ufc1	ubiquitin-fold modifier conjugating enzyme 1	GO:0005575//cellular_component
66834	-2.65497	-1.35749	1.29747	Acot13	acyl-CoA thioesterase 13	GO:0005737//cytoplasm;GO:0005739//mitochondrion
66853	-2.07144	-1.01986	1.05159	Pnpla2	patatin-like phospholipase domain containing 2	GO:0005811//lipid particle;GO:0005829//cytosol;GO:0005886//plasma membrane;GO:0016020//membrane;GO:0016021//integral to membrane
68375	-2.0994	-1.02226	1.07714	Ndufa8	NADH dehydrogenase (ubiquinone) 1 alpha subcomplex, 8	GO:0005739//mitochondrion;GO:0005743//mitochondrial inner membrane;GO:0070469//respiratory chain
72043	-3.00468	-1.08237	1.92231	Sulf2	sulfatase 2	GO:0005615//extracellular space;GO:0005783//endoplasmic reticulum;GO:0005794//Golgi apparatus;GO:0009986//cell surface
72519	-3.74245	-1.94056	1.80188	Tmem55a	transmembrane protein 55A	GO:0005575//cellular_component;GO:0005764//lysosome;GO:0005768//endosome;GO:0016020//membrane;GO:0016021//integral to membrane
74048	-2.35099	-1.29384	1.05716	4632428N05Rik	RIKEN cDNA 4632428N05 gene	GO:0005575//cellular_component;GO:0016020//membrane;GO:0016021//integral to membrane
74136	-3.19671	-2.02941	1.1673	Sec14l1	SEC14-like 1 (S. cerevisiae)	GO:0005575//cellular_component
75620	-2.75866	-1.19688	1.56177	2810422J05Rik	RIKEN cDNA 2810422J05 gene	GO:0005575//cellular_component
76308	-2.26871	-1.08237	1.18634	Rab1b	RAB1B, member RAS oncogene family	GO:0005737//cytoplasm;GO:0005739//mitochondrion;GO:0016020//membrane
117198	-3.35718	-1.23306	2.12412	Ivns1abp	influenza virus NS1A binding protein	GO:0005575//cellular_component;GO:0005634//nucleus;GO:0005737//cytoplasm;GO:0005856//cytoskeleton
209011	-3.04836	-1.00445	2.04392	Sirt7	sirtuin 7 (silent mating type information regulation 2, homolog) 7 (S. cerevisiae)	GO:0005634//nucleus;GO:0005737//cytoplasm
223433	-3.68883	-1.96432	1.72451	Fam105a	family with sequence similarity 105, member A	GO:0005575//cellular_component
224109	-2.63166	-1.41844	1.21322	Lrrc33	leucine rich repeat containing 33	GO:0005575//cellular_component;GO:0016020//membrane;GO:0016021//integral to membrane
227059	-3.11118	-1.09326	2.01792	Slc39a10	solute carrier family 39 (zinc transporter), member 10	GO:0005575//cellular_component;GO:0016020//membrane;GO:0016021//integral to membrane
227753	-2.23937	-1.14516	1.09421	Gsn	gelsolin	GO:0005576//extracellular region;GO:0005615//extracellular space;GO:0005737//cytoplasm;GO:0005856//cytoskeleton;GO:0030027//lamellipodium;GO:0043234//protein complex;GO:0048471//perinuclear region of cytoplasm
231871	-3.62574	-2.62317	1.00257	Daglb	diacylglycerol lipase, beta	GO:0005886//plasma membrane;GO:0016020//membrane;GO:0016021//integral to membrane
242341	-2.1945	-1.01505	1.17945	Atp6v0d2	ATPase, H+ transporting, lysosomal V0 subunit D2	GO:0005768//endosome;GO:0005769//early endosome;GO:0033177//proton-transporting two-sector ATPase complex, proton-transporting domain;GO:0033179//proton-transporting V-type ATPase, V0 domain
242521	-2.71417	-1.10801	1.60616	Klhl9	kelch-like 9 (Drosophila)	GO:0005575//cellular_component
319352	-3.24269	-1.39232	1.85038	C530028O21Rik	RIKEN cDNA C530028O21 gene	GO:0005575//cellular_component;GO:0016020//membrane;GO:0016021//integral to membrane
353502	-2.45426	-1.24511	1.20915	Hcfc1r1	host cell factor C1 regulator 1 (XPO1-dependent)	GO:0005575//cellular_component;GO:0005634//nucleus;GO:0005737//cytoplasm
382062	-2.86478	-1.15303	1.71174	AB124611	cDNA sequence AB124611	GO:0005575//cellular_component;GO:0016020//membrane;GO:0016021//integral to membrane
100047762	-3.34947	-2.17785	1.17162	LOC100047762	similar to Aspartate aminotransferase, cytoplasmic (Transaminase A) (Glutamate oxaloacetate transaminase 1)	-
gi|271398066|ref|NM_134116.5|	-2.11951	-1.05732	1.06219	-	-	-

## Sheet: upregulate
Gene	pathway	McvsM28	McvsM90	M28vsM90	P-Value	FDR	Symbol	Description	GO Component	GO Function	GO Process	transcriptID
11433	Lysosome	2.55287	3.55324	1.00038	5.82e-12	9.37e-11	Acp5	acid phosphatase 5, tartrate resistant	GO:0005615//extracellular space;GO:0005764//lysosome;GO:0005764//lysosome	GO:0003993//acid phosphatase activity;GO:0003993//acid phosphatase activity;GO:0003993//acid phosphatase activity;GO:0016787//hydrolase activity;GO:0046872//metal ion binding	GO:0007162//negative regulation of cell adhesion;GO:0016311//dephosphorylation;GO:0030335//positive regulation of cell migration;GO:0032496//response to lipopolysaccharide;GO:0032691//negative regulation of interleukin-1 beta production;GO:0032695//negative regulation of interleukin-12 production;GO:0032720//negative regulation of tumor necrosis factor production;GO:0032929//negative regulation o…
12369	Apoptosis	2.51906	4.0169	1.49783	0	0	Casp7	caspase 7	GO:0005625//soluble fraction;GO:0005737//cytoplasm;GO:0005792//microsome;GO:0005829//cytosol	GO:0004197//cysteine-type endopeptidase activity;GO:0008233//peptidase activity;GO:0008233//peptidase activity;GO:0008234//cysteine-type peptidase activity;GO:0016787//hydrolase activity	GO:0001836//release of cytochrome c from mitochondria;GO:0006508//proteolysis;GO:0006508//proteolysis;GO:0006915//apoptosis;GO:0006917//induction of apoptosis;GO:0006917//induction of apoptosis;GO:0007507//heart development;GO:0009411//response to UV;GO:0042981//regulation of apoptosis
13559	TGF-beta signaling pathway	1.34516	2.48768	1.14252	2.54e-07	2.49e-06	E2f5	E2F transcription factor 5	GO:0005634//nucleus;GO:0005634//nucleus;GO:0005635//nuclear envelope;GO:0005667//transcription factor complex;GO:0005737//cytoplasm;GO:0016528//sarcoplasm	GO:0003677//DNA binding;GO:0003700//transcription factor activity;GO:0005515//protein binding;GO:0005515//protein binding;GO:0043565//sequence-specific DNA binding	GO:0000082//G1/S transition of mitotic cell cycle;GO:0006350//transcription;GO:0006355//regulation of transcription, DNA-dependent;GO:0009887//organ morphogenesis;GO:0045449//regulation of transcription;GO:0051726//regulation of cell cycle
14042	Metabolic pathways	2.23272	3.6033	1.37058	5.53e-14	1.39e-12	Ext1	exostoses (multiple) 1	GO:0005783//endoplasmic reticulum;GO:0005794//Golgi apparatus;GO:0016020//membrane;GO:0016021//integral to membrane;GO:0030176//integral to endoplasmic reticulum membrane;GO:0031227//intrinsic to endoplasmic reticulum membrane	GO:0016740//transferase activity;GO:0016757//transferase activity, transferring glycosyl groups;GO:0016758//transferase activity, transferring hexosyl groups;GO:0050508//glucuronosyl-N-acetylglucosaminyl-proteoglycan 4-alpha-N-acetylglucosaminyltransferase activity;GO:0050509//N-acetylglucosaminyl-proteoglycan 4-beta-glucuronosyltransferase activity	GO:0007369//gastrulation;GO:0007411//axon guidance;GO:0007411//axon guidance;GO:0007420//brain development;GO:0007492//endoderm development;GO:0007498//mesoderm development;GO:0015012//heparan sulfate proteoglycan biosynthetic process;GO:0021772//olfactory bulb development
14066	Complement and coagulation cascades	3.94646	5.61282	1.66636	0	0	F3	coagulation factor III	GO:0005615//extracellular space;GO:0005737//cytoplasm;GO:0009986//cell surface;GO:0016020//membrane;GO:0016021//integral to membrane	GO:0002020//protease binding	GO:0007596//blood coagulation;GO:0014911//positive regulation of smooth muscle cell migration
14081	Peroxisome,Fatty acid metabolism	1.87758	2.93127	1.05369	3.63e-13	7.52e-12	Acsl1	acyl-CoA synthetase long-chain family member 1	GO:0005625//soluble fraction;GO:0005739//mitochondrion;GO:0005741//mitochondrial outer membrane;GO:0005777//peroxisome;GO:0005783//endoplasmic reticulum;GO:0005792//microsome;GO:0005886//plasma membrane;GO:0016020//membrane;GO:0016021//integral to membrane	GO:0000166//nucleotide binding;GO:0003824//catalytic activity;GO:0004467//long-chain-fatty-acid-CoA ligase activity;GO:0005524//ATP binding;GO:0016874//ligase activity;GO:0043758//acetate-CoA ligase (ADP-forming) activity	GO:0006629//lipid metabolic process;GO:0006631//fatty acid metabolic process;GO:0006641//triglyceride metabolic process;GO:0008152//metabolic process;GO:0010033//response to organic substance;GO:0015908//fatty acid transport;GO:0042178//xenobiotic catabolic process
14579		4.86666	6.35755	1.49089	0	0	Gem	GTP binding protein (gene overexpressed in skeletal muscle)	GO:0005886//plasma membrane;GO:0016020//membrane	GO:0000166//nucleotide binding;GO:0003924//GTPase activity;GO:0005525//GTP binding	GO:0007165//signal transduction;GO:0007264//small GTPase mediated signal transduction
14583	Amino sugar and nucleotide sugar metabolism	1.22712	2.4062	1.17908	2.1e-11	3.19e-10	Gfpt1	glutamine fructose-6-phosphate transaminase 1	GO:0005625//soluble fraction;GO:0005737//cytoplasm	GO:0004360//glutamine-fructose-6-phosphate transaminase (isomerizing) activity;GO:0005529//sugar binding;GO:0008483//transaminase activity;GO:0016597//amino acid binding;GO:0016740//transferase activity	GO:0005975//carbohydrate metabolic process;GO:0006002//fructose 6-phosphate metabolic process;GO:0006042//glucosamine biosynthetic process;GO:0006047//UDP-N-acetylglucosamine metabolic process;GO:0006541//glutamine metabolic process;GO:0008152//metabolic process;GO:0016051//carbohydrate biosynthetic process;GO:0045719//negative regulation of glycogen biosynthetic process;GO:0051289//protein homot…
14968	Antigen processing and presentation	1.01329	2.50875	1.49547	1.71e-12	2.97e-11	H2-Ea	histocompatibility 2, class II antigen E alpha	GO:0005764//lysosome;GO:0005886//plasma membrane;GO:0009897//external side of plasma membrane;GO:0016020//membrane;GO:0016021//integral to membrane;GO:0042613//MHC class II protein complex	-	GO:0002504//antigen processing and presentation of peptide or polysaccharide antigen via MHC class II;GO:0006952//defense response;GO:0006955//immune response;GO:0016064//immunoglobulin mediated immune response;GO:0016064//immunoglobulin mediated immune response;GO:0019882//antigen processing and presentation;GO:0019886//antigen processing and presentation of exogenous peptide antigen via MHC cla…
15982		1.27481	2.69407	1.41925	0	0	Ifrd1	interferon-related developmental regulator 1	GO:0005634//nucleus	GO:0005488//binding	GO:0007275//multicellular organismal development;GO:0007527//adult somatic muscle development;GO:0030154//cell differentiation;GO:0042692//muscle cell differentiation
16648		1.70612	3.14673	1.4406	1.21e-13	2.88e-12	Kpna3	karyopherin (importin) alpha 3	GO:0005634//nucleus;GO:0005643//nuclear pore;GO:0005737//cytoplasm	GO:0005488//binding;GO:0008022//protein C-terminus binding;GO:0008565//protein transporter activity	GO:0006606//protein import into nucleus;GO:0006810//transport;GO:0006886//intracellular protein transport;GO:0015031//protein transport
17357	Fc gamma R-mediated phagocytosis	4.39838	5.48307	1.08469	3.51e-11	5.13e-10	Marcksl1	MARCKS-like 1	-	GO:0005516//calmodulin binding	GO:0008284//positive regulation of cell proliferation;GO:0016192//vesicle-mediated transport
17470		1.47244	2.82472	1.35228	3.08e-13	6.53e-12	Cd200	CD200 antigen	GO:0005886//plasma membrane;GO:0016020//membrane;GO:0016021//integral to membrane	GO:0005515//protein binding	-
17474		1.0334	2.42775	1.39435	5.55e-12	8.95e-11	Clec4d	C-type lectin domain family 4, member d	GO:0016020//membrane;GO:0016021//integral to membrane	GO:0004872//receptor activity;GO:0005488//binding;GO:0005529//sugar binding	GO:0045087//innate immune response
19073		1.49324	3.17536	1.68212	0	0	Srgn	serglycin	GO:0000139//Golgi membrane;GO:0005576//extracellular region;GO:0005794//Golgi apparatus;GO:0042588//zymogen granule;GO:0042629//mast cell granule	GO:0005515//protein binding;GO:0005518//collagen binding	GO:0006915//apoptosis;GO:0031214//biomineral formation;GO:0033364//mast cell secretory granule organization;GO:0033371//T cell secretory granule organization;GO:0033373//maintenance of protease location in mast cell secretory granule;GO:0033382//maintenance of granzyme B location in T cell secretory granule;GO:0050710//negative regulation of cytokine secretion;GO:0051605//protein maturation by pe…
20308	Cytokine-cytokine receptor interaction/Chemokine signaling pathway	1.27482	2.33717	1.06235	1.94e-11	2.96e-10	Ccl9	chemokine (C-C motif) ligand 9	GO:0005576//extracellular region;GO:0005615//extracellular space	GO:0005125//cytokine activity;GO:0008009//chemokine activity	GO:0006935//chemotaxis;GO:0006955//immune response
20525	Renal cell carcinoma/Pathways in cancer/Adipocytokine signaling pathway	3.20312	4.52045	1.31733	2.69e-14	7.25e-13	Slc2a1	solute carrier family 2 (facilitated glucose transporter), member 1	GO:0005622//intracellular;GO:0005737//cytoplasm;GO:0005886//plasma membrane;GO:0005901//caveola;GO:0005911//cell-cell junction;GO:0016020//membrane;GO:0016021//integral to membrane;GO:0016323//basolateral plasma membrane	GO:0005215//transporter activity;GO:0005355//glucose transmembrane transporter activity;GO:0005515//protein binding;GO:0005515//protein binding;GO:0019900//kinase binding;GO:0022891//substrate-specific transmembrane transporter activity;GO:0033300//dehydroascorbic acid transporter activity;GO:0042910//xenobiotic transporter activity;GO:0055056//D-glucose transmembrane transporter activity	GO:0006810//transport;GO:0008643//carbohydrate transport;GO:0015758//glucose transport;GO:0042908//xenobiotic transport;GO:0055085//transmembrane transport;GO:0070837//dehydroascorbic acid transport
20620		2.04441	3.16748	1.12307	7.48e-14	1.84e-12	Plk2	polo-like kinase 2 (Drosophila)	-	GO:0000166//nucleotide binding;GO:0004672//protein kinase activity;GO:0004674//protein serine/threonine kinase activity;GO:0005515//protein binding;GO:0005524//ATP binding;GO:0016301//kinase activity;GO:0016740//transferase activity;GO:0042801//polo kinase kinase activity	GO:0000278//mitotic cell cycle;GO:0006468//protein amino acid phosphorylation
20969	Cell adhesion molecules (CAMs)	2.34194	3.4134	1.07146	4.02e-13	8.15e-12	Sdc1	syndecan 1	GO:0001931//uropod;GO:0009986//cell surface;GO:0016020//membrane;GO:0016021//integral to membrane;GO:0043234//protein complex	GO:0001948//glycoprotein binding;GO:0005515//protein binding;GO:0008092//cytoskeletal protein binding	GO:0048627//myoblast development;GO:0060070//Wnt receptor signaling pathway through beta-catenin
21929	NOD-like receptor signaling pathway	1.7621	4.50418	2.74208	0	0	Tnfaip3	tumor necrosis factor, alpha-induced protein 3	GO:0005634//nucleus;GO:0005737//cytoplasm	GO:0003677//DNA binding;GO:0005515//protein binding;GO:0008233//peptidase activity;GO:0008234//cysteine-type peptidase activity;GO:0008270//zinc ion binding;GO:0016787//hydrolase activity;GO:0046872//metal ion binding	GO:0006915//apoptosis
22339	Renal cell carcinoma/Pathways in cancer/Cytokine-cytokine receptor interaction	2.10474	3.8521	1.74735	0	0	Vegfa	vascular endothelial growth factor A	GO:0005576//extracellular region;GO:0005604//basement membrane;GO:0005615//extracellular space;GO:0005615//extracellular space;GO:0005737//cytoplasm;GO:0005886//plasma membrane;GO:0016020//membrane;GO:0031988//membrane-bounded vesicle	GO:0005515//protein binding;GO:0008083//growth factor activity;GO:0008201//heparin binding;GO:0042803//protein homodimerization activity;GO:0046982//protein heterodimerization activity	GO:0001525//angiogenesis;GO:0001525//angiogenesis;GO:0001525//angiogenesis;GO:0001525//angiogenesis;GO:0001541//ovarian follicle development;GO:0001568//blood vessel development;GO:0001569//patterning of blood vessels;GO:0001666//response to hypoxia;GO:0001701//in utero embryonic development;GO:0001822//kidney development;GO:0001938//positive regulation of endothelial cell proliferation;GO:000194…
27049		1.3165	2.70935	1.39285	2.89e-13	6.15e-12	Etv3	ets variant gene 3	GO:0005634//nucleus;GO:0017053//transcriptional repressor complex	GO:0003677//DNA binding;GO:0003700//transcription factor activity;GO:0005515//protein binding;GO:0016564//transcription repressor activity;GO:0043565//sequence-specific DNA binding	GO:0000122//negative regulation of transcription from RNA polymerase II promoter;GO:0006350//transcription;GO:0006355//regulation of transcription, DNA-dependent;GO:0045449//regulation of transcription
54483	NOD-like receptor signaling pathway	3.52961	5.96733	2.43772	2.48e-13	5.36e-12	Mefv	Mediterranean fever	GO:0005575//cellular_component;GO:0005622//intracellular;GO:0005737//cytoplasm;GO:0005856//cytoskeleton;GO:0005874//microtubule	GO:0003779//actin binding;GO:0005515//protein binding;GO:0008270//zinc ion binding;GO:0046872//metal ion binding	GO:0006954//inflammatory response;GO:0008150//biological_process
54711		2.20871	3.49639	1.28767	6.04e-13	1.16e-11	Plagl2	pleiomorphic adenoma gene-like 2	GO:0005634//nucleus	GO:0003674//molecular_function	GO:0006917//induction of apoptosis;GO:0045944//positive regulation of transcription from RNA polymerase II promoter
56312		1.20988	2.83096	1.62109	1.52e-13	3.47e-12	Nupr1	nuclear protein 1	GO:0005575//cellular_component;GO:0005634//nucleus	GO:0003674//molecular_function	GO:0002526//acute inflammatory response;GO:0009636//response to toxin;GO:0042771//DNA damage response, signal transduction by p53 class mediator resulting in induction of apoptosis;GO:0043065//positive regulation of apoptosis;GO:0048147//negative regulation of fibroblast proliferation
58250	Sulfur metabolism/Glycosaminoglycan biosynthesis - chondroitin sulfate	2.52522	3.98251	1.45729	1.55e-13	3.51e-12	Chst11	carbohydrate sulfotransferase 11	GO:0005794//Golgi apparatus;GO:0016020//membrane;GO:0016021//integral to membrane	GO:0008146//sulfotransferase activity;GO:0016740//transferase activity;GO:0047756//chondroitin 4-sulfotransferase activity	GO:0002063//chondrocyte development;GO:0005975//carbohydrate metabolic process;GO:0007585//respiratory gaseous exchange;GO:0009791//post-embryonic development;GO:0016051//carbohydrate biosynthetic process;GO:0030204//chondroitin sulfate metabolic process;GO:0030206//chondroitin sulfate biosynthetic process;GO:0030326//embryonic limb morphogenesis;GO:0030512//negative regulation of transforming gr…
67702		2.1567	3.58401	1.42731	2.24e-11	3.38e-10	Rnf149	ring finger protein 149	GO:0005575//cellular_component;GO:0016020//membrane;GO:0016021//integral to membrane	GO:0003674//molecular_function;GO:0005515//protein binding;GO:0008270//zinc ion binding;GO:0016874//ligase activity;GO:0046872//metal ion binding	GO:0008150//biological_process
68567		2.3592	3.38846	1.02926	0.000141967	0.000895811	Cgref1	cell growth regulator with EF hand domain 1	GO:0005575//cellular_component;GO:0005576//extracellular region	GO:0003674//molecular_function;GO:0005515//protein binding	GO:0007049//cell cycle;GO:0007050//cell cycle arrest;GO:0007155//cell adhesion;GO:0030308//negative regulation of cell growth
70097	Neurotrophin signaling pathway	1.01145	2.73487	1.72342	0	0	Sash1	SAM and SH3 domain containing 1	GO:0005575//cellular_component	GO:0003674//molecular_function	GO:0008150//biological_process
71934	Nitrogen metabolism	1.72354	2.99482	1.27128	4.01e-13	8.16e-12	Car13	carbonic anhydrase 13	-	GO:0004089//carbonate dehydratase activity;GO:0008270//zinc ion binding;GO:0016829//lyase activity;GO:0046872//metal ion binding	GO:0006730//one-carbon metabolic process
72230		3.2114	4.49905	1.28765	4.45e-05	0.000309441	Zfp558	zinc finger protein 558	GO:0005575//cellular_component	GO:0003674//molecular_function	GO:0008150//biological_process
74190		2.53441	4.25126	1.71685	0	0	1200009I06Rik	RIKEN cDNA 1200009I06 gene	GO:0005575//cellular_component	GO:0003674//molecular_function	GO:0008150//biological_process
76220		2.03995	3.25239	1.21244	0.000109817	0.000706871	6530402F18Rik	RIKEN cDNA 6530402F18 gene	GO:0005575//cellular_component	GO:0003674//molecular_function	GO:0008150//biological_process
112407	Renal cell carcinoma/Pathways in cancer	4.33985	5.39832	1.05847	1.68e-06	1.48e-05	Egln3	EGL nine homolog 3 (C. elegans)	GO:0005634//nucleus;GO:0005737//cytoplasm	GO:0005506//iron ion binding;GO:0016491//oxidoreductase activity;GO:0016702//oxidoreductase activity, acting on single donors with incorporation of molecular oxygen, incorporation of two atoms of oxygen;GO:0016705//oxidoreductase activity, acting on paired donors, with incorporation or reduction of molecular oxygen;GO:0031418//L-ascorbic acid binding;GO:0046872//metal ion binding	GO:0001666//response to hypoxia;GO:0006915//apoptosis;GO:0042127//regulation of cell proliferation;GO:0055114//oxidation reduction
114715	Jak-STAT signaling pathway	2.34219	3.363	1.02081	6.72e-09	7.93e-08	Spred1	sprouty protein with EVH-1 domain 1, related sequence	GO:0005634//nucleus;GO:0005886//plasma membrane;GO:0016020//membrane	GO:0005173//stem cell factor receptor binding;GO:0005515//protein binding	GO:0000188//inactivation of MAPK activity;GO:0007275//multicellular organismal development;GO:0009966//regulation of signal transduction
170942		1.69769	3.98126	2.28357	1.14e-12	2.08e-11	Erdr1	erythroid differentiation regulator 1	GO:0005575//cellular_component	GO:0003674//molecular_function	GO:0008150//biological_process
208846	Wnt signaling pathway	2.11561	3.18701	1.0714	5.46e-13	1.06e-11	Daam1	dishevelled associated activator of morphogenesis 1	GO:0005737//cytoplasm	GO:0003779//actin binding	GO:0016043//cellular component organization;GO:0030036//actin cytoskeleton organization
223775		2.16393	3.95375	1.78982	0	0	Pim3	proviral integration site 3	-	GO:0000166//nucleotide binding;GO:0004672//protein kinase activity;GO:0004674//protein serine/threonine kinase activity;GO:0005524//ATP binding;GO:0016301//kinase activity;GO:0016740//transferase activity	GO:0006468//protein amino acid phosphorylation;GO:0007049//cell cycle;GO:0016572//histone phosphorylation;GO:0046777//protein amino acid autophosphorylation
230752		1.58496	3.07964	1.49468	4.83e-09	5.8e-08	Fam176b	family with sequence similarity 176, member B	GO:0005575//cellular_component;GO:0016020//membrane;GO:0016021//integral to membrane	GO:0005515//protein binding	GO:0008150//biological_process
320091		1.71308	3.19091	1.47782	8.84e-11	1.23e-09	Ano4	anoctamin 4	GO:0005575//cellular_component;GO:0016020//membrane;GO:0016021//integral to membrane;GO:0034707//chloride channel complex	GO:0003674//molecular_function;GO:0005216//ion channel activity;GO:0005254//chloride channel activity	GO:0006810//transport;GO:0006811//ion transport;GO:0008150//biological_process
381269		1.91198	3.18285	1.27088	2.64e-07	2.59e-06	Mreg	melanoregulin	GO:0005886//plasma membrane;GO:0016020//membrane	-	GO:0030318//melanocyte differentiation;GO:0042640//anagen;GO:0043473//pigmentation;GO:0048066//pigmentation during development
654820		2.35558	3.81629	1.4607	4.6e-07	4.39e-06	G530011O06Rik	RIKEN cDNA G530011O06 gene	GO:0005575//cellular_component	GO:0003674//molecular_function	GO:0008150//biological_process
100048513		1.33336	2.76688	1.43351	7.46e-13	1.39e-11	LOC100048513	similar to purine-selective Na+ nucleoside cotransporter	-	-	-
gi|294459978|ref|NM_172734.3|		2.49694	4.01342	1.51648	6.32e-06	5.13e-05	-	-	-	-	-
