# Supplementary material for: Deep-Sequencing Analysis of the Mouse Transcriptome Response to Infection with Brucella melitensis Strains of Differing Virulence
Source: PLoS One. 2011 Dec 28;6(12):e28485. doi: 10.1371/journal.pone.0028485 (PMC3247208; doi:10.1371/journal.pone.0028485)
Supplement: Table S5 — Pathway enrichment analysis. (XLSX) [file pone.0028485.s008.xlsx]

## Sheet: McvsM28
2. McvsM28
Number	Pathway	DEGs with pathway annotation (1419)	All genes with pathway annotation (10697)	Pvalue	Qvalue	Pathway ID
1	Metabolic pathways	255 (17.97%)	1290 (12.06%)	1.83034e-12	3.44105e-10	ko01100
2	Lysosome	49 (3.45%)	138 (1.29%)	2.09058e-11	1.96514e-09	ko04142
3	NOD-like receptor signaling pathway	27 (1.9%)	65 (0.61%)	1.46834e-08	9.20159e-07	ko04621
4	Valine, leucine and isoleucine degradation	21 (1.48%)	49 (0.46%)	3.12327e-07	1.46794e-05	ko00280
5	Toll-like receptor signaling pathway	31 (2.18%)	104 (0.97%)	7.40536e-06	0.000278441	ko04620
6	Fatty acid metabolism	19 (1.34%)	51 (0.48%)	1.35691e-05	0.000425164	ko00071
7	RIG-I-like receptor signaling pathway	23 (1.62%)	70 (0.65%)	1.94455e-05	0.000460339	ko04622
8	N-Glycan biosynthesis	18 (1.27%)	48 (0.45%)	2.05393e-05	0.000460339	ko00510
9	Amino sugar and nucleotide sugar metabolism	17 (1.2%)	44 (0.41%)	2.20375e-05	0.000460339	ko00520
10	Apoptosis	28 (1.97%)	95 (0.89%)	2.54433e-05	0.000478333	ko04210
11	Other glycan degradation	9 (0.63%)	16 (0.15%)	5.89815e-05	0.00100805	ko00511
12	Propanoate metabolism	13 (0.92%)	31 (0.29%)	7.52568e-05	0.00108833	ko00640
13	Citrate cycle (TCA cycle)	13 (0.92%)	31 (0.29%)	7.52568e-05	0.00108833	ko00020
14	Fatty acid elongation in mitochondria	6 (0.42%)	8 (0.07%)	0.000118906	0.00159673	ko00062
15	Lysine degradation	15 (1.06%)	42 (0.39%)	0.000189074	0.00236973	ko00310
16	Cytosolic DNA-sensing pathway	18 (1.27%)	58 (0.54%)	0.000342178	0.00368673	ko04623
17	Chemokine signaling pathway	46 (3.24%)	210 (1.96%)	0.000342297	0.00368673	ko04062
18	Endocytosis	48 (3.38%)	222 (2.08%)	0.000352985	0.00368673	ko04144
19	Adipocytokine signaling pathway	21 (1.48%)	74 (0.69%)	0.00044854	0.00443819	ko04920
20	Cell cycle	36 (2.54%)	160 (1.5%)	0.000866823	0.00814814	ko04110
21	Phosphatidylinositol signaling system	21 (1.48%)	79 (0.74%)	0.00114653	0.0102642	ko04070
22	Chronic myeloid leukemia	22 (1.55%)	86 (0.8%)	0.00152835	0.0130604	ko05220
23	Fructose and mannose metabolism	12 (0.85%)	36 (0.34%)	0.00164404	0.0130728	ko00051
24	Prostate cancer	27 (1.9%)	114 (1.07%)	0.00166887	0.0130728	ko05215
25	Riboflavin metabolism	15 (1.06%)	51 (0.48%)	0.00191653	0.014154	ko00740
26	Pyrimidine metabolism	25 (1.76%)	104 (0.97%)	0.00195747	0.014154	ko00240
27	B cell receptor signaling pathway	24 (1.69%)	99 (0.93%)	0.00211396	0.0147194	ko04662
28	Aminoacyl-tRNA biosynthesis	13 (0.92%)	44 (0.41%)	0.00360136	0.0241805	ko00970
29	Peroxisome	20 (1.41%)	81 (0.76%)	0.00382077	0.0247691	ko04146
30	Purine metabolism	38 (2.68%)	186 (1.74%)	0.00396408	0.0248415	ko00230
31	Inositol phosphate metabolism	15 (1.06%)	55 (0.51%)	0.00428533	0.0259884	ko00562
32	Prion diseases	13 (0.92%)	45 (0.42%)	0.0044617	0.0262125	ko05020
33	Pathways in cancer	63 (4.44%)	345 (3.23%)	0.0046515	0.0264994	ko05200
34	Small cell lung cancer	22 (1.55%)	94 (0.88%)	0.00500219	0.0276592	ko05222
35	Cytokine-cytokine receptor interaction	51 (3.59%)	270 (2.52%)	0.00523651	0.0281276	ko04060
36	Pyruvate metabolism	12 (0.85%)	43 (0.4%)	0.00833886	0.0435474	ko00620
37	Colorectal cancer	18 (1.27%)	76 (0.71%)	0.0092672	0.0466206	ko05210
38	Limonene and pinene degradation	5 (0.35%)	11 (0.1%)	0.00942332	0.0466206	ko00903
39	Pancreatic cancer	18 (1.27%)	78 (0.73%)	0.0121616	0.0563985	ko05212
40	Histidine metabolism	8 (0.56%)	25 (0.23%)	0.0126112	0.0563985	ko00340
41	Nicotinate and nicotinamide metabolism	8 (0.56%)	25 (0.23%)	0.0126112	0.0563985	ko00760
42	mTOR signaling pathway	14 (0.99%)	56 (0.52%)	0.0127419	0.0563985	ko04150
43	Insulin signaling pathway	30 (2.11%)	150 (1.4%)	0.0130675	0.0563985	ko04910
44	Glycosaminoglycan biosynthesis - keratan sulfate	6 (0.42%)	16 (0.15%)	0.0131996	0.0563985	ko00533
45	Acute myeloid leukemia	15 (1.06%)	62 (0.58%)	0.0137438	0.0574183	ko05221
46	p53 signaling pathway	18 (1.27%)	80 (0.75%)	0.0157273	0.0642767	ko04115
47	Adherens junction	25 (1.76%)	122 (1.14%)	0.0165831	0.0663325	ko04520
48	Non-small cell lung cancer	14 (0.99%)	58 (0.54%)	0.0172988	0.0677536	ko05223
49	beta-Alanine metabolism	7 (0.49%)	22 (0.21%)	0.0198766	0.0762611	ko00410
50	MAPK signaling pathway	50 (3.52%)	284 (2.65%)	0.0208483	0.0778212	ko04010
51	Huntington's disease	44 (3.1%)	245 (2.29%)	0.0211111	0.0778212	ko05016
52	Pentose phosphate pathway	8 (0.56%)	28 (0.26%)	0.0252662	0.0883831	ko00030
53	PPAR signaling pathway	19 (1.34%)	90 (0.84%)	0.0253757	0.0883831	ko03320
54	Glycosaminoglycan degradation	7 (0.49%)	23 (0.22%)	0.0253866	0.0883831	ko00531
55	Jak-STAT signaling pathway	30 (2.11%)	160 (1.5%)	0.0301332	0.103001	ko04630
56	Galactose metabolism	8 (0.56%)	29 (0.27%)	0.030958	0.10393	ko00052
57	Vitamin B6 metabolism	3 (0.21%)	6 (0.06%)	0.0341331	0.112579	ko00750
58	Basal transcription factors	9 (0.63%)	36 (0.34%)	0.0415093	0.132267	ko03022
59	DNA replication	9 (0.63%)	36 (0.34%)	0.0415093	0.132267	ko03030
60	Renal cell carcinoma	16 (1.13%)	77 (0.72%)	0.0433456	0.135816	ko05211
61	Alanine, aspartate and glutamate metabolism	8 (0.56%)	31 (0.29%)	0.044837	0.138186	ko00250
62	Folate biosynthesis	4 (0.28%)	11 (0.1%)	0.0471071	0.138186	ko00790
63	Valine, leucine and isoleucine biosynthesis	4 (0.28%)	11 (0.1%)	0.0471071	0.138186	ko00290
64	Glutathione metabolism	12 (0.85%)	54 (0.5%)	0.0474931	0.138186	ko00480
65	Neurotrophin signaling pathway	27 (1.9%)	147 (1.37%)	0.0477771	0.138186	ko04722
66	Progesterone-mediated oocyte maturation	18 (1.27%)	91 (0.85%)	0.0515408	0.146813	ko04914
67	RNA degradation	15 (1.06%)	73 (0.68%)	0.0537424	0.1508	ko03018
68	Butanoate metabolism	9 (0.63%)	38 (0.36%)	0.056532	0.156294	ko00650
69	O-Glycan biosynthesis	7 (0.49%)	27 (0.25%)	0.0575212	0.156724	ko00512
70	Glioma	15 (1.06%)	74 (0.69%)	0.0594895	0.159772	ko05214
71	T cell receptor signaling pathway	25 (1.76%)	138 (1.29%)	0.0632209	0.167402	ko04660
72	Nucleotide excision repair	10 (0.7%)	45 (0.42%)	0.0668773	0.170903	ko03420
73	ABC transporters	10 (0.7%)	45 (0.42%)	0.0668773	0.170903	ko02010
74	Hematopoietic cell lineage	18 (1.27%)	94 (0.88%)	0.0672703	0.170903	ko04640
75	RNA polymerase	8 (0.56%)	34 (0.32%)	0.0723696	0.180799	ko03020
76	Nitrogen metabolism	6 (0.42%)	23 (0.22%)	0.0742517	0.180799	ko00910
77	Tryptophan metabolism	9 (0.63%)	40 (0.37%)	0.0746778	0.180799	ko00380
78	Notch signaling pathway	12 (0.85%)	58 (0.54%)	0.0755775	0.180799	ko04330
79	Glycerolipid metabolism	11 (0.78%)	52 (0.49%)	0.0759739	0.180799	ko00561
80	Melanoma	15 (1.06%)	77 (0.72%)	0.0791861	0.186087	ko05218
81	Wnt signaling pathway	28 (1.97%)	162 (1.51%)	0.0837496	0.194382	ko04310
82	Fc gamma R-mediated phagocytosis	21 (1.48%)	119 (1.11%)	0.103018	0.231576	ko04666
83	Circadian rhythm - mammal	4 (0.28%)	14 (0.13%)	0.10369	0.231576	ko04710
84	Glycosphingolipid biosynthesis - globo series	4 (0.28%)	14 (0.13%)	0.10369	0.231576	ko00603
85	Arginine and proline metabolism	11 (0.78%)	55 (0.51%)	0.104702	0.231576	ko00330
86	Focal adhesion	35 (2.47%)	215 (2.01%)	0.114087	0.249399	ko04510
87	Endometrial cancer	11 (0.78%)	56 (0.52%)	0.115517	0.249623	ko05213
88	Gap junction	17 (1.2%)	95 (0.89%)	0.120302	0.252062	ko04540
89	Vasopressin-regulated water reabsorption	9 (0.63%)	44 (0.41%)	0.120543	0.252062	ko04962
90	Glycosylphosphatidylinositol(GPI)-anchor biosynthesis	6 (0.42%)	26 (0.24%)	0.120668	0.252062	ko00563
91	SNARE interactions in vesicular transport	8 (0.56%)	38 (0.36%)	0.122068	0.252185	ko04130
92	Primary bile acid biosynthesis	4 (0.28%)	15 (0.14%)	0.127238	0.257212	ko00120
93	Pantothenate and CoA biosynthesis	4 (0.28%)	15 (0.14%)	0.127238	0.257212	ko00770
94	Sulfur metabolism	3 (0.21%)	10 (0.09%)	0.136826	0.273653	ko00920
95	Glycosphingolipid biosynthesis - ganglio series	4 (0.28%)	16 (0.15%)	0.152774	0.302331	ko00604
96	Type II diabetes mellitus	10 (0.7%)	53 (0.5%)	0.15727	0.306072	ko04930
97	Biosynthesis of unsaturated fatty acids	6 (0.42%)	28 (0.26%)	0.15792	0.306072	ko01040
98	VEGF signaling pathway	15 (1.06%)	86 (0.8%)	0.161112	0.309072	ko04370
99	ErbB signaling pathway	16 (1.13%)	93 (0.87%)	0.164761	0.312879	ko04012
100	Alzheimer's disease	44 (3.1%)	287 (2.68%)	0.168584	0.316939	ko05010
101	Steroid biosynthesis	4 (0.28%)	17 (0.16%)	0.180039	0.333483	ko00100
102	Mismatch repair	5 (0.35%)	23 (0.22%)	0.180932	0.333483	ko03430
103	Regulation of autophagy	7 (0.49%)	36 (0.34%)	0.192727	0.351773	ko04140
104	Bladder cancer	9 (0.63%)	49 (0.46%)	0.194718	0.35199	ko05219
105	Aldosterone-regulated sodium reabsorption	8 (0.56%)	43 (0.4%)	0.203419	0.364217	ko04960
106	Thyroid cancer	6 (0.42%)	31 (0.29%)	0.22162	0.393061	ko05216
107	Non-homologous end-joining	3 (0.21%)	13 (0.12%)	0.243277	0.425649	ko03450
108	Glycine, serine and threonine metabolism	6 (0.42%)	32 (0.3%)	0.244522	0.425649	ko00260
109	GnRH signaling pathway	17 (1.2%)	107 (1%)	0.248272	0.428212	ko04912
110	Long-term potentiation	13 (0.92%)	81 (0.76%)	0.273129	0.463597	ko04720
111	Arachidonic acid metabolism	14 (0.99%)	88 (0.82%)	0.27372	0.463597	ko00590
112	Glycerophospholipid metabolism	12 (0.85%)	75 (0.7%)	0.28799	0.483411	ko00564
113	Axon guidance	21 (1.48%)	140 (1.31%)	0.306299	0.50813	ko04360
114	Oocyte meiosis	20 (1.41%)	133 (1.24%)	0.308121	0.50813	ko04114
115	Glycosaminoglycan biosynthesis - heparan sulfate	5 (0.35%)	28 (0.26%)	0.311006	0.508428	ko00534
116	Dorso-ventral axis formation	4 (0.28%)	22 (0.21%)	0.332701	0.539205	ko04320
117	Sphingolipid metabolism	7 (0.49%)	43 (0.4%)	0.34238	0.55015	ko00600
118	Leukocyte transendothelial migration	18 (1.27%)	122 (1.14%)	0.351519	0.560048	ko04670
119	Glycosaminoglycan biosynthesis - chondroitin sulfate	4 (0.28%)	23 (0.22%)	0.364652	0.564575	ko00532
120	Starch and sucrose metabolism	7 (0.49%)	44 (0.41%)	0.365186	0.564575	ko00500
121	Cysteine and methionine metabolism	6 (0.42%)	37 (0.35%)	0.366373	0.564575	ko00270
122	Primary immunodeficiency	6 (0.42%)	37 (0.35%)	0.366373	0.564575	ko05340
123	Natural killer cell mediated cytotoxicity	22 (1.55%)	156 (1.46%)	0.413401	0.626297	ko04650
124	Oxidative phosphorylation	24 (1.69%)	171 (1.6%)	0.416271	0.626297	ko00190
125	Asthma	6 (0.42%)	39 (0.36%)	0.416421	0.626297	ko05310
126	Glycosphingolipid biosynthesis - lacto and neolacto series	4 (0.28%)	25 (0.23%)	0.428123	0.638786	ko00601
127	alpha-Linolenic acid metabolism	3 (0.21%)	18 (0.17%)	0.434244	0.642817	ko00592
128	Regulation of actin cytoskeleton	33 (2.33%)	240 (2.24%)	0.440483	0.646517	ko04810
129	Ubiquitin mediated proteolysis	21 (1.48%)	151 (1.41%)	0.443621	0.646517	ko04120
130	Long-term depression	11 (0.78%)	78 (0.73%)	0.463372	0.670108	ko04730
131	One carbon pool by folate	3 (0.21%)	19 (0.18%)	0.470916	0.675818	ko00670
132	Synthesis and degradation of ketone bodies	2 (0.14%)	12 (0.11%)	0.486155	0.692402	ko00072
133	Dilated cardiomyopathy	15 (1.06%)	110 (1.03%)	0.49671	0.702117	ko05414
134	Amyotrophic lateral sclerosis (ALS)	10 (0.7%)	75 (0.7%)	0.544639	0.76412	ko05014
135	Phenylalanine, tyrosine and tryptophan biosynthesis	1 (0.07%)	6 (0.06%)	0.574342	0.793943	ko00400
136	Cyanoamino acid metabolism	1 (0.07%)	6 (0.06%)	0.574342	0.793943	ko00460
137	Base excision repair	7 (0.49%)	54 (0.5%)	0.58689	0.805367	ko03410
138	Ascorbate and aldarate metabolism	3 (0.21%)	23 (0.22%)	0.604916	0.818159	ko00053
139	Phenylalanine metabolism	3 (0.21%)	23 (0.22%)	0.604916	0.818159	ko00360
140	Arrhythmogenic right ventricular cardiomyopathy (ARVC)	10 (0.7%)	80 (0.75%)	0.630123	0.842269	ko05412
141	Fc epsilon RI signaling pathway	11 (0.78%)	88 (0.82%)	0.631702	0.842269	ko04664
142	Tyrosine metabolism	7 (0.49%)	57 (0.53%)	0.645867	0.850059	ko00350
143	Terpenoid backbone biosynthesis	2 (0.14%)	16 (0.15%)	0.646587	0.850059	ko00900
144	Intestinal immune network for IgA production	7 (0.49%)	58 (0.54%)	0.664386	0.858823	ko04672
145	Glycolysis / Gluconeogenesis	15 (1.06%)	122 (1.14%)	0.664815	0.858823	ko00010
146	Proteasome	6 (0.42%)	50 (0.47%)	0.666959	0.858823	ko03050
147	Thiamine metabolism	1 (0.07%)	8 (0.07%)	0.679841	0.861498	ko00730
148	Glyoxylate and dicarboxylate metabolism	2 (0.14%)	17 (0.16%)	0.67991	0.861498	ko00630
149	Melanogenesis	13 (0.92%)	108 (1.01%)	0.689698	0.861498	ko04916
150	Vascular smooth muscle contraction	18 (1.27%)	148 (1.38%)	0.690994	0.861498	ko04270
151	ECM-receptor interaction	10 (0.7%)	84 (0.79%)	0.691948	0.861498	ko04512
152	Parkinson's disease	22 (1.55%)	183 (1.71%)	0.723559	0.894929	ko05012
153	TGF-beta signaling pathway	11 (0.78%)	97 (0.91%)	0.756019	0.928965	ko04350
154	Complement and coagulation cascades	8 (0.56%)	75 (0.7%)	0.795169	0.965232	ko04610
155	Porphyrin and chlorophyll metabolism	4 (0.28%)	40 (0.37%)	0.795897	0.965232	ko00860
156	Hypertrophic cardiomyopathy (HCM)	11 (0.78%)	101 (0.94%)	0.800937	0.965232	ko05410
157	Graft-versus-host disease	7 (0.49%)	68 (0.64%)	0.815163	0.976119	ko05332
158	Selenoamino acid metabolism	2 (0.14%)	23 (0.22%)	0.829168	0.981891	ko00450
159	Antigen processing and presentation	11 (0.78%)	104 (0.97%)	0.830429	0.981891	ko04612
160	Methane metabolism	1 (0.07%)	13 (0.12%)	0.842958	0.990475	ko00680
161	Hedgehog signaling pathway	5 (0.35%)	55 (0.51%)	0.871243	1	ko04340
162	Protein export	3 (0.21%)	36 (0.34%)	0.873914	1	ko03060
163	Type I diabetes mellitus	7 (0.49%)	74 (0.69%)	0.876619	1	ko04940
164	Pentose and glucuronate interconversions	2 (0.14%)	26 (0.24%)	0.877301	1	ko00040
165	Homologous recombination	2 (0.14%)	27 (0.25%)	0.890336	1	ko03440
166	Calcium signaling pathway	23 (1.62%)	219 (2.05%)	0.909765	1	ko04020
167	Allograft rejection	6 (0.42%)	70 (0.65%)	0.91684	1	ko05330
168	Spliceosome	15 (1.06%)	152 (1.42%)	0.918356	1	ko03040
169	Ether lipid metabolism	2 (0.14%)	32 (0.3%)	0.938241	1	ko00565
170	Cell adhesion molecules (CAMs)	16 (1.13%)	166 (1.55%)	0.938897	1	ko04514
171	Renin-angiotensin system	1 (0.07%)	20 (0.19%)	0.942102	1	ko04614
172	Tight junction	13 (0.92%)	148 (1.38%)	0.965177	1	ko04530
173	Viral myocarditis	9 (0.63%)	111 (1.04%)	0.967227	1	ko05416
174	Maturity onset diabetes of the young	1 (0.07%)	26 (0.24%)	0.975397	1	ko04950
175	Basal cell carcinoma	3 (0.21%)	56 (0.52%)	0.984429	1	ko05217
176	Drug metabolism - other enzymes	3 (0.21%)	57 (0.53%)	0.98607	1	ko00983
177	Systemic lupus erythematosus	15 (1.06%)	181 (1.69%)	0.986598	1	ko05322
178	Taste transduction	5 (0.35%)	82 (0.77%)	0.988565	1	ko04742
179	Drug metabolism - cytochrome P450	5 (0.35%)	86 (0.8%)	0.992307	1	ko00982
180	Metabolism of xenobiotics by cytochrome P450	4 (0.28%)	76 (0.71%)	0.993497	1	ko00980
181	Autoimmune thyroid disease	4 (0.28%)	85 (0.79%)	0.997556	1	ko05320
182	Cardiac muscle contraction	6 (0.42%)	110 (1.03%)	0.997809	1	ko04260
183	Linoleic acid metabolism	1 (0.07%)	45 (0.42%)	0.998369	1	ko00591
184	Steroid hormone biosynthesis	1 (0.07%)	54 (0.5%)	0.99955	1	ko00140
185	Ribosome	6 (0.42%)	132 (1.23%)	0.999779	1	ko03010
186	Retinol metabolism	2 (0.14%)	83 (0.78%)	0.999903	1	ko00830
187	Neuroactive ligand-receptor interaction	12 (0.85%)	271 (2.53%)	1	1	ko04080
188	Olfactory transduction	7 (0.49%)	1002 (9.37%)	1	1	ko04740
#	Pathway	Differentially expressed genes
1	Metabolic pathways (no map in kegg database)	100047762, 100048301, 100198, 101502, 103534, 103711, 103850, 104086, 104418, 107272, 107650, 108037, 108083, 108148, 108902, 109857, 109900, 110074, 110119, 110208, 110417, 110446, 110911, 11364, 11370, 11409, 11429, 11430, 114663, 11486, 11534, 11565, 11566, 11669, 11671, 11677, 11687, 11689, 11717, 11821, 11886, 11949, 11964, 11973, 11974, 11992, 12036, 12039, 12091, 12182, 12183, 12408, 12494…
2	Lysosome	106039, 108012, 110173, 11305, 11433, 11764, 11769, 11886, 12091, 12751, 12757, 13030, 13033, 13034, 14387, 14420, 15211, 15932, 16541, 16783, 16792, 16889, 17159, 17775, 17939, 18145, 18174, 19063, 19141, 19156, 192654, 20597, 20661, 235504, 242341, 27029, 27426, 52120, 53599, 54397, 54411, 66659, 66848, 67300, 67489, 71665, 74008, 75612, 83429
3	NOD-like receptor signaling pathway	11796, 12675, 14825, 15519, 16173, 16176, 16193, 17940, 17952, 18033, 18035, 18036, 19200, 192656, 19697, 20296, 20304, 20306, 20310, 216799, 21926, 21929, 257632, 26409, 26417, 54483, 66824
4	Valine, leucine and isoleucine degradation	110446, 11364, 11409, 11669, 11671, 11992, 12036, 12039, 13382, 15107, 15108, 15356, 227095, 52538, 56357, 56752, 66885, 66904, 66948, 93747, 97212
5	Toll-like receptor signaling pathway	100045000, 12475, 12675, 14082, 14281, 16159, 16176, 16193, 16476, 17087, 17874, 18033, 18035, 18707, 18709, 19697, 20302, 20303, 20304, 21898, 21926, 21939, 22031, 24088, 26409, 26417, 266632, 27056, 320207, 54131, 56489
6	Fatty acid metabolism	110446, 11364, 11370, 11409, 11430, 11669, 11671, 12894, 12896, 14081, 15107, 433256, 50790, 52538, 56752, 66885, 80911, 93747, 97212
7	RIG-I-like receptor signaling pathway	100038882, 100045000, 11793, 12675, 14082, 16159, 18033, 18035, 18036, 19697, 21353, 21926, 22031, 228607, 26401, 26409, 54131, 56489, 66641, 67526, 71586, 72512, 73174
8	N-Glycan biosynthesis	103534, 13200, 13480, 14376, 14595, 16430, 17156, 20440, 208211, 217664, 269181, 328370, 53618, 56737, 57170, 68292, 68563, 80286
9	Amino sugar and nucleotide sugar metabolism	110119, 12764, 14583, 15211, 15277, 245847, 26384, 29858, 331026, 54128, 56174, 66681, 67311, 67980, 69976, 72017, 94181
10	Apoptosis	108960, 11796, 12333, 12368, 12369, 12371, 12633, 12675, 12983, 14082, 14102, 16175, 16176, 17874, 18033, 18035, 18707, 18709, 18747, 18749, 19055, 19697, 21926, 22059, 266632, 320207, 71946, 73914
11	Other glycan degradation (no map in kegg database)	110173, 12091, 15211, 17159, 17160, 217364, 66848, 71665, 73744
12	Propanoate metabolism	110446, 11364, 11669, 11671, 16828, 20917, 227095, 56451, 56752, 60525, 66904, 93747, 97212
13	Citrate cycle (TCA cycle)	11429, 13382, 14194, 15926, 15929, 18293, 20917, 269951, 56451, 66052, 66925, 66945, 74551
14	Fatty acid elongation in mitochondria	15107, 19063, 52538, 54397, 93747, 97212
15	Lysine degradation	110446, 11669, 11671, 15107, 18193, 18293, 18822, 192289, 232811, 234135, 239122, 56752, 73251, 93747, 97212
16	Cytosolic DNA-sensing pathway	100045000, 12675, 16173, 16176, 16193, 18033, 18035, 18036, 19697, 20016, 20304, 228607, 54131, 56489, 66824, 67005, 67486, 72512
17	Chemokine signaling pathway	100045000, 100048875, 109689, 109880, 109905, 11513, 11515, 12675, 12767, 12772, 12774, 12775, 14702, 14706, 14825, 16452, 18033, 18035, 18036, 18707, 18709, 18747, 18749, 18751, 18755, 18796, 19697, 20295, 20296, 20299, 20302, 20303, 20304, 20306, 20308, 20310, 216869, 26385, 26417, 320207, 56637, 56744, 66066, 66102, 73178, 94176
18	Endocytosis	100017, 100045359, 106572, 107568, 108083, 109689, 11772, 12757, 12767, 12774, 12978, 13660, 13854, 140500, 14062, 15512, 16186, 17246, 17295, 19326, 193740, 20779, 20844, 208650, 212285, 215632, 216724, 216869, 21812, 21813, 22365, 227700, 232227, 232910, 26385, 26431, 28084, 52055, 56324, 66700, 67300, 73711, 75608, 75788, 78287, 78618, 84092, 98878
19	Adipocytokine signaling pathway	12675, 12702, 12894, 14081, 16452, 18033, 18035, 18036, 18037, 18755, 19697, 20182, 20525, 20869, 21926, 21938, 433256, 50790, 68465, 72674, 74551
20	Cell cycle	11350, 12237, 12443, 12444, 12445, 12531, 12566, 12575, 12576, 13006, 13559, 14208, 15182, 17120, 17216, 17218, 17219, 17220, 17246, 19090, 19645, 20843, 218294, 22059, 22390, 22642, 26429, 50883, 56637, 66671, 668450, 67905, 69957, 80915, 98432, 99152
21	Phosphatidylinositol signaling system	104418, 107650, 108083, 110911, 114663, 12314, 16331, 16332, 16439, 18707, 18709, 18718, 18751, 18796, 19062, 224020, 225326, 227333, 269180, 320207, 320634
22	Chronic myeloid leukemia	109880, 11350, 11836, 12443, 12575, 12576, 12675, 15182, 17246, 18033, 18035, 18707, 18709, 19645, 19697, 20850, 208650, 21812, 21813, 22059, 26417, 320207
23	Fructose and mannose metabolism	110119, 11677, 15277, 16548, 18640, 20322, 21991, 270198, 29858, 331026, 54128, 56421
24	Prostate cancer	109880, 11836, 12371, 12443, 12566, 12575, 12576, 12675, 12912, 14862, 14874, 15519, 16000, 17246, 18033, 18035, 18596, 18707, 18709, 19645, 19697, 22059, 26417, 320207, 54635, 56637, 66447
25	Riboflavin metabolism	11433, 14050, 18605, 19243, 19245, 19253, 19255, 19260, 19262, 19267, 19277, 54391, 66659, 74302, 80915
26	Pyrimidine metabolism	100048301, 103850, 110074, 12497, 13178, 171567, 18971, 20016, 20019, 20133, 22271, 50493, 50773, 56248, 56749, 57813, 66401, 66420, 67005, 67486, 67710, 69833, 76025, 76952, 79059
27	B cell receptor signaling pathway	12229, 12675, 14130, 14281, 15170, 16331, 16476, 17060, 18018, 18019, 18021, 18033, 18035, 18036, 18037, 18707, 18709, 18751, 19055, 19697, 240354, 26417, 320207, 56637
28	Aminoacyl-tRNA biosynthesis	102436, 104458, 15115, 20226, 22321, 226414, 229487, 23874, 66590, 68915, 70791, 71807, 71941
29	Peroxisome	11430, 12908, 14081, 14712, 15356, 15488, 15926, 16922, 170789, 19300, 20655, 20656, 26874, 269951, 28200, 433256, 50790, 51798, 74114, 80911
30	Purine metabolism	100048301, 103850, 11486, 11513, 11515, 11534, 11565, 11566, 11717, 11821, 12497, 13178, 14450, 14544, 14923, 15452, 171567, 18605, 18971, 20016, 20019, 20133, 23972, 27369, 50773, 52513, 66401, 66420, 67005, 67054, 67486, 67710, 69833, 71990, 75686, 76025, 76952, 79059
31	Inositol phosphate metabolism	107650, 108083, 114663, 16332, 18707, 18718, 18796, 19062, 21991, 224020, 225326, 269180, 320634, 69718, 71780
32	Prion diseases	12259, 12260, 15512, 16175, 16176, 16193, 18128, 18747, 18749, 193740, 20304, 20655, 26417
33	Pathways in cancer	109880, 112407, 11350, 11796, 11799, 11836, 12371, 12443, 12566, 12575, 12576, 12606, 12675, 12978, 13819, 14082, 14102, 14194, 14256, 14281, 14362, 15182, 15251, 15519, 16000, 16193, 16403, 16410, 16476, 16480, 17246, 17295, 17350, 18033, 18035, 18596, 18707, 18709, 18751, 19016, 19225, 19645, 19697, 19730, 19765, 20182, 20525, 20850, 208650, 21812, 21813, 22029, 22031, 22033, 22059, 22339, 2296…
34	Small cell lung cancer	11796, 12371, 12443, 12566, 12576, 12675, 16403, 16410, 18033, 18035, 18707, 18709, 19225, 19645, 19697, 20182, 22029, 22031, 22033, 22059, 229615, 320207
35	Cytokine-cytokine receptor interaction	100045000, 100048875, 12767, 12772, 12774, 12775, 12978, 12983, 12985, 14102, 14256, 14825, 15979, 16154, 16159, 16168, 16169, 16172, 16173, 16175, 16176, 16186, 16193, 16195, 16197, 16323, 17295, 18413, 18596, 20295, 20296, 20299, 20302, 20303, 20304, 20306, 20308, 20310, 21812, 21813, 21926, 21934, 21938, 21939, 22339, 320100, 326623, 54635, 56744, 66102, 94185
36	Pyruvate metabolism	107029, 109801, 110446, 11669, 11671, 11677, 13382, 16828, 56752, 60525, 68977, 74551
37	Colorectal cancer	109880, 11799, 11836, 12371, 12443, 14281, 16476, 17350, 18707, 18709, 19730, 21812, 21813, 22059, 26417, 320207, 56637, 72993
38	Limonene and pinene degradation	11669, 11671, 56752, 93747, 97212
39	Pancreatic cancer	109880, 11836, 12371, 12443, 12675, 18033, 18707, 18709, 19645, 19697, 19730, 19765, 21812, 21813, 22059, 22339, 26417, 320207
40	Histidine metabolism	11669, 11671, 140483, 15109, 17161, 56752, 67689, 71761
41	Nicotinate and nicotinamide metabolism	103850, 12182, 12494, 18115, 18605, 50773, 76952, 78914
42	mTOR signaling pathway	109880, 15251, 16000, 18707, 18709, 20111, 20869, 22241, 22339, 26417, 29869, 320207, 64930, 74370
43	Insulin signaling pathway	102093, 104215, 109880, 110078, 110095, 11836, 12314, 12702, 12703, 14251, 15277, 16331, 16332, 16337, 17346, 17347, 18707, 18709, 18747, 18749, 19045, 19062, 208650, 23921, 26417, 320207, 56637, 64930, 74370, 74551
44	Glycosaminoglycan biosynthesis - keratan sulfate (no map in kegg database)	108902, 14595, 20441, 20442, 227327, 53618
45	Acute myeloid leukemia	109880, 11836, 12443, 12606, 12675, 16480, 18033, 18707, 18709, 18712, 18715, 19697, 20850, 26417, 320207
46	p53 signaling pathway	12371, 12443, 12444, 12445, 12450, 12566, 12575, 13663, 14102, 16000, 170770, 17246, 18787, 20437, 22059, 50883, 68098, 68428
47	Adherens junction	109711, 11433, 12995, 14050, 15170, 16337, 17295, 17356, 19243, 19245, 19253, 19255, 19260, 19262, 19267, 19277, 20779, 21812, 21813, 26409, 26417, 66659, 73178, 74302, 80915
48	Non-small cell lung cancer	109880, 11836, 12371, 12443, 18707, 18709, 18751, 19645, 20182, 22059, 26417, 320207, 54354, 58231
49	beta-Alanine metabolism	11364, 11669, 11671, 227095, 56752, 93747, 97212
50	MAPK signaling pathway	109689, 109880, 109905, 12475, 12531, 12675, 13537, 14102, 14281, 15370, 15512, 16175, 16176, 16476, 17164, 17346, 17347, 18018, 18019, 18021, 18033, 18596, 18747, 18749, 18751, 18783, 19042, 19055, 19060, 19252, 193740, 19697, 20111, 216869, 21812, 21813, 218397, 21926, 22059, 23938, 26401, 26403, 26409, 26411, 26417, 286940, 319520, 58231, 67603, 76089
51	Huntington's disease	100048301, 11739, 11772, 11949, 12371, 12757, 12912, 14775, 14778, 15182, 170770, 17995, 18796, 19016, 20655, 20656, 215114, 21780, 21817, 22059, 225887, 230075, 232910, 237336, 54152, 66052, 66108, 66420, 66445, 66694, 66916, 66925, 66945, 67264, 67273, 67300, 67710, 68202, 68342, 68375, 69833, 72900, 73916, 75406
52	Pentose phosphate pathway	100198, 110208, 14381, 21881, 232449, 56421, 66681, 71336
53	PPAR signaling pathway	104086, 108078, 11364, 11430, 12894, 12896, 14081, 14933, 16592, 16956, 18830, 19016, 20182, 20250, 433256, 50790, 669888, 74551, 80911
54	Glycosaminoglycan degradation	12091, 15211, 15442, 15932, 27029, 52120, 75612
55	Jak-STAT signaling pathway	114715, 12443, 12444, 12445, 12702, 12703, 12983, 12985, 15170, 15979, 16154, 16159, 16168, 16169, 16186, 16193, 16195, 16197, 16452, 18413, 18707, 18709, 18712, 20844, 20850, 208650, 229615, 320207, 54721, 56324
56	Galactose metabolism	11677, 12091, 14387, 14595, 15277, 56421, 66681, 69976
57	Vitamin B6 metabolism	103711, 107272, 216134
58	Basal transcription factors	14885, 21343, 235459, 237336, 24074, 57080, 68705, 68776, 99730
59	DNA replication	17216, 17218, 17219, 17220, 18971, 19687, 19718, 67153, 68275
60	Renal cell carcinoma	109880, 109905, 112407, 11836, 13819, 14194, 15251, 16476, 17295, 18707, 18709, 20525, 22339, 23872, 26417, 320207
61	Alanine, aspartate and glutamate metabolism	100047762, 109900, 11565, 11566, 14583, 14645, 212647, 27053
62	Folate biosynthesis	13361, 14528, 19286, 20751
63	Valine, leucine and isoleucine biosynthesis	102436, 12036, 22321, 68915
64	Glutathione metabolism	110208, 14381, 14630, 14775, 14778, 14854, 14862, 14874, 15926, 20133, 269951, 66447
65	Neurotrophin signaling pathway	108960, 109880, 109905, 11350, 12314, 16476, 17164, 18033, 18035, 18036, 18037, 18707, 18709, 18755, 192656, 19697, 20111, 20661, 22059, 23921, 23938, 26401, 26417, 266632, 320207, 56637, 73914
66	Progesterone-mediated oocyte maturation	109880, 11513, 11515, 11836, 12531, 12566, 15519, 16000, 18707, 18709, 18747, 18749, 20111, 26417, 320207, 668450, 69957, 99152
67	RNA degradation	109075, 13807, 18789, 24128, 27998, 50783, 53621, 66317, 66446, 69125, 69305, 72544, 74108, 78651, 78893
68	Butanoate metabolism	110446, 11409, 11669, 11671, 15107, 15356, 56752, 93747, 97212
69	O-Glycan biosynthesis	108148, 14423, 14426, 14537, 171212, 20442, 56336
70	Glioma	109880, 11836, 12314, 12443, 12575, 16000, 17246, 18596, 18707, 18709, 18751, 19645, 22059, 26417, 320207
71	T cell receptor signaling pathway	12675, 14281, 15170, 16476, 16822, 18018, 18019, 18021, 18033, 18035, 18036, 18037, 18707, 18709, 18755, 19055, 19697, 208650, 21682, 21926, 240354, 26409, 26417, 320207, 56637
72	Nucleotide excision repair	13872, 14885, 18971, 19687, 19718, 22590, 26370, 66671, 68275, 72584
73	ABC transporters	11305, 11306, 11307, 17250, 19300, 217262, 26874, 27416, 74610, 76408
74	Hematopoietic cell lineage	12182, 12475, 12484, 12489, 12494, 12978, 12985, 14256, 14968, 14998, 16175, 16176, 16193, 16197, 16402, 16403, 16409, 21926
75	RNA polymerase	100048301, 20016, 20019, 66420, 67005, 67486, 67710, 69833
76	Nitrogen metabolism	14645, 15109, 230099, 27053, 56078, 71934
77	Tryptophan metabolism	110446, 11669, 11671, 15107, 17161, 18293, 56752, 93747, 97212
78	Notch signaling pathway	11491, 14534, 15182, 16848, 18128, 18519, 19165, 19664, 20602, 207521, 68318, 74198
79	Glycerolipid metabolism	104418, 11669, 11671, 11677, 14933, 16956, 227333, 56752, 58810, 669888, 67916
80	Melanoma	109880, 11836, 12443, 12575, 16000, 17246, 17295, 18596, 18707, 18709, 19645, 22059, 26417, 320207, 54635
81	Wnt signaling pathway	12443, 12444, 12445, 12995, 14362, 16476, 16973, 18018, 18019, 18021, 18747, 18749, 18751, 18796, 19055, 20437, 208846, 22059, 226849, 26409, 26931, 26932, 27373, 51792, 56637, 67087, 75826, 81004
82	Fc gamma R-mediated phagocytosis	100045359, 108083, 14130, 16331, 17357, 18707, 18709, 18751, 18755, 18783, 22323, 227753, 26417, 320207, 56443, 67771, 67916, 73178, 74192, 76709, 94176
83	Circadian rhythm - mammal	11865, 12952, 18628, 27373
84	Glycosphingolipid biosynthesis - globo series	15211, 17939, 20442, 26879
85	Arginine and proline metabolism	100047762, 109900, 11669, 11671, 14431, 14645, 17161, 212647, 56752, 66194, 67092
86	Focal adhesion	104099, 108083, 109711, 109880, 109905, 11796, 12389, 12443, 12444, 12445, 12842, 16000, 16402, 16403, 16410, 16419, 16476, 17295, 18596, 18707, 18709, 18751, 19045, 20779, 22323, 22339, 22793, 26417, 286940, 320207, 330662, 54635, 56637, 67938, 68813
87	Endometrial cancer	109880, 11836, 12371, 12443, 17350, 18707, 18709, 22059, 26417, 320207, 56637
88	Gap junction	11513, 11515, 14609, 14683, 14745, 16439, 18596, 18747, 18749, 18751, 18796, 20779, 22151, 23938, 26417, 54635, 67951
89	Vasopressin-regulated water reabsorption	11515, 12912, 14683, 18195, 18747, 18749, 19326, 22428, 59288
90	Glycosylphosphatidylinositol(GPI)-anchor biosynthesis	110417, 14731, 276846, 66268, 67292, 72084
91	SNARE interactions in vesicular transport	12068, 20955, 22317, 228960, 53330, 53331, 67826, 74732
92	Primary bile acid biosynthesis	101502, 104086, 12642, 15488
93	Pantothenate and CoA biosynthesis	12036, 18605, 66812, 71743
94	Sulfur metabolism	23972, 58250, 59031
95	Glycosphingolipid biosynthesis - ganglio series	12091, 14421, 15211, 20442
96	Type II diabetes mellitus	12702, 12703, 15277, 16337, 18707, 18709, 18755, 21926, 26417, 320207
97	Biosynthesis of unsaturated fatty acids (no map in kegg database)	11430, 20250, 68801, 76267, 80911, 97212
98	VEGF signaling pathway	12371, 17164, 18018, 18019, 18021, 18707, 18709, 18751, 18783, 19055, 19225, 20779, 22339, 26417, 320207
99	ErbB signaling pathway	109880, 11350, 11836, 12575, 12576, 15200, 16476, 18707, 18709, 18751, 20779, 20850, 208650, 26417, 320207, 56637
100	Alzheimer's disease	11487, 11491, 11816, 11949, 12314, 12333, 12369, 12371, 12568, 14082, 14102, 15108, 15467, 16176, 16439, 16956, 16971, 17995, 18796, 19055, 19165, 21926, 225887, 226641, 230075, 26417, 53313, 56637, 66052, 66108, 66445, 66694, 66916, 66925, 66945, 669888, 67264, 67273, 68202, 68318, 68342, 68375, 72900, 75406
101	Steroid biosynthesis	13360, 16889, 20652, 73166
102	Mismatch repair	17350, 18971, 19687, 19718, 68275
103	Regulation of autophagy	11793, 22241, 225326, 29869, 56208, 67526, 74244
104	Bladder cancer	109880, 11836, 12443, 12575, 17246, 19645, 22059, 22339, 26417
105	Aldosterone-regulated sodium reabsorption	16000, 16337, 18707, 18709, 18751, 232975, 26417, 320207
106	Thyroid cancer	109880, 12443, 19016, 20182, 22059, 26417
107	Non-homologous end-joining	14375, 19090, 75570
108	Glycine, serine and threonine metabolism	107272, 108037, 13382, 14431, 17161, 67092
109	GnRH signaling pathway	11513, 11515, 12314, 14683, 15200, 16439, 16476, 17387, 18747, 18749, 18751, 18755, 18783, 18796, 20779, 26401, 26417
110	Long-term potentiation	109880, 109905, 11836, 12314, 16439, 18747, 18749, 18751, 18796, 19045, 19055, 20111, 26417
111	Arachidonic acid metabolism	109857, 11687, 11689, 12408, 14775, 14778, 170716, 18783, 19223, 19224, 19225, 54486, 64292, 70101
112	Glycerophospholipid metabolism	104418, 110911, 14571, 14712, 18783, 192654, 227333, 26394, 27388, 333433, 67916, 74451
113	Axon guidance	11350, 12568, 12767, 13642, 13838, 140570, 14159, 14270, 16728, 17295, 18018, 18019, 18021, 18186, 19055, 20351, 218397, 223881, 26417, 54712, 56637
114	Oocyte meiosis	11513, 11515, 12314, 12566, 13006, 16000, 16439, 18747, 18749, 19045, 19055, 20111, 226849, 26417, 26931, 26932, 51792, 668450, 69957, 99152
115	Glycosaminoglycan biosynthesis - heparan sulfate	14042, 14043, 15531, 17423, 23908
116	Dorso-ventral axis formation	14011, 18128, 23872, 26417
117	Sphingolipid metabolism	11886, 12091, 14420, 20597, 20598, 22234, 67916
118	Leukocyte transendothelial migration	109711, 109905, 12767, 13058, 15894, 16409, 17356, 17698, 18707, 18709, 18751, 20469, 22323, 22329, 320207, 54354, 67938, 74734
119	Glycosaminoglycan biosynthesis - chondroitin sulfate	58250, 59031, 72136, 78752
120	Starch and sucrose metabolism	110078, 110095, 14387, 15277, 18605, 66681, 70974
121	Cysteine and methionine metabolism	100047762, 13433, 13434, 16828, 246221, 66902
122	Primary immunodeficiency	11486, 12229, 16186, 16197, 17060, 21939
123	Natural killer cell mediated cytotoxicity	109880, 11836, 14102, 14131, 15170, 15894, 15979, 16822, 18018, 18019, 18021, 18707, 18709, 18751, 19055, 21926, 22177, 23900, 246256, 26417, 26904, 320207
124	Oxidative phosphorylation	11949, 11964, 11973, 11974, 17995, 225887, 230075, 242341, 54411, 66052, 66108, 66445, 66694, 66916, 66925, 66945, 67264, 67273, 68202, 68342, 68375, 72900, 73834, 75406
125	Asthma	14968, 14998, 20296, 20306, 21926, 21939
126	Glycosphingolipid biosynthesis - lacto and neolacto series	108902, 14594, 14595, 20441
127	alpha-Linolenic acid metabolism	11430, 18783, 80911
128	Regulation of actin cytoskeleton	104099, 108083, 109711, 109880, 11836, 12475, 14062, 16402, 16403, 16409, 16410, 16411, 16419, 16801, 17698, 18596, 18707, 18709, 18718, 19045, 20544, 227753, 26417, 320207, 330662, 54635, 56443, 67771, 67938, 68813, 73178, 74192, 76709
129	Ubiquitin mediated proteolysis	107568, 11796, 12702, 12703, 140630, 14897, 17246, 20437, 208650, 229615, 242521, 26401, 26554, 56424, 668450, 66894, 68098, 69957, 72584, 75788, 99152
130	Long-term depression	109880, 11836, 14683, 16000, 16439, 18751, 18783, 18796, 20190, 26417, 51792
131	One carbon pool by folate	108037, 13361, 14450
132	Synthesis and degradation of ketone bodies	110446, 15356
133	Dilated cardiomyopathy	104099, 11513, 11515, 14683, 16000, 16402, 16403, 16410, 16419, 17868, 18747, 18749, 20541, 21926, 53313
134	Amyotrophic lateral sclerosis (ALS)	12371, 12460, 14775, 14778, 19055, 20655, 21926, 21938, 22059, 641376
135	Phenylalanine, tyrosine and tryptophan biosynthesis	100047762
136	Cyanoamino acid metabolism	108037
137	Base excision repair	11545, 11546, 11792, 18971, 22594, 268395, 71726
138	Ascorbate and aldarate metabolism	11669, 11671, 56752
139	Phenylalanine metabolism	100047762, 17161, 67689
140	Arrhythmogenic right ventricular cardiomyopathy (ARVC)	104099, 109711, 14609, 16402, 16403, 16410, 16419, 16480, 20541, 53313
141	Fc epsilon RI signaling pathway	12229, 16331, 16822, 18707, 18709, 18751, 18755, 18783, 21926, 26417, 320207
142	Tyrosine metabolism	100047762, 12846, 14862, 14874, 17161, 66447, 67689
143	Terpenoid backbone biosynthesis	110446, 15357
144	Intestinal immune network for IgA production	12767, 14968, 14998, 16168, 16169, 16193, 21939
145	Glycolysis / Gluconeogenesis	11669, 11671, 12183, 13382, 13807, 15277, 16828, 21991, 56421, 56752, 58810, 60525, 66681, 67689, 74551
146	Proteasome	103554, 19182, 19188, 228769, 26440, 26445
147	Thiamine metabolism	18041
148	Glyoxylate and dicarboxylate metabolism	11429, 68180
149	Melanogenesis	11513, 11515, 12314, 12912, 13614, 14362, 14683, 18747, 18749, 18751, 18796, 26417, 56637
150	Vascular smooth muscle contraction	109624, 109880, 11513, 11515, 11540, 11836, 12314, 14683, 16439, 16801, 18747, 18749, 18751, 18755, 18783, 18796, 19045, 26417
151	ECM-receptor interaction	104099, 11603, 12842, 16402, 16403, 16410, 16419, 20969, 20970, 20971
152	Parkinson's disease	11739, 11949, 12371, 17995, 225887, 230075, 57320, 64704, 66052, 66108, 66445, 66694, 66916, 66925, 66945, 67264, 67273, 68202, 68342, 68375, 72900, 75406
153	TGF-beta signaling pathway	13559, 15901, 15902, 16323, 17125, 21812, 21813, 21926, 26417, 51792, 75788
154	Complement and coagulation cascades	12259, 12260, 14058, 14062, 14066, 18787, 18793, 21824
155	Porphyrin and chlorophyll metabolism	12870, 12892, 14151, 22275
156	Hypertrophic cardiomyopathy (HCM)	104099, 16000, 16193, 16402, 16403, 16410, 16419, 17868, 20541, 21926, 53313
157	Graft-versus-host disease	14102, 14968, 14998, 16175, 16176, 16193, 21926
158	Selenoamino acid metabolism	20768, 23972
159	Antigen processing and presentation	12912, 13030, 14827, 14968, 14998, 15512, 15519, 18045, 19141, 19188, 193740
160	Methane metabolism	108037
161	Hedgehog signaling pathway	103236, 18747, 18749, 27373, 56637
162	Protein export	140740, 66624, 69089
163	Type I diabetes mellitus	14102, 14968, 14998, 16159, 16175, 16176, 21926
164	Pentose and glucuronate interconversions	11677, 67880
165	Homologous recombination	18971, 68275
166	Calcium signaling pathway	102093, 11513, 11515, 11540, 11739, 12182, 12314, 12494, 14062, 14683, 16439, 18438, 18596, 18747, 18749, 18751, 18796, 19055, 20190, 20541, 53313, 58861, 67972
167	Allograft rejection	14102, 14968, 14998, 16159, 21926, 21939
168	Spliceosome	101214, 11834, 15512, 192159, 193740, 20222, 20638, 22185, 320632, 331401, 50783, 66642, 72654, 78651, 81898
169	Ether lipid metabolism	18783, 67916
170	Cell adhesion molecules (CAMs)	104099, 14968, 14998, 15894, 16403, 16409, 16410, 16728, 17136, 20340, 20345, 20969, 20970, 20971, 21939, 22329
171	Renin-angiotensin system	50492
172	Tight junction	109711, 12361, 12995, 13821, 17356, 18751, 18755, 20779, 269587, 27375, 51792, 67938, 68188
173	Viral myocarditis	11350, 12371, 12389, 12443, 14968, 14998, 15894, 208643, 21939
174	Maturity onset diabetes of the young	15242
175	Basal cell carcinoma	14362, 22059, 56637
176	Drug metabolism - other enzymes	15452, 22271, 57813
177	Systemic lupus erythematosus	109711, 12259, 12260, 14130, 14131, 14968, 14998, 20638, 20822, 20823, 21926, 21939, 246256, 319190, 77605
178	Taste transduction	14683, 16500, 18747, 18749, 18796
179	Drug metabolism - cytochrome P450	14862, 14874, 17161, 66447, 67689
180	Metabolism of xenobiotics by cytochrome P450	14862, 14874, 66447, 67689
181	Autoimmune thyroid disease	14102, 14968, 14998, 21939
182	Cardiac muscle contraction	20541, 20544, 232975, 53313, 66445, 66694
183	Linoleic acid metabolism	18783
184	Steroid hormone biosynthesis	12846
185	Ribosome	19989, 20103, 225215, 26451, 66480, 67941
186	Retinol metabolism	28200, 67442
187	Neuroactive ligand-receptor interaction	11540, 14062, 14289, 14293, 14739, 14745, 18438, 18442, 19217, 19219, 58861, 74191
188	Olfactory transduction	109689, 12314, 14913, 18747, 18749, 216869, 258961

## Sheet: McvsM90
Number	Pathway	DEGs with pathway annotation (1539)	All genes with pathway annotation (10697)	Pvalue	Qvalue	Pathway ID
1	Lysosome	56 (3.64%)	138 (1.29%)	3.37824e-14	6.38488e-12	ko04142
2	Metabolic pathways	274 (17.8%)	1290 (12.06%)	6.39894e-13	6.047e-11	ko01100
3	NOD-like receptor signaling pathway	27 (1.75%)	65 (0.61%)	8.37285e-08	5.2749e-06	ko04621
4	Toll-like receptor signaling pathway	34 (2.21%)	104 (0.97%)	1.68865e-06	7.97886e-05	ko04620
5	Chemokine signaling pathway	54 (3.51%)	210 (1.96%)	9.39151e-06	0.000354999	ko04062
6	Amino sugar and nucleotide sugar metabolism	18 (1.17%)	44 (0.41%)	1.55315e-05	0.00043631	ko00520
7	Prostate cancer	34 (2.21%)	114 (1.07%)	1.61596e-05	0.00043631	ko05215
8	Valine, leucine and isoleucine degradation	19 (1.23%)	49 (0.46%)	2.25457e-05	0.000532643	ko00280
9	N-Glycan biosynthesis	18 (1.17%)	48 (0.45%)	6.22271e-05	0.00130677	ko00510
10	Pyrimidine metabolism	30 (1.95%)	104 (0.97%)	9.88055e-05	0.00186742	ko00240
11	Other glycan degradation	9 (0.58%)	16 (0.15%)	0.000113286	0.00194646	ko00511
12	Lysine degradation	16 (1.04%)	42 (0.39%)	0.000127147	0.00200256	ko00310
13	B cell receptor signaling pathway	28 (1.82%)	99 (0.93%)	0.000240089	0.0033183	ko04662
14	p53 signaling pathway	24 (1.56%)	80 (0.75%)	0.000248851	0.0033183	ko04115
15	Insulin signaling pathway	38 (2.47%)	150 (1.4%)	0.000263357	0.0033183	ko04910
16	Prion diseases	16 (1.04%)	45 (0.42%)	0.000322801	0.00377916	ko05020
17	Pathways in cancer	73 (4.74%)	345 (3.23%)	0.000339924	0.00377916	ko05200
18	Pancreatic cancer	23 (1.49%)	78 (0.73%)	0.00043776	0.00459648	ko05212
19	Fc gamma R-mediated phagocytosis	31 (2.01%)	119 (1.11%)	0.000562006	0.00559048	ko04666
20	Glycosaminoglycan degradation	10 (0.65%)	23 (0.22%)	0.000703138	0.00664465	ko00531
21	Cytosolic DNA-sensing pathway	18 (1.17%)	58 (0.54%)	0.000922306	0.00830076	ko04623
22	Fructose and mannose metabolism	13 (0.84%)	36 (0.34%)	0.000979124	0.00841156	ko00051
23	Small cell lung cancer	25 (1.62%)	94 (0.88%)	0.0013486	0.011082	ko05222
24	Apoptosis	25 (1.62%)	95 (0.89%)	0.00158534	0.0124846	ko04210
25	Colorectal cancer	21 (1.36%)	76 (0.71%)	0.00190203	0.013606	ko05210
26	Chronic myeloid leukemia	23 (1.49%)	86 (0.8%)	0.00190461	0.013606	ko05220
27	Cell cycle	37 (2.4%)	160 (1.5%)	0.00194371	0.013606	ko04110
28	Huntington's disease	52 (3.38%)	245 (2.29%)	0.00214541	0.0140165	ko05016
29	Acute myeloid leukemia	18 (1.17%)	62 (0.58%)	0.00215068	0.0140165	ko05221
30	Renal cell carcinoma	21 (1.36%)	77 (0.72%)	0.00226803	0.0142886	ko05211
31	Non-small cell lung cancer	17 (1.1%)	58 (0.54%)	0.00252604	0.0154007	ko05223
32	Phosphatidylinositol signaling system	21 (1.36%)	79 (0.74%)	0.00318018	0.0183326	ko04070
33	Adipocytokine signaling pathway	20 (1.3%)	74 (0.69%)	0.00320094	0.0183326	ko04920
34	DNA replication	12 (0.78%)	36 (0.34%)	0.00331244	0.0184133	ko03030
35	Biosynthesis of unsaturated fatty acids	10 (0.65%)	28 (0.26%)	0.00408039	0.0220341	ko01040
36	Fatty acid metabolism	15 (0.97%)	51 (0.48%)	0.00427011	0.0223333	ko00071
37	Glycosphingolipid biosynthesis - ganglio series	7 (0.45%)	16 (0.15%)	0.00437212	0.0223333	ko00604
38	Neurotrophin signaling pathway	33 (2.14%)	147 (1.37%)	0.0053809	0.0257133	ko04722
39	Galactose metabolism	10 (0.65%)	29 (0.27%)	0.00543852	0.0257133	ko00052
40	SNARE interactions in vesicular transport	12 (0.78%)	38 (0.36%)	0.00544196	0.0257133	ko04130
41	RNA polymerase	11 (0.71%)	34 (0.32%)	0.00625612	0.0288392	ko03020
42	Gap junction	23 (1.49%)	95 (0.89%)	0.00728211	0.032431	ko04540
43	Bladder cancer	14 (0.91%)	49 (0.46%)	0.00750857	0.032431	ko05219
44	Glutathione metabolism	15 (0.97%)	54 (0.5%)	0.00763045	0.032431	ko00480
45	MAPK signaling pathway	56 (3.64%)	284 (2.65%)	0.00772168	0.032431	ko04010
46	RIG-I-like receptor signaling pathway	18 (1.17%)	70 (0.65%)	0.008738	0.0359018	ko04622
47	Propanoate metabolism	10 (0.65%)	31 (0.29%)	0.00919017	0.0361863	ko00640
48	Citrate cycle (TCA cycle)	10 (0.65%)	31 (0.29%)	0.00919017	0.0361863	ko00020
49	Endocytosis	45 (2.92%)	222 (2.08%)	0.00972331	0.0375042	ko04144
50	Endometrial cancer	15 (0.97%)	56 (0.52%)	0.0108544	0.0410298	ko05213
51	Melanoma	19 (1.23%)	77 (0.72%)	0.0113474	0.0420522	ko05218
52	Adherens junction	27 (1.75%)	122 (1.14%)	0.0133617	0.0485646	ko04520
53	Focal adhesion	43 (2.79%)	215 (2.01%)	0.0141824	0.0505749	ko04510
54	Purine metabolism	38 (2.47%)	186 (1.74%)	0.014616	0.0511561	ko00230
55	Glioma	18 (1.17%)	74 (0.69%)	0.0156284	0.0537049	ko05214
56	Fatty acid elongation in mitochondria	4 (0.26%)	8 (0.07%)	0.0184277	0.0619034	ko00062
57	Starch and sucrose metabolism	12 (0.78%)	44 (0.41%)	0.0186693	0.0619034	ko00500
58	T cell receptor signaling pathway	29 (1.88%)	138 (1.29%)	0.0211474	0.0689112	ko04660
59	mTOR signaling pathway	14 (0.91%)	56 (0.52%)	0.0245968	0.0787933	ko04150
60	Basal transcription factors	10 (0.65%)	36 (0.34%)	0.0269266	0.0848189	ko03022
61	PPAR signaling pathway	20 (1.3%)	90 (0.84%)	0.0290503	0.0900082	ko03320
62	Dorso-ventral axis formation	7 (0.45%)	22 (0.21%)	0.0299061	0.0911654	ko04320
63	Jak-STAT signaling pathway	32 (2.08%)	160 (1.5%)	0.031058	0.0931741	ko04630
64	Progesterone-mediated oocyte maturation	20 (1.3%)	91 (0.85%)	0.0323745	0.0950342	ko04914
65	Notch signaling pathway	14 (0.91%)	58 (0.54%)	0.0326837	0.0950342	ko04330
66	Type II diabetes mellitus	13 (0.84%)	53 (0.5%)	0.0343155	0.098267	ko04930
67	Pyruvate metabolism	11 (0.71%)	43 (0.4%)	0.0372547	0.10357	ko00620
68	Mismatch repair	7 (0.45%)	23 (0.22%)	0.0378115	0.10357	ko03430
69	Glycosaminoglycan biosynthesis - chondroitin sulfate	7 (0.45%)	23 (0.22%)	0.0378115	0.10357	ko00532
70	Pentose phosphate pathway	8 (0.52%)	28 (0.26%)	0.0389905	0.105274	ko00030
71	Glycosphingolipid biosynthesis - globo series	5 (0.32%)	14 (0.13%)	0.0397933	0.105929	ko00603
72	Axon guidance	28 (1.82%)	140 (1.31%)	0.0415825	0.109154	ko04360
73	Vitamin B6 metabolism	3 (0.19%)	6 (0.06%)	0.042364	0.109288	ko00750
74	Fc epsilon RI signaling pathway	19 (1.23%)	88 (0.82%)	0.0427902	0.109288	ko04664
75	Inositol phosphate metabolism	13 (0.84%)	55 (0.51%)	0.0451204	0.112769	ko00562
76	Oxidative phosphorylation	33 (2.14%)	171 (1.6%)	0.0453462	0.112769	ko00190
77	Cytokine-cytokine receptor interaction	49 (3.18%)	270 (2.52%)	0.0481461	0.118177	ko04060
78	Nucleotide excision repair	11 (0.71%)	45 (0.42%)	0.0503171	0.121922	ko03420
79	Riboflavin metabolism	12 (0.78%)	51 (0.48%)	0.0545719	0.130558	ko00740
80	Nicotinate and nicotinamide metabolism	7 (0.45%)	25 (0.23%)	0.0574325	0.135684	ko00760
81	VEGF signaling pathway	18 (1.17%)	86 (0.8%)	0.0619807	0.144621	ko04370
82	Thyroid cancer	8 (0.52%)	31 (0.29%)	0.0671317	0.152866	ko05216
83	Alanine, aspartate and glutamate metabolism	8 (0.52%)	31 (0.29%)	0.0671317	0.152866	ko00250
84	Cysteine and methionine metabolism	9 (0.58%)	37 (0.35%)	0.0746248	0.167906	ko00270
85	O-Glycan biosynthesis	7 (0.45%)	27 (0.25%)	0.0823451	0.181679	ko00512
86	GnRH signaling pathway	21 (1.36%)	107 (1%)	0.0826689	0.181679	ko04912
87	Wnt signaling pathway	30 (1.95%)	162 (1.51%)	0.0843946	0.18334	ko04310
88	Steroid biosynthesis	5 (0.32%)	17 (0.16%)	0.0854216	0.183462	ko00100
89	Vasopressin-regulated water reabsorption	10 (0.65%)	44 (0.41%)	0.0912963	0.193876	ko04962
90	Spliceosome	28 (1.82%)	152 (1.42%)	0.0976918	0.205153	ko03040
91	Nitrogen metabolism	6 (0.39%)	23 (0.22%)	0.101593	0.211002	ko00910
92	Non-homologous end-joining	4 (0.26%)	13 (0.12%)	0.104577	0.214838	ko03450
93	Glycerophospholipid metabolism	15 (0.97%)	75 (0.7%)	0.113046	0.227666	ko00564
94	ErbB signaling pathway	18 (1.17%)	93 (0.87%)	0.113231	0.227666	ko04012
95	Circadian rhythm - mammal	4 (0.26%)	14 (0.13%)	0.130491	0.259607	ko04710
96	Oocyte meiosis	24 (1.56%)	133 (1.24%)	0.139653	0.274942	ko04114
97	Sphingolipid metabolism	9 (0.58%)	43 (0.4%)	0.156143	0.301134	ko00600
98	Aldosterone-regulated sodium reabsorption	9 (0.58%)	43 (0.4%)	0.156143	0.301134	ko04960
99	Aminoacyl-tRNA biosynthesis	9 (0.58%)	44 (0.41%)	0.172819	0.329912	ko00970
100	Natural killer cell mediated cytotoxicity	27 (1.75%)	156 (1.46%)	0.174557	0.329912	ko04650
101	Glycosaminoglycan biosynthesis - keratan sulfate	4 (0.26%)	16 (0.15%)	0.188962	0.352563	ko00533
102	ABC transporters	9 (0.58%)	45 (0.42%)	0.190272	0.352563	ko02010
103	Folate biosynthesis	3 (0.19%)	11 (0.1%)	0.202746	0.37203	ko00790
104	Glycosaminoglycan biosynthesis - heparan sulfate	6 (0.39%)	28 (0.26%)	0.206422	0.373077	ko00534
105	Phenylalanine, tyrosine and tryptophan biosynthesis	2 (0.13%)	6 (0.06%)	0.209181	0.373077	ko00400
106	Porphyrin and chlorophyll metabolism	8 (0.52%)	40 (0.37%)	0.209239	0.373077	ko00860
107	Glyoxylate and dicarboxylate metabolism	4 (0.26%)	17 (0.16%)	0.220821	0.390047	ko00630
108	RNA degradation	13 (0.84%)	73 (0.68%)	0.245061	0.428857	ko03018
109	Peroxisome	14 (0.91%)	81 (0.76%)	0.270609	0.467876	ko04146
110	Hematopoietic cell lineage	16 (1.04%)	94 (0.88%)	0.272309	0.467876	ko04640
111	Glycosphingolipid biosynthesis - lacto and neolacto series	5 (0.32%)	25 (0.23%)	0.286167	0.48105	ko00601
112	Melanogenesis	18 (1.17%)	108 (1.01%)	0.286684	0.48105	ko04916
113	Alzheimer's disease	45 (2.92%)	287 (2.68%)	0.287612	0.48105	ko05010
114	Butanoate metabolism	7 (0.45%)	38 (0.36%)	0.301525	0.499896	ko00650
115	Thiamine metabolism	2 (0.13%)	8 (0.07%)	0.323388	0.531481	ko00730
116	Glycerolipid metabolism	9 (0.58%)	52 (0.49%)	0.329197	0.536365	ko00561
117	Pantothenate and CoA biosynthesis	3 (0.19%)	15 (0.14%)	0.368961	0.596014	ko00770
118	Lysine biosynthesis	1 (0.06%)	3 (0.03%)	0.372526	0.596674	ko00300
119	Long-term potentiation	13 (0.84%)	81 (0.76%)	0.380841	0.604351	ko04720
120	beta-Alanine metabolism	4 (0.26%)	22 (0.21%)	0.392277	0.604351	ko00410
121	Parkinson's disease	28 (1.82%)	183 (1.71%)	0.392963	0.604351	ko05012
122	Complement and coagulation cascades	12 (0.78%)	75 (0.7%)	0.393307	0.604351	ko04610
123	Amyotrophic lateral sclerosis (ALS)	12 (0.78%)	75 (0.7%)	0.393307	0.604351	ko05014
124	Ubiquitin mediated proteolysis	23 (1.49%)	151 (1.41%)	0.417983	0.635616	ko04120
125	Regulation of actin cytoskeleton	36 (2.34%)	240 (2.24%)	0.420381	0.635616	ko04810
126	Phenylalanine metabolism	4 (0.26%)	23 (0.22%)	0.426802	0.640203	ko00360
127	Sulfur metabolism	2 (0.13%)	10 (0.09%)	0.433027	0.644426	ko00920
128	Tyrosine metabolism	9 (0.58%)	57 (0.53%)	0.437452	0.645925	ko00350
129	Primary immunodeficiency	6 (0.39%)	37 (0.35%)	0.444832	0.65173	ko05340
130	Limonene and pinene degradation	2 (0.13%)	11 (0.1%)	0.4842	0.696843	ko00903
131	Valine, leucine and isoleucine biosynthesis	2 (0.13%)	11 (0.1%)	0.4842	0.696843	ko00290
132	alpha-Linolenic acid metabolism	3 (0.19%)	18 (0.17%)	0.490584	0.696843	ko00592
133	Leukocyte transendothelial migration	18 (1.17%)	122 (1.14%)	0.493318	0.696843	ko04670
134	Histidine metabolism	4 (0.26%)	25 (0.23%)	0.494058	0.696843	ko00340
135	Asthma	6 (0.39%)	39 (0.36%)	0.498193	0.69747	ko05310
136	Arachidonic acid metabolism	13 (0.84%)	88 (0.82%)	0.50519	0.702066	ko00590
137	Pentose and glucuronate interconversions	4 (0.26%)	26 (0.24%)	0.52642	0.718706	ko00040
138	Glycosylphosphatidylinositol(GPI)-anchor biosynthesis	4 (0.26%)	26 (0.24%)	0.52642	0.718706	ko00563
139	One carbon pool by folate	3 (0.19%)	19 (0.18%)	0.528572	0.718706	ko00670
140	Synthesis and degradation of ketone bodies	2 (0.13%)	12 (0.11%)	0.532395	0.718733	ko00072
141	Homologous recombination	4 (0.26%)	27 (0.25%)	0.557741	0.74761	ko03440
142	Methane metabolism	2 (0.13%)	13 (0.12%)	0.577407	0.764019	ko00680
143	Long-term depression	11 (0.71%)	78 (0.73%)	0.578067	0.764019	ko04730
144	Proteasome	7 (0.45%)	50 (0.47%)	0.592663	0.77787	ko03050
145	Cyanoamino acid metabolism	1 (0.06%)	6 (0.06%)	0.606333	0.790323	ko00460
146	Primary bile acid biosynthesis	2 (0.13%)	15 (0.14%)	0.657648	0.851339	ko00120
147	Fatty acid biosynthesis	1 (0.06%)	7 (0.07%)	0.663002	0.852431	ko00061
148	Base excision repair	7 (0.45%)	54 (0.5%)	0.676073	0.863364	ko03410
149	Terpenoid backbone biosynthesis	2 (0.13%)	16 (0.15%)	0.692955	0.870688	ko00900
150	Arginine and proline metabolism	7 (0.45%)	55 (0.51%)	0.695156	0.870688	ko00330
151	Ether lipid metabolism	4 (0.26%)	32 (0.3%)	0.695629	0.870688	ko00565
152	Tryptophan metabolism	5 (0.32%)	40 (0.37%)	0.701056	0.871708	ko00380
153	Dilated cardiomyopathy	14 (0.91%)	110 (1.03%)	0.730923	0.902904	ko05414
154	TGF-beta signaling pathway	12 (0.78%)	97 (0.91%)	0.756963	0.929	ko04350
155	Regulation of autophagy	4 (0.26%)	36 (0.34%)	0.781573	0.952803	ko04140
156	ECM-receptor interaction	10 (0.65%)	84 (0.79%)	0.786441	0.952803	ko04512
157	Arrhythmogenic right ventricular cardiomyopathy (ARVC)	9 (0.58%)	80 (0.75%)	0.831751	1	ko05412
158	Glycine, serine and threonine metabolism	3 (0.19%)	32 (0.3%)	0.85896	1	ko00260
159	Intestinal immune network for IgA production	6 (0.39%)	58 (0.54%)	0.859334	1	ko04672
160	Selenoamino acid metabolism	2 (0.13%)	23 (0.22%)	0.863672	1	ko00450
161	Vascular smooth muscle contraction	17 (1.1%)	148 (1.38%)	0.872887	1	ko04270
162	Viral myocarditis	12 (0.78%)	111 (1.04%)	0.891462	1	ko05416
163	Hedgehog signaling pathway	5 (0.32%)	55 (0.51%)	0.913144	1	ko04340
164	Tight junction	16 (1.04%)	148 (1.38%)	0.918481	1	ko04530
165	Basal cell carcinoma	5 (0.32%)	56 (0.52%)	0.920755	1	ko05217
166	Drug metabolism - other enzymes	5 (0.32%)	57 (0.53%)	0.927769	1	ko00983
167	Hypertrophic cardiomyopathy (HCM)	10 (0.65%)	101 (0.94%)	0.930234	1	ko05410
168	Cardiac muscle contraction	11 (0.71%)	110 (1.03%)	0.933046	1	ko04260
169	Metabolism of xenobiotics by cytochrome P450	7 (0.45%)	76 (0.71%)	0.934613	1	ko00980
170	Graft-versus-host disease	6 (0.39%)	68 (0.64%)	0.939516	1	ko05332
171	Renin-angiotensin system	1 (0.06%)	20 (0.19%)	0.955386	1	ko04614
172	Type I diabetes mellitus	6 (0.39%)	74 (0.69%)	0.965081	1	ko04940
173	Antigen processing and presentation	9 (0.58%)	104 (0.97%)	0.972086	1	ko04612
174	Glycolysis / Gluconeogenesis	11 (0.71%)	122 (1.14%)	0.972572	1	ko00010
175	Protein export	2 (0.13%)	36 (0.34%)	0.973897	1	ko03060
176	Allograft rejection	5 (0.32%)	70 (0.65%)	0.979976	1	ko05330
177	Maturity onset diabetes of the young	1 (0.06%)	26 (0.24%)	0.98247	1	ko04950
178	Cell adhesion molecules (CAMs)	15 (0.97%)	166 (1.55%)	0.9861	1	ko04514
179	Calcium signaling pathway	21 (1.36%)	219 (2.05%)	0.987404	1	ko04020
180	Drug metabolism - cytochrome P450	6 (0.39%)	86 (0.8%)	0.989237	1	ko00982
181	Linoleic acid metabolism	2 (0.13%)	45 (0.42%)	0.992204	1	ko00591
182	Taste transduction	5 (0.32%)	82 (0.77%)	0.994479	1	ko04742
183	Systemic lupus erythematosus	15 (0.97%)	181 (1.69%)	0.995678	1	ko05322
184	Steroid hormone biosynthesis	2 (0.13%)	54 (0.5%)	0.997747	1	ko00140
185	Autoimmune thyroid disease	3 (0.19%)	85 (0.79%)	0.999794	1	ko05320
186	Retinol metabolism	2 (0.13%)	83 (0.78%)	0.999964	1	ko00830
187	Neuroactive ligand-receptor interaction	18 (1.17%)	271 (2.53%)	0.999982	1	ko04080
188	Ribosome	4 (0.26%)	132 (1.23%)	0.999998	1	ko03010
189	Olfactory transduction	6 (0.39%)	1002 (9.37%)	1	1	ko04740
#	Pathway	Differentially expressed genes
1	Lysosome	106039, 108012, 110006, 110173, 11305, 114143, 11433, 11764, 11767, 11769, 11774, 11782, 11975, 12091, 12492, 12512, 12757, 13030, 13032, 13033, 13034, 13036, 13040, 14387, 14420, 14466, 15211, 15212, 15931, 16792, 16889, 17159, 17775, 17939, 18145, 18174, 19141, 19156, 192654, 20661, 229445, 235504, 242341, 27029, 27419, 27426, 52120, 64933, 66659, 67300, 67489, 71665, 74008, 74105, 75612, 94178
2	Metabolic pathways (no map in kegg database)	100047762, 100048301, 100198, 100910, 102580, 103711, 103850, 104086, 104418, 107272, 107650, 108037, 108083, 108148, 108156, 108902, 109857, 109900, 110006, 110074, 110119, 110208, 110446, 110821, 110911, 11364, 113868, 11409, 114143, 11429, 11430, 11486, 114874, 11534, 11564, 11565, 11677, 11689, 11717, 11946, 11947, 11949, 11958, 11973, 11975, 11992, 12039, 12091, 12182, 12408, 12494, 12764, 1…
3	NOD-like receptor signaling pathway	11796, 14825, 15519, 16176, 16193, 17940, 17952, 18033, 18035, 18036, 19200, 192656, 19697, 20296, 20304, 20306, 20307, 20310, 216799, 21926, 21929, 22034, 257632, 26413, 26417, 54483, 66824
4	Toll-like receptor signaling pathway	100045000, 14082, 14281, 16159, 16176, 16193, 16476, 170743, 18033, 18035, 18708, 18709, 19697, 20302, 20303, 20304, 21897, 21898, 21926, 21939, 22031, 22034, 24088, 26395, 26397, 26410, 26413, 26417, 266632, 320207, 54123, 54131, 54473, 56480
5	Chemokine signaling pathway	100045000, 100048397, 100048875, 110355, 11513, 11515, 12767, 12768, 12772, 12775, 14083, 14191, 14693, 14696, 14702, 14706, 14825, 16452, 16653, 17969, 18033, 18035, 18036, 18479, 18708, 18709, 18747, 18755, 18796, 19108, 19354, 19697, 20296, 20299, 20302, 20303, 20304, 20306, 20307, 20308, 20310, 20848, 216869, 26385, 26395, 26413, 26417, 277360, 320207, 56637, 57266, 66066, 66102, 94176
6	Amino sugar and nucleotide sugar metabolism	110119, 12764, 14430, 14583, 14751, 15211, 15212, 15275, 15277, 245847, 26384, 29858, 56174, 67311, 67980, 69976, 72017, 94181
7	Prostate cancer	11836, 12371, 12443, 12566, 12575, 12913, 13555, 14862, 14873, 14874, 15519, 16653, 17246, 18033, 18035, 18590, 18591, 18596, 18607, 18708, 18709, 19645, 19697, 22059, 231991, 26395, 26413, 26417, 320207, 328572, 54635, 56615, 56637, 66447
8	Valine, leucine and isoleucine degradation	110446, 110821, 11364, 113868, 11409, 11992, 12039, 13382, 15107, 15108, 15356, 227095, 52538, 56357, 66885, 66948, 78038, 93747, 97212
9	N-Glycan biosynthesis	102580, 13135, 13200, 13478, 13480, 14376, 14595, 17156, 17308, 20440, 208211, 208624, 328370, 53618, 56737, 57377, 68563, 80286
10	Pyrimidine metabolism	100048301, 103850, 110074, 12495, 12497, 13178, 171567, 18971, 20018, 20019, 20022, 20133, 21915, 22271, 245841, 382985, 50493, 50773, 56248, 56749, 57813, 66401, 66420, 67005, 67486, 67710, 68556, 69241, 69833, 79059
11	Other glycan degradation (no map in kegg database)	110173, 12091, 14466, 15211, 15212, 17159, 17160, 217364, 71665
12	Lysine degradation	110446, 15107, 18193, 18822, 192289, 20937, 232811, 235626, 239122, 26433, 67956, 70266, 73251, 84505, 93747, 97212
13	B cell receptor signaling pathway	12229, 14130, 14281, 15170, 16331, 16476, 16653, 17060, 18018, 18019, 18021, 18033, 18035, 18036, 18037, 18708, 18709, 19354, 19697, 20963, 240168, 240354, 26395, 26413, 26417, 320207, 56637, 66141
14	p53 signaling pathway	12028, 12122, 12371, 12443, 12444, 12445, 12452, 12521, 12534, 12566, 12575, 13663, 14102, 170770, 17246, 17873, 18787, 22059, 22084, 22401, 382985, 50883, 68098, 68428
15	Insulin signaling pathway	102093, 104215, 106628, 110078, 110095, 11836, 12314, 12702, 12703, 14252, 14936, 15275, 15277, 16330, 16331, 16337, 16653, 16890, 17346, 17347, 18607, 18708, 18709, 18747, 19045, 19062, 19108, 19246, 22084, 23921, 244416, 26395, 26413, 26417, 320207, 56637, 64930, 74551
16	Prion diseases	12028, 12259, 12260, 12262, 13653, 14360, 16175, 16176, 16193, 18747, 19108, 19122, 20304, 26395, 26413, 26417
17	Pathways in cancer	112407, 11350, 11796, 11799, 11836, 12028, 12048, 12122, 12371, 12443, 12566, 12575, 12606, 13543, 13555, 13819, 14082, 14083, 14102, 14256, 14268, 14281, 14362, 14367, 15182, 15251, 15519, 16193, 16403, 16451, 16476, 16480, 16653, 17246, 17295, 17350, 18033, 18035, 18590, 18591, 18596, 18708, 18709, 19016, 19225, 19354, 19645, 19697, 19730, 20182, 20375, 20525, 20848, 20850, 21813, 22029, 22031,…
18	Pancreatic cancer	11836, 12048, 12371, 12443, 13555, 16451, 16653, 18033, 18708, 18709, 18805, 19354, 19645, 19697, 19730, 20848, 21813, 22059, 22339, 26395, 26413, 26417, 320207
19	Fc gamma R-mediated phagocytosis	100045359, 108083, 13430, 14130, 14389, 16331, 16797, 16885, 16886, 17357, 17969, 18479, 18708, 18709, 18717, 18755, 18783, 18805, 19354, 20963, 22323, 227753, 26395, 26413, 26417, 320207, 50784, 67916, 74006, 74192, 94176
20	Glycosaminoglycan degradation	110006, 12091, 15211, 15212, 15442, 15931, 27029, 27419, 52120, 75612
21	Cytosolic DNA-sensing pathway	100045000, 16176, 16193, 18033, 18035, 18036, 19697, 20018, 20304, 228607, 54123, 54131, 56480, 56532, 66824, 67005, 67486, 72512
22	Fructose and mannose metabolism	110119, 11677, 14187, 15275, 15277, 16548, 18640, 20322, 270198, 29858, 54384, 56043, 56421
23	Small cell lung cancer	11796, 12048, 12371, 12443, 12566, 13555, 14083, 14268, 16403, 18033, 18035, 18708, 18709, 19225, 19645, 19697, 20182, 22029, 22031, 22033, 22034, 22059, 229615, 27401, 320207
24	Apoptosis	11796, 12028, 12048, 12122, 12369, 12371, 12633, 12983, 12984, 14082, 14102, 16175, 16176, 18033, 18035, 18708, 18709, 18747, 19108, 19697, 21926, 22059, 266632, 320207, 73914
25	Colorectal cancer	11799, 11836, 12028, 12371, 12443, 14281, 16476, 16653, 17350, 18708, 18709, 19354, 19730, 21813, 22059, 26395, 26413, 26417, 320207, 56637, 72993
26	Chronic myeloid leukemia	11350, 11836, 12048, 12443, 12575, 13555, 14389, 15182, 16653, 17246, 18033, 18035, 18708, 18709, 19645, 19697, 20850, 21813, 22059, 26395, 26413, 26417, 320207
27	Cell cycle	11350, 12443, 12444, 12445, 12531, 12534, 12566, 12575, 13006, 13555, 13559, 15182, 17120, 17216, 17219, 17220, 17246, 17873, 19090, 19645, 22059, 22627, 22630, 22642, 27401, 30939, 328572, 50883, 56371, 56420, 56637, 67905, 68606, 71890, 80915, 98432, 99152
28	Huntington's disease	100048301, 11739, 11772, 11946, 11947, 11949, 12028, 12371, 12757, 12857, 12858, 12868, 12913, 14775, 14778, 15182, 170770, 17991, 18796, 19016, 20022, 20656, 215114, 21780, 21817, 22059, 226646, 231991, 237336, 245841, 328572, 54152, 66043, 66091, 66218, 66416, 66420, 66445, 66594, 66945, 67003, 67264, 67273, 67300, 67710, 68202, 68342, 68375, 69241, 69833, 75406, 78330
29	Acute myeloid leukemia	11836, 12443, 12606, 16480, 16653, 18033, 18708, 18709, 18712, 18715, 19697, 20375, 20848, 20850, 26395, 26413, 26417, 320207
30	Renal cell carcinoma	100048397, 112407, 11836, 13819, 15251, 16476, 16653, 17295, 18479, 18590, 18591, 18708, 18709, 20525, 22339, 23872, 26395, 26413, 26417, 320207, 328572
31	Non-small cell lung cancer	11836, 12371, 12443, 13555, 16653, 18607, 18708, 18709, 19645, 20182, 22059, 26395, 26413, 26417, 320207, 54354, 56289
32	Phosphatidylinositol signaling system	104418, 107650, 108083, 110911, 12314, 16330, 16331, 18708, 18709, 18717, 18718, 18796, 18799, 19062, 217837, 224020, 225326, 227333, 269180, 320207, 320634
33	Adipocytokine signaling pathway	109648, 12702, 12894, 14081, 16452, 18033, 18035, 18036, 18037, 18755, 19697, 20182, 20525, 20848, 21926, 21938, 50790, 68465, 72674, 74551
34	DNA replication	14156, 17216, 17219, 17220, 18971, 19687, 19718, 19819, 67153, 68209, 68240, 68275
35	Biosynthesis of unsaturated fatty acids	106529, 113868, 11430, 14979, 171210, 20250, 68801, 76267, 80911, 97212
36	Fatty acid metabolism	110446, 11364, 113868, 11409, 11430, 12894, 12896, 14081, 15107, 50790, 52538, 66885, 80911, 93747, 97212
37	Glycosphingolipid biosynthesis - ganglio series	12091, 14421, 15211, 15212, 20442, 20448, 20454
38	Neurotrophin signaling pathway	100048397, 11350, 12028, 12070, 12314, 16476, 16653, 17164, 18033, 18035, 18036, 18037, 18708, 18709, 18755, 192656, 19697, 20111, 20661, 22034, 22059, 22627, 22630, 23921, 23939, 26395, 26406, 26413, 26417, 266632, 320207, 56637, 73914
39	Galactose metabolism	11677, 12091, 14187, 14387, 14430, 14595, 15275, 15277, 56421, 69976
40	SNARE interactions in vesicular transport	12068, 20908, 20955, 22317, 228960, 53330, 53612, 56389, 58244, 67023, 67826, 74732
41	RNA polymerase	100048301, 20018, 20019, 20022, 245841, 66420, 67005, 67486, 67710, 69241, 69833
42	Gap junction	11513, 11515, 12534, 14609, 14683, 14745, 15559, 16653, 18590, 18591, 18596, 18747, 18796, 19108, 20779, 22151, 22154, 23939, 26395, 26413, 26417, 54635, 67951
43	Bladder cancer	11836, 12443, 12575, 13555, 16653, 17246, 19645, 22059, 22339, 26395, 26413, 26417, 56289, 69635
44	Glutathione metabolism	110208, 14381, 14775, 14778, 14854, 14862, 14873, 14874, 15926, 20133, 269951, 382985, 56615, 625249, 66447
45	MAPK signaling pathway	100048397, 114713, 12286, 12297, 12531, 13537, 14102, 14281, 15370, 16175, 16176, 16476, 16653, 17164, 17346, 17347, 17873, 18018, 18019, 18021, 18033, 18479, 18590, 18591, 18596, 18747, 18783, 19060, 19108, 19252, 19354, 19697, 19698, 20111, 216869, 21813, 21926, 22034, 22059, 23939, 240168, 26395, 26397, 26406, 26410, 26411, 26413, 26417, 26921, 286940, 319520, 330177, 63953, 67603, 70686, 76089
46	RIG-I-like receptor signaling pathway	100045000, 14082, 16159, 18033, 18035, 18036, 19697, 21353, 21926, 22031, 22034, 228607, 27215, 54123, 54131, 56480, 72512, 73174
47	Propanoate metabolism	110446, 110821, 11364, 16828, 20917, 227095, 56451, 60525, 93747, 97212
48	Citrate cycle (TCA cycle)	11429, 13382, 15926, 15929, 17449, 20917, 269951, 56451, 66945, 74551
49	Endocytosis	100017, 100045359, 107568, 108083, 110355, 11772, 12757, 12767, 13430, 13660, 13854, 140500, 14062, 16835, 17246, 17295, 18571, 18717, 18805, 19334, 19345, 20779, 208092, 215632, 216724, 216869, 21813, 22034, 22365, 227700, 232227, 26385, 26431, 28084, 330192, 52055, 54673, 56324, 56513, 67300, 69710, 69780, 73711, 74006, 98878
50	Endometrial cancer	11836, 12371, 12443, 16202, 16653, 17350, 18607, 18708, 18709, 22059, 26395, 26413, 26417, 320207, 56637
51	Melanoma	11836, 12443, 12575, 13555, 16653, 17246, 17295, 18590, 18591, 18596, 18708, 18709, 19645, 22059, 26395, 26413, 26417, 320207, 54635
52	Adherens junction	109711, 11433, 12995, 13001, 14360, 15170, 16337, 17295, 19244, 19245, 19246, 19253, 19255, 19262, 19267, 19271, 19354, 20779, 21813, 22330, 26413, 26417, 328572, 66659, 71740, 74302, 80915
53	Focal adhesion	100048397, 104099, 108083, 109711, 11796, 12389, 12443, 12444, 12445, 12842, 12843, 14083, 14268, 14360, 16202, 16402, 16403, 16419, 16476, 17295, 18479, 18590, 18591, 18596, 18607, 18708, 18709, 18717, 19045, 19354, 20779, 22323, 22330, 22339, 26395, 26413, 26417, 286940, 320207, 54635, 56637, 64099, 67938
54	Purine metabolism	100048301, 103850, 11486, 11513, 11515, 11534, 11564, 11565, 11717, 12495, 12497, 13178, 14544, 14923, 15452, 171567, 18605, 18971, 20018, 20019, 20022, 20133, 245841, 27369, 382985, 50773, 66387, 66401, 66420, 67005, 67054, 67486, 67710, 69241, 69833, 75686, 79059, 93685
55	Glioma	11836, 12314, 12443, 12575, 13555, 16653, 17246, 18590, 18591, 18596, 18708, 18709, 19645, 22059, 26395, 26413, 26417, 320207
56	Fatty acid elongation in mitochondria	15107, 52538, 93747, 97212
57	Starch and sucrose metabolism	110006, 110078, 110095, 14387, 14751, 14936, 15275, 15277, 18605, 70974, 74185, 77559
58	T cell receptor signaling pathway	14281, 14360, 15170, 16476, 16653, 16797, 16822, 17973, 18018, 18019, 18021, 18033, 18035, 18036, 18037, 18479, 18708, 18709, 18755, 19697, 21682, 21926, 240354, 26395, 26410, 26413, 26417, 320207, 56637
59	mTOR signaling pathway	15251, 18607, 18708, 18709, 20111, 22084, 22241, 22339, 26413, 26417, 29869, 320207, 64930, 72149
60	Basal transcription factors	102162, 209357, 21343, 235459, 237336, 23894, 24074, 57080, 68705, 83602
61	PPAR signaling pathway	104086, 108078, 11364, 113868, 11430, 12894, 12896, 14081, 14933, 16202, 16592, 18607, 18830, 19016, 20182, 20250, 50790, 669888, 74551, 80911
62	Dorso-ventral axis formation	14011, 16653, 23872, 26395, 26413, 26417, 57746
63	Jak-STAT signaling pathway	114715, 12048, 12443, 12444, 12445, 12702, 12703, 12983, 12984, 12985, 15170, 15979, 16154, 16159, 16164, 16169, 16193, 16194, 16451, 16452, 18413, 18414, 18708, 18709, 18712, 20848, 20850, 20852, 229615, 320207, 328572, 56324
64	Progesterone-mediated oocyte maturation	11513, 11515, 11836, 12531, 12534, 12566, 15519, 16653, 18708, 18709, 18747, 19108, 20111, 26395, 26413, 26417, 320207, 56371, 71890, 99152
65	Notch signaling pathway	11491, 13543, 14534, 15182, 18519, 19165, 19664, 20602, 207521, 328572, 59287, 66354, 68318, 74198
66	Type II diabetes mellitus	12286, 12702, 12703, 15275, 15277, 16337, 18708, 18709, 18755, 21926, 26413, 26417, 320207
67	Pyruvate metabolism	107029, 109801, 110446, 11677, 13382, 14187, 16828, 17449, 60525, 68977, 74551
68	Mismatch repair	17350, 18971, 19687, 19718, 217716, 68240, 68275
69	Glycosaminoglycan biosynthesis - chondroitin sulfate	100910, 212898, 58250, 59031, 72136, 72727, 78752
70	Pentose phosphate pathway	100198, 110208, 14381, 14751, 21881, 56421, 66171, 71336
71	Glycosphingolipid biosynthesis - globo series	15211, 15212, 17939, 20442, 26879
72	Axon guidance	11350, 12767, 13642, 13838, 140570, 14083, 14159, 14270, 14360, 16653, 16728, 16885, 16886, 17295, 17973, 18018, 18019, 18021, 18186, 18479, 18844, 19354, 20351, 223881, 26413, 26417, 54712, 56637
73	Vitamin B6 metabolism	103711, 107272, 216134
74	Fc epsilon RI signaling pathway	12229, 14360, 14389, 16331, 16653, 16797, 16822, 18708, 18709, 18755, 18783, 19354, 20963, 21926, 26395, 26397, 26413, 26417, 320207
75	Inositol phosphate metabolism	107650, 108083, 16330, 18717, 18718, 18796, 18799, 19062, 217837, 224020, 225326, 269180, 320634
76	Oxidative phosphorylation	114143, 11946, 11947, 11949, 11958, 11973, 11975, 12857, 12858, 12868, 17991, 226646, 242341, 57423, 66043, 66091, 66218, 66237, 66416, 66445, 66594, 66945, 67003, 67264, 67273, 68202, 68342, 68375, 69875, 73834, 75406, 76429, 78330
77	Cytokine-cytokine receptor interaction	100045000, 100048875, 12767, 12768, 12772, 12775, 12983, 12984, 12985, 14102, 14256, 14825, 15979, 16154, 16159, 16164, 16169, 16172, 16175, 16176, 16193, 16194, 16323, 17295, 18413, 18414, 18590, 18591, 18596, 20296, 20299, 20302, 20303, 20304, 20306, 20307, 20308, 20310, 21813, 21926, 21934, 21938, 21939, 22339, 326623, 54635, 57266, 66102, 94185
78	Nucleotide excision repair	13871, 13872, 18971, 19687, 19718, 209357, 22590, 23894, 68240, 68275, 72584
79	Riboflavin metabolism	11433, 18605, 19244, 19245, 19253, 19255, 19262, 19267, 54384, 66659, 74302, 80915
80	Nicotinate and nicotinamide metabolism	103850, 12182, 12494, 18115, 18605, 50773, 59027
81	VEGF signaling pathway	12371, 14083, 16653, 17164, 18018, 18019, 18021, 18708, 18709, 18783, 19225, 19354, 20779, 22339, 26395, 26413, 26417, 320207
82	Thyroid cancer	12443, 16653, 19016, 20182, 22059, 26395, 26413, 26417
83	Alanine, aspartate and glutamate metabolism	100047762, 109900, 11564, 11565, 14583, 14645, 14719, 27053
84	Cysteine and methionine metabolism	100047762, 13433, 13434, 13435, 14719, 16828, 229709, 246221, 66902
85	O-Glycan biosynthesis	108148, 14423, 14426, 14537, 20442, 231050, 56336
86	GnRH signaling pathway	11513, 11515, 12314, 14683, 15200, 16476, 16653, 17387, 18747, 18755, 18783, 18796, 18805, 19108, 20779, 23939, 26395, 26397, 26406, 26413, 26417
87	Wnt signaling pathway	12443, 12444, 12445, 12995, 13001, 13543, 14283, 14362, 14367, 16476, 18018, 18019, 18021, 18747, 18796, 19052, 19108, 19354, 208846, 21770, 22059, 225849, 26931, 27373, 328572, 51792, 56505, 56637, 67087, 81004
88	Steroid biosynthesis	13121, 13360, 16889, 20652, 73166
89	Vasopressin-regulated water reabsorption	11515, 12913, 13427, 14683, 18747, 19108, 19345, 22428, 231991, 59288
90	Spliceosome	108014, 11834, 13204, 13207, 193116, 20382, 20637, 20638, 22185, 23983, 27967, 320632, 433702, 50783, 57317, 66125, 66354, 66585, 66642, 67332, 67465, 68479, 68592, 68988, 69192, 72654, 76938, 78651
91	Nitrogen metabolism	12349, 14645, 15109, 230099, 27053, 71934
92	Non-homologous end-joining	14156, 14375, 19090, 75570
93	Glycerophospholipid metabolism	104418, 110911, 14571, 14712, 18777, 18783, 18805, 192654, 227333, 26394, 27388, 333433, 50784, 67916, 74451
94	ErbB signaling pathway	11350, 11836, 12575, 14083, 15200, 16476, 16653, 17973, 18479, 18708, 18709, 20779, 20850, 26395, 26413, 26417, 320207, 56637
95	Circadian rhythm - mammal	18628, 20893, 27373, 79362
96	Oocyte meiosis	11513, 11515, 12314, 12534, 12566, 13006, 18747, 19045, 19052, 19108, 20111, 20874, 21770, 225849, 22627, 22630, 26395, 26413, 26417, 26931, 30939, 51792, 71890, 99152
97	Sphingolipid metabolism	12091, 14420, 14466, 20397, 20598, 22234, 50784, 67916, 74442
98	Aldosterone-regulated sodium reabsorption	16337, 16653, 18607, 18708, 18709, 232975, 26413, 26417, 320207
99	Aminoacyl-tRNA biosynthesis	102436, 15115, 20226, 229487, 23874, 68915, 70791, 71807, 71941
100	Natural killer cell mediated cytotoxicity	11836, 12122, 14102, 14360, 15170, 15894, 15896, 15979, 16653, 16797, 16822, 18018, 18019, 18021, 18479, 18708, 18709, 19354, 20963, 21926, 22177, 246256, 26395, 26413, 26417, 26904, 320207
101	Glycosaminoglycan biosynthesis - keratan sulfate (no map in kegg database)	108902, 14595, 20442, 53618
102	ABC transporters	11303, 11305, 11307, 17250, 21354, 26874, 27403, 74610, 76408
103	Folate biosynthesis	13361, 14528, 19286
104	Glycosaminoglycan biosynthesis - heparan sulfate	14042, 14043, 15531, 17423, 23908, 72727
105	Phenylalanine, tyrosine and tryptophan biosynthesis	100047762, 14719
106	Porphyrin and chlorophyll metabolism	109778, 110006, 12870, 12892, 14151, 15159, 19044, 22275
107	Glyoxylate and dicarboxylate metabolism	108156, 11429, 17449, 68180
108	RNA degradation	13807, 225929, 24128, 27998, 353190, 50783, 66317, 67207, 69125, 69305, 72544, 74108, 78651
109	Peroxisome	113868, 11430, 12908, 14081, 14712, 15356, 15926, 20656, 26874, 269951, 50790, 51798, 74114, 80911
110	Hematopoietic cell lineage	12182, 12482, 12484, 12489, 12494, 12527, 12985, 14256, 14968, 16175, 16176, 16193, 16194, 16402, 16403, 21926
111	Glycosphingolipid biosynthesis - lacto and neolacto series	108902, 14538, 14594, 14595, 20443
112	Melanogenesis	11513, 11515, 12314, 12913, 13543, 13614, 14362, 14367, 14683, 16653, 18747, 18796, 19108, 26395, 26413, 26417, 328572, 56637
113	Alzheimer's disease	11487, 11491, 11816, 11946, 11947, 11949, 12122, 12314, 12369, 12371, 12857, 12858, 12868, 14082, 14102, 15108, 16176, 16971, 17991, 18796, 19165, 21926, 226641, 226646, 26413, 26417, 56637, 59287, 66043, 66091, 66218, 66416, 66445, 66594, 66945, 669888, 67003, 67264, 67273, 68202, 68318, 68342, 68375, 75406, 78330
114	Butanoate metabolism	110446, 11409, 15107, 15356, 56043, 93747, 97212
115	Thiamine metabolism	18041, 54384
116	Glycerolipid metabolism	104418, 11677, 14187, 14933, 227333, 245532, 50784, 669888, 67916
117	Pantothenate and CoA biosynthesis	18605, 66812, 71743
118	Lysine biosynthesis (no map in kegg database)	70266
119	Long-term potentiation	100048397, 11836, 12314, 16653, 18747, 18796, 19045, 19108, 20111, 26395, 26413, 26417, 328572
120	beta-Alanine metabolism	11364, 227095, 93747, 97212
121	Parkinson's disease	11739, 11946, 11947, 11949, 12371, 12857, 12858, 12868, 17991, 22201, 226646, 57320, 64704, 66043, 66091, 66218, 66416, 66445, 66594, 66945, 67003, 67264, 67273, 68202, 68342, 68375, 75406, 78330
122	Complement and coagulation cascades	12259, 12260, 12262, 12267, 12946, 14058, 14062, 14066, 18787, 18793, 19128, 21824
123	Amyotrophic lateral sclerosis (ALS)	12028, 12048, 12122, 12371, 12460, 14775, 14778, 21926, 21938, 22059, 26397, 641376
124	Ubiquitin mediated proteolysis	100763, 106052, 107568, 11796, 12702, 12703, 17246, 22034, 22201, 229615, 235439, 242521, 27401, 56371, 66053, 66894, 67345, 67615, 67921, 68098, 72584, 74126, 99152
125	Regulation of actin cytoskeleton	104099, 108083, 109711, 11836, 14062, 14083, 14268, 16402, 16403, 16419, 16653, 16885, 16886, 18479, 18590, 18591, 18596, 18643, 18708, 18709, 18717, 18718, 19045, 19354, 20544, 22330, 227753, 26395, 26413, 26417, 320207, 329165, 54635, 67938, 74192, 76884
126	Phenylalanine metabolism	100047762, 114874, 14719, 67689
127	Sulfur metabolism	58250, 59031
128	Tyrosine metabolism	100047762, 12846, 14719, 14862, 14873, 14874, 56615, 66447, 67689
129	Primary immunodeficiency	11486, 12229, 17060, 19727, 21354, 21939
130	Limonene and pinene degradation	93747, 97212
131	Valine, leucine and isoleucine biosynthesis	102436, 68915
132	alpha-Linolenic acid metabolism	11430, 18783, 80911
133	Leukocyte transendothelial migration	100048397, 109711, 12767, 13058, 14083, 15894, 17969, 18708, 18709, 19354, 22323, 22329, 22330, 320207, 54354, 673094, 67938, 74734
134	Histidine metabolism	140483, 15109, 67689, 71761
135	Asthma	14968, 20296, 20306, 20307, 21926, 21939
136	Arachidonic acid metabolism	109857, 11689, 12408, 14775, 14778, 170716, 18783, 19223, 19224, 19225, 54486, 64292, 70101
137	Pentose and glucuronate interconversions	110006, 11677, 14187, 67880
138	Glycosylphosphatidylinositol(GPI)-anchor biosynthesis	14731, 228812, 66268, 72084
139	One carbon pool by folate	108037, 108156, 13361
140	Synthesis and degradation of ketone bodies	110446, 15356
141	Homologous recombination	18971, 21976, 68240, 68275
142	Methane metabolism	108037, 114874
143	Long-term depression	11836, 12286, 14683, 16653, 18783, 18796, 19052, 26395, 26413, 26417, 51792
144	Proteasome	19166, 19170, 19182, 19185, 26443, 26445, 26446
145	Cyanoamino acid metabolism	108037
146	Primary bile acid biosynthesis	104086, 12642
147	Fatty acid biosynthesis	71147
148	Base excision repair	11545, 14156, 18970, 18971, 22594, 268395, 71726
149	Terpenoid backbone biosynthesis	110446, 15357
150	Arginine and proline metabolism	100047762, 109900, 14645, 14719, 18452, 329504, 66194
151	Ether lipid metabolism	18783, 18805, 50784, 67916
152	Tryptophan metabolism	110446, 15107, 70266, 93747, 97212
153	Dilated cardiomyopathy	104099, 11513, 11515, 12297, 14683, 16402, 16403, 16419, 17868, 18747, 19108, 20541, 21926, 326618
154	TGF-beta signaling pathway	13559, 15901, 15902, 15903, 16323, 19052, 21813, 21926, 26413, 26417, 328572, 51792
155	Regulation of autophagy	22241, 225326, 29869, 74244
156	ECM-receptor interaction	104099, 12842, 12843, 14268, 16402, 16403, 16419, 20969, 20970, 20971
157	Arrhythmogenic right ventricular cardiomyopathy (ARVC)	104099, 109711, 12297, 14609, 16402, 16403, 16419, 16480, 20541
158	Glycine, serine and threonine metabolism	107272, 108037, 13382
159	Intestinal immune network for IgA production	12767, 14968, 16169, 16193, 21939, 50723
160	Selenoamino acid metabolism	20768, 229709
161	Vascular smooth muscle contraction	109624, 11513, 11515, 11540, 11836, 12314, 14683, 18747, 18755, 18783, 18796, 19045, 19108, 26395, 26413, 26417, 54598
162	Viral myocarditis	11350, 12122, 12371, 12389, 12443, 13690, 14360, 14968, 15894, 19354, 208643, 21939
163	Hedgehog signaling pathway	103236, 18747, 19108, 27373, 56637
164	Tight junction	109711, 12995, 13001, 13821, 16653, 18755, 19052, 20336, 20779, 211446, 269587, 27375, 51792, 56513, 67938, 68188
165	Basal cell carcinoma	13543, 14362, 14367, 22059, 56637
166	Drug metabolism - other enzymes	110006, 15452, 22271, 57813, 68556
167	Hypertrophic cardiomyopathy (HCM)	104099, 12297, 16193, 16402, 16403, 16419, 17868, 20541, 21926, 326618
168	Cardiac muscle contraction	12297, 12857, 12858, 12868, 20541, 20544, 232975, 326618, 66445, 66594, 67003
169	Metabolism of xenobiotics by cytochrome P450	13849, 14862, 14873, 14874, 56615, 66447, 67689
170	Graft-versus-host disease	14102, 14968, 16175, 16176, 16193, 21926
171	Renin-angiotensin system	50492
172	Type I diabetes mellitus	14102, 14968, 16159, 16175, 16176, 21926
173	Antigen processing and presentation	12010, 13030, 13040, 14968, 15519, 18045, 19141, 19727, 21354
174	Glycolysis / Gluconeogenesis	13382, 13807, 14751, 15275, 15277, 16828, 18648, 56421, 60525, 67689, 74551
175	Protein export	20813, 69089
176	Allograft rejection	14102, 14968, 16159, 21926, 21939
177	Maturity onset diabetes of the young	15242
178	Cell adhesion molecules (CAMs)	104099, 14968, 15894, 15896, 16403, 16728, 20345, 20969, 20970, 20971, 21939, 22329, 50723, 54725, 673094
179	Calcium signaling pathway	102093, 11513, 11515, 11540, 11739, 12182, 12286, 12314, 12494, 14062, 14676, 14683, 15559, 18439, 18596, 18747, 18796, 18799, 19108, 20541, 58861
180	Drug metabolism - cytochrome P450	14862, 14873, 14874, 56615, 66447, 67689
181	Linoleic acid metabolism	18783, 56043
182	Taste transduction	12286, 14683, 18747, 18796, 19108
183	Systemic lupus erythematosus	109711, 12259, 12260, 12262, 14130, 14968, 20638, 20822, 20823, 21926, 21939, 246256, 319190, 67332, 77605
184	Steroid hormone biosynthesis	12846, 14979
185	Autoimmune thyroid disease	14102, 14968, 21939
186	Retinol metabolism	245532, 67442
187	Neuroactive ligand-receptor interaction	11540, 12267, 14062, 140795, 14289, 14293, 14739, 14745, 14815, 15559, 18439, 18441, 18442, 19217, 19219, 54598, 58861, 64095
188	Ribosome	19981, 66480, 67941, 68537
189	Olfactory transduction	12314, 14913, 18747, 19108, 216869, 258961

## Sheet: M28vsM90
Number	Pathway	DEGs with pathway annotation (496)	All genes with pathway annotation (10697)	Pvalue	Qvalue	Pathway ID
1	Lysosome	25 (5.04%)	138 (1.29%)	3.72765e-09	6.1879e-07	ko04142
2	SNARE interactions in vesicular transport	7 (1.41%)	38 (0.36%)	0.00159346	0.0729683	ko04130
3	Spliceosome	16 (3.23%)	152 (1.42%)	0.0018114	0.0729683	ko03040
4	Metabolic pathways	81 (16.33%)	1290 (12.06%)	0.00243654	0.0729683	ko01100
5	Oxidative phosphorylation	17 (3.43%)	171 (1.6%)	0.00244898	0.0729683	ko00190
6	Renal cell carcinoma	10 (2.02%)	77 (0.72%)	0.00281656	0.0729683	ko05211
7	Toll-like receptor signaling pathway	12 (2.42%)	104 (0.97%)	0.00307698	0.0729683	ko04620
8	RNA polymerase	6 (1.21%)	34 (0.32%)	0.00428215	0.074027	ko03020
9	Fatty acid elongation in mitochondria	3 (0.6%)	8 (0.07%)	0.00465899	0.074027	ko00062
10	RIG-I-like receptor signaling pathway	9 (1.81%)	70 (0.65%)	0.00482557	0.074027	ko04622
11	Huntington's disease	21 (4.23%)	245 (2.29%)	0.00490541	0.074027	ko05016
12	MAPK signaling pathway	23 (4.64%)	284 (2.65%)	0.00661078	0.0914491	ko04010
13	Proteasome	7 (1.41%)	50 (0.47%)	0.00782081	0.0980597	ko03050
14	Neurotrophin signaling pathway	14 (2.82%)	147 (1.37%)	0.0082701	0.0980597	ko04722
15	NOD-like receptor signaling pathway	8 (1.61%)	65 (0.61%)	0.00997853	0.110429	ko04621
16	Alanine, aspartate and glutamate metabolism	5 (1.01%)	31 (0.29%)	0.0131437	0.128345	ko00250
17	Citrate cycle (TCA cycle)	5 (1.01%)	31 (0.29%)	0.0131437	0.128345	ko00020
18	Amino sugar and nucleotide sugar metabolism	6 (1.21%)	44 (0.41%)	0.0152326	0.140479	ko00520
19	Oocyte meiosis	12 (2.42%)	133 (1.24%)	0.0205312	0.179377	ko04114
20	Basal transcription factors	5 (1.01%)	36 (0.34%)	0.0241536	0.193849	ko03022
21	Bladder cancer	6 (1.21%)	49 (0.46%)	0.0248814	0.193849	ko05219
22	Leukocyte transendothelial migration	11 (2.22%)	122 (1.14%)	0.0260155	0.193849	ko04670
23	Phenylalanine, tyrosine and tryptophan biosynthesis	2 (0.4%)	6 (0.06%)	0.028424	0.193849	ko00400
24	Fatty acid metabolism	6 (1.21%)	51 (0.48%)	0.0296738	0.193849	ko00071
25	Hematopoietic cell lineage	9 (1.81%)	94 (0.88%)	0.029928	0.193849	ko04640
26	Glycosylphosphatidylinositol(GPI)-anchor biosynthesis	4 (0.81%)	26 (0.24%)	0.0303618	0.193849	ko00563
27	Other glycan degradation	3 (0.6%)	16 (0.15%)	0.0353646	0.217427	ko00511
28	Arginine and proline metabolism	6 (1.21%)	55 (0.51%)	0.0409828	0.23758	ko00330
29	Steroid biosynthesis	3 (0.6%)	17 (0.16%)	0.0415049	0.23758	ko00100
30	Thyroid cancer	4 (0.81%)	31 (0.29%)	0.0533841	0.295392	ko05216
31	Pancreatic cancer	7 (1.41%)	78 (0.73%)	0.0692122	0.353623	ko05212
32	Valine, leucine and isoleucine degradation	5 (1.01%)	49 (0.46%)	0.0753334	0.353623	ko00280
33	Sulfur metabolism	2 (0.4%)	10 (0.09%)	0.0754526	0.353623	ko00920
34	beta-Alanine metabolism	3 (0.6%)	22 (0.21%)	0.0793894	0.353623	ko00410
35	TGF-beta signaling pathway	8 (1.61%)	97 (0.91%)	0.0805693	0.353623	ko04350
36	Peroxisome	7 (1.41%)	81 (0.76%)	0.0811638	0.353623	ko04146
37	Long-term potentiation	7 (1.41%)	81 (0.76%)	0.0811638	0.353623	ko04720
38	Parkinson's disease	13 (2.62%)	183 (1.71%)	0.0832266	0.353623	ko05012
39	Glycosaminoglycan biosynthesis - chondroitin sulfate	3 (0.6%)	23 (0.22%)	0.0882904	0.353623	ko00532
40	Nitrogen metabolism	3 (0.6%)	23 (0.22%)	0.0882904	0.353623	ko00910
41	Insulin signaling pathway	11 (2.22%)	150 (1.4%)	0.088845	0.353623	ko04910
42	Limonene and pinene degradation	2 (0.4%)	11 (0.1%)	0.0894708	0.353623	ko00903
43	Endocytosis	15 (3.02%)	222 (2.08%)	0.0922845	0.356261	ko04144
44	Fc gamma R-mediated phagocytosis	9 (1.81%)	119 (1.11%)	0.100902	0.380677	ko04666
45	Glycosphingolipid biosynthesis - lacto and neolacto series	3 (0.6%)	25 (0.23%)	0.107264	0.38824	ko00601
46	T cell receptor signaling pathway	10 (2.02%)	138 (1.29%)	0.107585	0.38824	ko04660
47	Alzheimer's disease	18 (3.63%)	287 (2.68%)	0.118919	0.420012	ko05010
48	Cytosolic DNA-sensing pathway	5 (1.01%)	58 (0.54%)	0.130291	0.441611	ko04623
49	D-Glutamine and D-glutamate metabolism	1 (0.2%)	3 (0.03%)	0.132766	0.441611	ko00471
50	Circadian rhythm - mammal	2 (0.4%)	14 (0.13%)	0.135291	0.441611	ko04710
51	Sphingolipid metabolism	4 (0.81%)	43 (0.4%)	0.137002	0.441611	ko00600
52	Biosynthesis of unsaturated fatty acids	3 (0.6%)	28 (0.26%)	0.138336	0.441611	ko01040
53	Apoptosis	7 (1.41%)	95 (0.89%)	0.151306	0.473901	ko04210
54	Ubiquitin mediated proteolysis	10 (2.02%)	151 (1.41%)	0.163315	0.502044	ko04120
55	Propanoate metabolism	3 (0.6%)	31 (0.29%)	0.172018	0.519181	ko00640
56	Pathways in cancer	20 (4.03%)	345 (3.23%)	0.178987	0.52891	ko05200
57	N-Glycan biosynthesis	4 (0.81%)	48 (0.45%)	0.181614	0.52891	ko00510
58	Adherens junction	8 (1.61%)	122 (1.14%)	0.205086	0.577407	ko04520
59	Pyrimidine metabolism	7 (1.41%)	104 (0.97%)	0.207467	0.577407	ko00240
60	Jak-STAT signaling pathway	10 (2.02%)	160 (1.5%)	0.208701	0.577407	ko04630
61	Wnt signaling pathway	10 (2.02%)	162 (1.51%)	0.219445	0.589749	ko04310
62	Glycerolipid metabolism	4 (0.81%)	52 (0.49%)	0.220268	0.589749	ko00561
63	Regulation of actin cytoskeleton	14 (2.82%)	240 (2.24%)	0.224366	0.591188	ko04810
64	Fructose and mannose metabolism	3 (0.6%)	36 (0.34%)	0.232368	0.598941	ko00051
65	PPAR signaling pathway	6 (1.21%)	90 (0.84%)	0.23861	0.598941	ko03320
66	Glutathione metabolism	4 (0.81%)	54 (0.5%)	0.240357	0.598941	ko00480
67	Cysteine and methionine metabolism	3 (0.6%)	37 (0.35%)	0.244885	0.598941	ko00270
68	Purine metabolism	11 (2.22%)	186 (1.74%)	0.245349	0.598941	ko00230
69	Inositol phosphate metabolism	4 (0.81%)	55 (0.51%)	0.250557	0.602788	ko00562
70	Adipocytokine signaling pathway	5 (1.01%)	74 (0.69%)	0.25864	0.607697	ko04920
71	Endometrial cancer	4 (0.81%)	56 (0.52%)	0.260846	0.607697	ko05213
72	Asthma	3 (0.6%)	39 (0.36%)	0.270209	0.607697	ko05310
73	Dorso-ventral axis formation	2 (0.4%)	22 (0.21%)	0.271734	0.607697	ko04320
74	Colorectal cancer	5 (1.01%)	76 (0.71%)	0.276523	0.607697	ko05210
75	Gap junction	6 (1.21%)	95 (0.89%)	0.277985	0.607697	ko04540
76	Intestinal immune network for IgA production	4 (0.81%)	58 (0.54%)	0.281653	0.607697	ko04672
77	Glycosaminoglycan degradation	2 (0.4%)	23 (0.22%)	0.289205	0.607697	ko00531
78	Ascorbate and aldarate metabolism	2 (0.4%)	23 (0.22%)	0.289205	0.607697	ko00053
79	Phenylalanine metabolism	2 (0.4%)	23 (0.22%)	0.289205	0.607697	ko00360
80	Focal adhesion	12 (2.42%)	215 (2.01%)	0.295619	0.613409	ko04510
81	Phosphatidylinositol signaling system	5 (1.01%)	79 (0.74%)	0.303787	0.622575	ko04070
82	Thiamine metabolism	1 (0.2%)	8 (0.07%)	0.316103	0.633399	ko00730
83	Acute myeloid leukemia	4 (0.81%)	62 (0.58%)	0.323918	0.633399	ko05221
84	Histidine metabolism	2 (0.4%)	25 (0.23%)	0.32396	0.633399	ko00340
85	Cell cycle	9 (1.81%)	160 (1.5%)	0.324331	0.633399	ko04110
86	Starch and sucrose metabolism	3 (0.6%)	44 (0.41%)	0.33441	0.64549	ko00500
87	Cell adhesion molecules (CAMs)	9 (1.81%)	166 (1.55%)	0.363827	0.680222	ko04514
88	Chronic myeloid leukemia	5 (1.01%)	86 (0.8%)	0.368609	0.680222	ko05220
89	Cytokine-cytokine receptor interaction	14 (2.82%)	270 (2.52%)	0.372237	0.680222	ko04060
90	Pentose phosphate pathway	2 (0.4%)	28 (0.26%)	0.375182	0.680222	ko00030
91	Glycosaminoglycan biosynthesis - heparan sulfate	2 (0.4%)	28 (0.26%)	0.375182	0.680222	ko00534
92	GnRH signaling pathway	6 (1.21%)	107 (1%)	0.376991	0.680222	ko04912
93	Valine, leucine and isoleucine biosynthesis	1 (0.2%)	11 (0.1%)	0.406966	0.726412	ko00290
94	Prostate cancer	6 (1.21%)	114 (1.07%)	0.435478	0.763663	ko05215
95	Natural killer cell mediated cytotoxicity	8 (1.61%)	156 (1.46%)	0.437036	0.763663	ko04650
96	Type II diabetes mellitus	3 (0.6%)	53 (0.5%)	0.448312	0.771774	ko04930
97	Glioma	4 (0.81%)	74 (0.69%)	0.450976	0.771774	ko05214
98	Base excision repair	3 (0.6%)	54 (0.5%)	0.460544	0.780106	ko03410
99	B cell receptor signaling pathway	5 (1.01%)	99 (0.93%)	0.488089	0.796233	ko04662
100	Long-term depression	4 (0.81%)	78 (0.73%)	0.491884	0.796233	ko04730
101	Tyrosine metabolism	3 (0.6%)	57 (0.53%)	0.496506	0.796233	ko00350
102	Protein export	2 (0.4%)	36 (0.34%)	0.502481	0.796233	ko03060
103	Notch signaling pathway	3 (0.6%)	58 (0.54%)	0.508225	0.796233	ko04330
104	Pantothenate and CoA biosynthesis	1 (0.2%)	15 (0.14%)	0.509653	0.796233	ko00770
105	p53 signaling pathway	4 (0.81%)	80 (0.75%)	0.51186	0.796233	ko04115
106	Chemokine signaling pathway	10 (2.02%)	210 (1.96%)	0.511947	0.796233	ko04062
107	Butanoate metabolism	2 (0.4%)	38 (0.36%)	0.531628	0.796233	ko00650
108	Antigen processing and presentation	5 (1.01%)	104 (0.97%)	0.532041	0.796233	ko04612
109	Glycosaminoglycan biosynthesis - keratan sulfate	1 (0.2%)	16 (0.15%)	0.532421	0.796233	ko00533
110	Glycosphingolipid biosynthesis - ganglio series	1 (0.2%)	16 (0.15%)	0.532421	0.796233	ko00604
111	Terpenoid backbone biosynthesis	1 (0.2%)	16 (0.15%)	0.532421	0.796233	ko00900
112	ECM-receptor interaction	4 (0.81%)	84 (0.79%)	0.550688	0.816198	ko04512
113	Tryptophan metabolism	2 (0.4%)	40 (0.37%)	0.55959	0.822052	ko00380
114	Melanogenesis	5 (1.01%)	108 (1.01%)	0.565944	0.824094	ko04916
115	Lysine degradation	2 (0.4%)	42 (0.39%)	0.58634	0.841208	ko00310
116	Fc epsilon RI signaling pathway	4 (0.81%)	88 (0.82%)	0.587832	0.841208	ko04664
117	Pyruvate metabolism	2 (0.4%)	43 (0.4%)	0.599258	0.842384	ko00620
118	Aldosterone-regulated sodium reabsorption	2 (0.4%)	43 (0.4%)	0.599258	0.842384	ko04960
119	Aminoacyl-tRNA biosynthesis	2 (0.4%)	44 (0.41%)	0.611869	0.842384	ko00970
120	Progesterone-mediated oocyte maturation	4 (0.81%)	91 (0.85%)	0.614482	0.842384	ko04914
121	Graft-versus-host disease	3 (0.6%)	68 (0.64%)	0.616793	0.842384	ko05332
122	ABC transporters	2 (0.4%)	45 (0.42%)	0.624176	0.842384	ko02010
123	Prion diseases	2 (0.4%)	45 (0.42%)	0.624176	0.842384	ko05020
124	ErbB signaling pathway	4 (0.81%)	93 (0.87%)	0.631644	0.845221	ko04012
125	Allograft rejection	3 (0.6%)	70 (0.65%)	0.636462	0.845221	ko05330
126	Type I diabetes mellitus	3 (0.6%)	74 (0.69%)	0.67365	0.883256	ko04940
127	Glycerophospholipid metabolism	3 (0.6%)	75 (0.7%)	0.682497	0.883256	ko00564
128	Amyotrophic lateral sclerosis (ALS)	3 (0.6%)	75 (0.7%)	0.682497	0.883256	ko05014
129	Tight junction	6 (1.21%)	148 (1.38%)	0.688972	0.883256	ko04530
130	Riboflavin metabolism	2 (0.4%)	51 (0.48%)	0.691707	0.883256	ko00740
131	Melanoma	3 (0.6%)	77 (0.72%)	0.699654	0.886585	ko05218
132	Pentose and glucuronate interconversions	1 (0.2%)	26 (0.24%)	0.709426	0.892157	ko00040
133	O-Glycan biosynthesis	1 (0.2%)	27 (0.25%)	0.722932	0.902306	ko00512
134	Ribosome	5 (1.01%)	132 (1.23%)	0.738902	0.903313	ko03010
135	mTOR signaling pathway	2 (0.4%)	56 (0.52%)	0.740063	0.903313	ko04150
136	Basal cell carcinoma	2 (0.4%)	56 (0.52%)	0.740063	0.903313	ko05217
137	Galactose metabolism	1 (0.2%)	29 (0.27%)	0.748094	0.906449	ko00052
138	Non-small cell lung cancer	2 (0.4%)	58 (0.54%)	0.757516	0.911215	ko05223
139	VEGF signaling pathway	3 (0.6%)	86 (0.8%)	0.76818	0.917395	ko04370
140	Ether lipid metabolism	1 (0.2%)	32 (0.3%)	0.781625	0.922794	ko00565
141	Axon guidance	5 (1.01%)	140 (1.31%)	0.783819	0.922794	ko04360
142	Small cell lung cancer	3 (0.6%)	94 (0.88%)	0.817886	0.944709	ko05222
143	Regulation of autophagy	1 (0.2%)	36 (0.34%)	0.819507	0.944709	ko04140
144	DNA replication	1 (0.2%)	36 (0.34%)	0.819507	0.944709	ko03030
145	Primary immunodeficiency	1 (0.2%)	37 (0.35%)	0.827904	0.947808	ko05340
146	Porphyrin and chlorophyll metabolism	1 (0.2%)	40 (0.37%)	0.850828	0.963209	ko00860
147	Hypertrophic cardiomyopathy (HCM)	3 (0.6%)	101 (0.94%)	0.853665	0.963209	ko05410
148	RNA degradation	2 (0.4%)	73 (0.68%)	0.858764	0.963209	ko03018
149	Metabolism of xenobiotics by cytochrome P450	2 (0.4%)	76 (0.71%)	0.87368	0.963759	ko00980
150	Nucleotide excision repair	1 (0.2%)	45 (0.42%)	0.882463	0.963759	ko03420
151	Cardiac muscle contraction	3 (0.6%)	110 (1.03%)	0.890552	0.963759	ko04260
152	Dilated cardiomyopathy	3 (0.6%)	110 (1.03%)	0.890552	0.963759	ko05414
153	Arrhythmogenic right ventricular cardiomyopathy (ARVC)	2 (0.4%)	80 (0.75%)	0.891315	0.963759	ko05412
154	Viral myocarditis	3 (0.6%)	111 (1.04%)	0.89409	0.963759	ko05416
155	Autoimmune thyroid disease	2 (0.4%)	85 (0.79%)	0.910146	0.967541	ko05320
156	Vascular smooth muscle contraction	4 (0.81%)	148 (1.38%)	0.917325	0.967541	ko04270
157	Arachidonic acid metabolism	2 (0.4%)	88 (0.82%)	0.919932	0.967541	ko00590
158	Steroid hormone biosynthesis	1 (0.2%)	54 (0.5%)	0.923489	0.967541	ko00140
159	Glycolysis / Gluconeogenesis	3 (0.6%)	122 (1.14%)	0.926741	0.967541	ko00010
160	Drug metabolism - other enzymes	1 (0.2%)	57 (0.53%)	0.933696	0.968709	ko00983
161	Systemic lupus erythematosus	4 (0.81%)	181 (1.69%)	0.971304	0.994969	ko05322
162	Complement and coagulation cascades	1 (0.2%)	75 (0.7%)	0.971942	0.994969	ko04610
163	Calcium signaling pathway	5 (1.01%)	219 (2.05%)	0.976988	0.994969	ko04020
164	Drug metabolism - cytochrome P450	1 (0.2%)	86 (0.8%)	0.983424	0.995417	ko00982
165	Neuroactive ligand-receptor interaction	2 (0.4%)	271 (2.53%)	0.999968	1	ko04080
166	Olfactory transduction	1 (0.2%)	1002 (9.37%)	1	1	ko04740
#	Pathway	Differentially expressed genes
1	Lysosome	110006, 11305, 114143, 11433, 11769, 11774, 11782, 12492, 12512, 13030, 13032, 13036, 16889, 18010, 18145, 19063, 211286, 242341, 52120, 53599, 54397, 54411, 64138, 71665, 94178
2	SNARE interactions in vesicular transport	20908, 22318, 53331, 53612, 54399, 56389, 58244
3	Spliceosome	13204, 13207, 14105, 17149, 20638, 331401, 433702, 53817, 57317, 66125, 67958, 68092, 68592, 69192, 76936, 76938
4	Metabolic pathways (no map in kegg database)	100047762, 103534, 104015, 108148, 110006, 113868, 114143, 11566, 11671, 11687, 11821, 11947, 11964, 12036, 12764, 12858, 12868, 14042, 14081, 14538, 14583, 14630, 14660, 14719, 14872, 14979, 15275, 16330, 17308, 18194, 18700, 18717, 19063, 19223, 20016, 20022, 20397, 20441, 20443, 20454, 20810, 208624, 225887, 228033, 228812, 242341, 245841, 26384, 269951, 27388, 276846, 331026, 50784, 52120, 52…
5	Oxidative phosphorylation	114143, 11947, 11964, 12858, 12868, 225887, 228033, 242341, 54411, 57423, 66043, 66052, 66108, 66377, 66925, 66945, 68375
6	Renal cell carcinoma	100048397, 109905, 112407, 16653, 18591, 20525, 22339, 224105, 26417, 67673
7	Toll-like receptor signaling pathway	12675, 170743, 17087, 17874, 21897, 21926, 22034, 26417, 54123, 54473, 56489, 68652
8	RNA polymerase	20016, 20022, 245841, 66136, 67710, 69241
9	Fatty acid elongation in mitochondria	19063, 52538, 54397
10	RIG-I-like receptor signaling pathway	100038882, 12675, 21926, 22034, 26401, 27215, 54123, 56489, 71586
11	Huntington's disease	11772, 11947, 12028, 12858, 12868, 19712, 20022, 225887, 228033, 232910, 245841, 66043, 66052, 66108, 66377, 66925, 66945, 67710, 68375, 69241, 73916
12	MAPK signaling pathway	100048397, 109905, 12675, 16653, 17165, 17873, 18591, 19042, 19419, 19698, 20130, 21812, 21926, 22034, 224105, 23939, 26401, 26403, 26417, 330177, 56613, 63953, 68652
13	Proteasome	19166, 19170, 19171, 19172, 19185, 26440, 66413
14	Neurotrophin signaling pathway	100047863, 100048397, 109905, 12028, 12070, 12314, 16653, 22034, 22627, 22630, 23939, 26401, 26417, 56613
15	NOD-like receptor signaling pathway	12675, 16173, 21926, 21929, 22034, 26417, 54483, 68652
16	Alanine, aspartate and glutamate metabolism	100047762, 11566, 14583, 14660, 14719
17	Citrate cycle (TCA cycle)	269951, 56451, 66052, 66925, 66945
18	Amino sugar and nucleotide sugar metabolism	12764, 14583, 15275, 26384, 331026, 94181
19	Oocyte meiosis	12314, 16439, 19045, 19052, 20874, 22627, 22630, 226849, 26417, 26932, 69957, 71890
20	Basal transcription factors	270627, 57080, 68705, 68776, 99730
21	Bladder cancer	13144, 16653, 22339, 26417, 56613, 69635
22	Leukocyte transendothelial migration	100048397, 109905, 12387, 12767, 16401, 16409, 16414, 17969, 17972, 22330, 673094
23	Phenylalanine, tyrosine and tryptophan biosynthesis	100047762, 14719
24	Fatty acid metabolism	113868, 11671, 14081, 52538, 56752, 74205
25	Hematopoietic cell lineage	12527, 12977, 12978, 12985, 14968, 14998, 16401, 16409, 21926
26	Glycosylphosphatidylinositol(GPI)-anchor biosynthesis	18700, 228812, 276846, 67292
27	Other glycan degradation (no map in kegg database)	17160, 18010, 71665
28	Arginine and proline metabolism	100047762, 11671, 14660, 14719, 20810, 56752
29	Steroid biosynthesis	16889, 18194, 66234
30	Thyroid cancer	12387, 16653, 26417, 76551
31	Pancreatic cancer	12048, 12675, 16451, 16653, 21812, 22339, 26417
32	Valine, leucine and isoleucine degradation	113868, 11671, 12036, 52538, 56752
33	Sulfur metabolism	58250, 59031
34	beta-Alanine metabolism	11671, 20810, 56752
35	TGF-beta signaling pathway	13559, 14313, 17125, 17130, 19052, 21812, 21926, 26417
36	Peroxisome	113868, 12908, 14081, 16922, 269951, 51798, 74205
37	Long-term potentiation	100048397, 109905, 12314, 16439, 16653, 19045, 26417
38	Parkinson's disease	11947, 12858, 12868, 22201, 225887, 228033, 66043, 66052, 66108, 66377, 66925, 66945, 68375
39	Glycosaminoglycan biosynthesis - chondroitin sulfate	58250, 59031, 72727
40	Nitrogen metabolism	12349, 14660, 71934
41	Insulin signaling pathway	106628, 12314, 15275, 16330, 16653, 19045, 19246, 20787, 244416, 26417, 68961
42	Limonene and pinene degradation	11671, 56752
43	Endocytosis	106572, 11772, 12767, 12978, 16186, 18571, 18717, 21812, 22034, 227700, 232910, 347722, 69710, 75608, 84092
44	Fc gamma R-mediated phagocytosis	16797, 17118, 17357, 17969, 18717, 227753, 26417, 50784, 56443
45	Glycosphingolipid biosynthesis - lacto and neolacto series	14538, 20441, 20443
46	T cell receptor signaling pathway	12675, 15170, 16653, 16797, 17973, 19419, 21682, 21926, 224105, 26417
47	Alzheimer's disease	11947, 12314, 12369, 12858, 12868, 16439, 16956, 21926, 225887, 228033, 26417, 66043, 66052, 66108, 66377, 66925, 66945, 68375
48	Cytosolic DNA-sensing pathway	12675, 16173, 20016, 54123, 56489
49	D-Glutamine and D-glutamate metabolism	14660
50	Circadian rhythm - mammal	20893, 79362
51	Sphingolipid metabolism	18010, 20397, 50784, 74442
52	Biosynthesis of unsaturated fatty acids (no map in kegg database)	106529, 113868, 14979
53	Apoptosis	12028, 12048, 12368, 12369, 12675, 17874, 21926
54	Ubiquitin mediated proteolysis	117146, 22034, 22201, 242521, 26401, 268470, 66053, 67673, 69957, 74126
55	Propanoate metabolism	11671, 56451, 56752
56	Pathways in cancer	112407, 12028, 12048, 12387, 12675, 12978, 13144, 13542, 16451, 16653, 18591, 19015, 20525, 21812, 22034, 22339, 26417, 67673, 69635, 76551
57	N-Glycan biosynthesis	103534, 17308, 208624, 68292
58	Adherens junction	11433, 12387, 13001, 15170, 19246, 21812, 22330, 26417
59	Pyrimidine metabolism	20016, 20022, 245841, 66136, 67710, 69241, 76025
60	Jak-STAT signaling pathway	114715, 12048, 12985, 15170, 15980, 16154, 16164, 16186, 16451, 20852
61	Wnt signaling pathway	12387, 13001, 13542, 14283, 19015, 19052, 208846, 226849, 26932, 75826
62	Glycerolipid metabolism	11671, 16956, 50784, 56752
63	Regulation of actin cytoskeleton	16401, 16409, 16414, 16653, 18591, 18717, 19045, 20130, 22330, 224105, 227753, 26417, 329165, 56443
64	Fructose and mannose metabolism	15275, 331026, 54384
65	PPAR signaling pathway	113868, 14081, 16202, 16956, 19015, 74205
66	Glutathione metabolism	14630, 14872, 20810, 269951
67	Cysteine and methionine metabolism	100047762, 14719, 20810
68	Purine metabolism	11566, 11821, 20016, 20022, 245841, 52513, 66136, 67710, 69241, 76025, 93685
69	Inositol phosphate metabolism	104015, 16330, 18717, 71780
70	Adipocytokine signaling pathway	12675, 14081, 20525, 21926, 74205
71	Endometrial cancer	12387, 16202, 16653, 26417
72	Asthma	14968, 14998, 21926
73	Dorso-ventral axis formation	16653, 26417
74	Colorectal cancer	12028, 12387, 16653, 21812, 26417
75	Gap junction	16439, 16653, 18591, 22154, 23939, 26417
76	Intestinal immune network for IgA production	12767, 14968, 14998, 16401
77	Glycosaminoglycan degradation	110006, 52120
78	Ascorbate and aldarate metabolism	11671, 56752
79	Phenylalanine metabolism	100047762, 14719
80	Focal adhesion	100048397, 109905, 12387, 16202, 16401, 18591, 18717, 19045, 22330, 22339, 224105, 26417
81	Phosphatidylinositol signaling system	104015, 12314, 16330, 16439, 18717
82	Thiamine metabolism	54384
83	Acute myeloid leukemia	12675, 16653, 19015, 26417
84	Histidine metabolism	11671, 56752
85	Cell cycle	13559, 17873, 20843, 22627, 22630, 22642, 68606, 69957, 71890
86	Starch and sucrose metabolism	110006, 15275, 74185
87	Cell adhesion molecules (CAMs)	14968, 14998, 15896, 16401, 16409, 16414, 20969, 20970, 673094
88	Chronic myeloid leukemia	12048, 12675, 16653, 21812, 26417
89	Cytokine-cytokine receptor interaction	12767, 12977, 12978, 12985, 15980, 16154, 16164, 16173, 16186, 18591, 20308, 21812, 21926, 22339
90	Pentose phosphate pathway	232449, 66171
91	Glycosaminoglycan biosynthesis - heparan sulfate	14042, 72727
92	GnRH signaling pathway	12314, 16439, 16653, 23939, 26401, 26417
93	Valine, leucine and isoleucine biosynthesis	12036
94	Prostate cancer	12387, 12675, 14872, 16653, 18591, 26417
95	Natural killer cell mediated cytotoxicity	15170, 15896, 15980, 16414, 16653, 16797, 21926, 26417
96	Type II diabetes mellitus	15275, 21926, 26417
97	Glioma	12314, 16653, 18591, 26417
98	Base excision repair	11546, 18970, 77622
99	B cell receptor signaling pathway	12675, 15170, 16653, 26417, 66141
100	Long-term depression	16439, 16653, 19052, 26417
101	Tyrosine metabolism	100047762, 14719, 14872
102	Protein export	140740, 57743
103	Notch signaling pathway	103806, 13542, 16848
104	Pantothenate and CoA biosynthesis	12036
105	p53 signaling pathway	12028, 12521, 13663, 17873
106	Chemokine signaling pathway	100048397, 109905, 12675, 12767, 14693, 14696, 16653, 17969, 20308, 26417
107	Butanoate metabolism	11671, 56752
108	Antigen processing and presentation	12010, 13030, 14968, 14998, 16149
109	Glycosaminoglycan biosynthesis - keratan sulfate (no map in kegg database)	20441
110	Glycosphingolipid biosynthesis - ganglio series	20454
111	Terpenoid backbone biosynthesis	56075
112	ECM-receptor interaction	11603, 16401, 20969, 20970
113	Tryptophan metabolism	11671, 56752
114	Melanogenesis	12314, 12387, 13542, 16653, 26417
115	Lysine degradation	11671, 56752
116	Fc epsilon RI signaling pathway	16653, 16797, 21926, 26417
117	Pyruvate metabolism	11671, 56752
118	Aldosterone-regulated sodium reabsorption	16653, 26417
119	Aminoacyl-tRNA biosynthesis	226414, 66590
120	Progesterone-mediated oocyte maturation	16653, 26417, 69957, 71890
121	Graft-versus-host disease	14968, 14998, 21926
122	ABC transporters	11303, 11305
123	Prion diseases	12028, 26417
124	ErbB signaling pathway	16653, 17973, 224105, 26417
125	Allograft rejection	14968, 14998, 21926
126	Type I diabetes mellitus	14968, 14998, 21926
127	Glycerophospholipid metabolism	18777, 27388, 50784
128	Amyotrophic lateral sclerosis (ALS)	12028, 12048, 21926
129	Tight junction	12387, 13001, 16653, 19052, 20130, 20742
130	Riboflavin metabolism	11433, 54384
131	Melanoma	16653, 18591, 26417
132	Pentose and glucuronate interconversions	110006
133	O-Glycan biosynthesis	108148
134	Ribosome	19989, 20103, 225215, 67945, 75617
135	mTOR signaling pathway	22339, 26417
136	Basal cell carcinoma	12387, 13542
137	Galactose metabolism	15275
138	Non-small cell lung cancer	16653, 26417
139	VEGF signaling pathway	16653, 22339, 26417
140	Ether lipid metabolism	50784
141	Axon guidance	12767, 16653, 17973, 224105, 26417
142	Small cell lung cancer	12048, 12675, 22034
143	Regulation of autophagy	666468
144	DNA replication	68209
145	Primary immunodeficiency	16186
146	Porphyrin and chlorophyll metabolism	110006
147	Hypertrophic cardiomyopathy (HCM)	16401, 21926, 326618
148	RNA degradation	53621, 67207
149	Metabolism of xenobiotics by cytochrome P450	13849, 14872
150	Nucleotide excision repair	19359
151	Cardiac muscle contraction	12858, 12868, 326618
152	Dilated cardiomyopathy	16401, 21926, 326618
153	Arrhythmogenic right ventricular cardiomyopathy (ARVC)	12387, 16401
154	Viral myocarditis	14968, 14998, 16414
155	Autoimmune thyroid disease	14968, 14998
156	Vascular smooth muscle contraction	12314, 16439, 19045, 26417
157	Arachidonic acid metabolism	11687, 19223
158	Steroid hormone biosynthesis	14979
159	Glycolysis / Gluconeogenesis	11671, 15275, 56752
160	Drug metabolism - other enzymes	110006
161	Systemic lupus erythematosus	14968, 14998, 20638, 21926
162	Complement and coagulation cascades	14066
163	Calcium signaling pathway	12314, 16439, 18438, 67972, 68961
164	Drug metabolism - cytochrome P450	14872
165	Neuroactive ligand-receptor interaction	14815, 18438
166	Olfactory transduction	12314
