# Supplementary material for: Deep-Sequencing Analysis of the Mouse Transcriptome Response to Infection with Brucella melitensis Strains of Differing Virulence
Source: PLoS One. 2011 Dec 28;6(12):e28485. doi: 10.1371/journal.pone.0028485 (PMC3247208; doi:10.1371/journal.pone.0028485)
Supplement: Table S7 — Inflammatory and apoptosis-related DGEs. (XLSX) [file pone.0028485.s010.xlsx]

## Sheet: inflammatory and apoposis
Gene	GO Process	McvsM28	McvsM90	Symbol	Description	GO Component
11491	anti-apoptosis	1.37351	1.43741	Adam17	a disintegrin and metallopeptidase domain 17	GO:0002467
11799	anti-apoptosis	-2.80235	-1.95435	Birc5	baculoviral IAP repeat-containing 5	GO:0000226
23837	anti-apoptosis	-1.91846	-2.19543	Cfdp1	craniofacial development protein 1	GO:0006916
12633	anti-apoptosis	2.67696	2.98493	Cflar	CASP8 and FADD-like apoptosis regulator	GO:0006508
17684	anti-apoptosis	-1.97483	-2.73652	Cited2	Cbp/p300-interacting transactivator, with Glu/Asp-rich carboxy-terminal domain, 2	GO:0001568
223701	anti-apoptosis	-1.87869	-1.078	Mkl1	MKL (megakaryoblastic leukemia)/myocardin-like 1	GO:0006350
18033	anti-apoptosis	2.18926	2.75563	Nfkb1	nuclear factor of kappa light polypeptide gene enhancer in B-cells 1, p105	GO:0001818
18715	anti-apoptosis	2.25829	1.92946	Pim2	proviral integration site 2	GO:0006468
21672	anti-apoptosis	-1.31737	-1.81258	Prdx2	peroxiredoxin 2	GO:0000187
227154	anti-apoptosis	-1.18975	-2.10309	Stradb	STE20-related kinase adaptor beta	GO:0000902
14605	anti-apoptosis	-2.56565	-2.55567	Tsc22d3	TSC22 domain family, member 3	GO:0006355
22339	anti-apoptosis	2.10474	3.8521	Vegfa	vascular endothelial growth factor A	GO:0001525
16181	anti-inflammatory	4.91948	5.1269	Il1rn	interleukin 1 receptor antagonist	GO:0005576
21803	anti-inflammatory	1.12546	1.38785	Tgfb1	transforming growth factor, beta 1	GO:0005576
219158	apoptosis	-2.32793	-2.35065	2610301G19Rik	RIKEN cDNA 2610301G19 gene	GO:0006915
66626	apoptosis	-1.32166	-1.30959	5730403B10Rik	RIKEN cDNA 5730403B10 gene	GO:0006915
11302	apoptosis	-2.77387	-9.87191	Aatk	apoptosis-associated tyrosine kinase	GO:0006468
170770	apoptosis	-2.27111	-2.22457	Bbc3	BCL2 binding component 3	GO:0001836
27061	apoptosis	-1.33381	-1.629	Bcap31	B-cell receptor-associated protein 31	GO:0006810
11796	apoptosis	2.94178	2.44767	Birc3	baculoviral IAP repeat-containing 3	GO:0006915
171543	apoptosis	-6.0322	-10.7871	Bmf	BCL2 modifying factor	GO:0006915
12177	apoptosis	-1.19555	-1.82733	Bnip3l	BCL2/adenovirus E1B interacting protein 3-like	GO:0006915
12371	apoptosis	-2.78681	-1.66269	Casp9	caspase 9	GO:0006508
12484	apoptosis	1.28144	1.31985	Cd24a	CD24a antigen	GO:0001666
215418	apoptosis	2.37616	3.18026	Csrnp1	cysteine-serine-rich nuclear protein 1	GO:0006350
66642	apoptosis	-1.19161	-1.88569	Ctnnbl1	catenin, beta like 1	GO:0006915
67379	apoptosis	-3.91561	-2.62015	Dedd2	death effector domain-containing DNA binding protein 2	GO:0006350
71712	apoptosis	2.19944	2.25879	Dram1	DNA-damage regulated autophagy modulator 1	GO:0006914
112407	apoptosis	4.33985	5.39832	Egln3	EGL nine homolog 3 (C. elegans)	GO:0001666
140579	apoptosis	-1.70826	-1.82065	Elmo2	engulfment and cell motility 2, ced-12 homolog (C. elegans)	GO:0006909
14082	apoptosis	-2.23273	-1.76016	Fadd	Fas (TNFRSF6)-associated via death domain	GO:0006915
14084	apoptosis	-1.77093	-1.79522	Faf1	Fas-associated factor 1	GO:0006915
14102	apoptosis	1.98693	1.92267	Fas	Fas (TNF receptor superfamily member 6)	GO:0002377
14609	apoptosis	2.00612	2.14018	Gja1	gap junction protein, alpha 1	GO:0001701
14744	apoptosis	-3.79757	-2.64172	Gpr65	G-protein coupled receptor 65	GO:0006915
14775	apoptosis	-1.2357	-1.09543	Gpx1	glutathione peroxidase 1	GO:0000302
227753	apoptosis	-2.23937	-1.14516	Gsn	gelsolin	GO:0006915
215114	apoptosis	-3.29624	-2.46655	Hip1	huntingtin interacting protein 1	GO:0006350
53415	apoptosis	-1.15186	-1.88263	Htatip2	HIV-1 tat interactive protein 2, homolog (human)	GO:0001525
64704	apoptosis	-1.76603	-1.84814	Htra2	HtrA serine peptidase 2	GO:0006508
78558	apoptosis	-2.4465	-1.70743	Htra3	HtrA serine peptidase 3	GO:0005576
330723	apoptosis	5.14415	5.16038	Htra4	HtrA serine peptidase 4	GO:0005575
15901	apoptosis	-1.87118	-1.25051	Id1	inhibitor of DNA binding 1	GO:0000122
16331	apoptosis	-4.03301	-4.11869	Inpp5d	inositol polyphosphate-5-phosphatase D	GO:0006915
73914	apoptosis	1.74919	2.0297	Irak3	interleukin-1 receptor-associated kinase 3	GO:0001960
16452	apoptosis	3.13041	3.45531	Jak2	Janus kinase 2	GO:0000186
107817	apoptosis	1.45963	1.27592	Jmjd6	jumonji domain containing 6	GO:0001568
194655	apoptosis	-1.54801	-2.83533	Klf11	Kruppel-like factor 11	GO:0006350
107733	apoptosis	-2.25634	-2.14268	Mrpl41	mitochondrial ribosomal protein L41	GO:0006915
17940	apoptosis	-3.76939	-3.2109	Naip1	NLR family, apoptosis inhibitory protein 1	GO:0006915
17952	apoptosis	-1.66421	-2.84006	Naip6	NLR family, apoptosis inhibitory protein 6	GO:0006915
80885	apoptosis	6.04248	5.09064	Niacr1	niacin receptor 1	GO:0006915
64652	apoptosis	-1.40403	-1.66011	Nisch	nischarin	GO:0006006
216799	apoptosis	4.43224	4.06277	Nlrp3	NLR family, pyrin domain containing 3	GO:0006915
18413	apoptosis	2.09669	2.99803	Osm	oncostatin M	GO:0006915
269424	apoptosis	-3.63255	-2.65025	Phf17	PHD finger protein 17	GO:0006350
21664	apoptosis	3.22099	3.28722	Phlda1	pleckstrin homology-like domain, family A, member 1	GO:0006915
27280	apoptosis	-3.20874	-3.65025	Phlda3	pleckstrin homology-like domain, family A, member 3	GO:0006915
98432	apoptosis	2.56476	2.68111	Phlpp1	PH domain and leucine rich repeat protein phosphatase 1	GO:0006915
17872	apoptosis	4.18095	3.38872	Ppp1r15a	protein phosphatase 1, regulatory (inhibitor) subunit 15A	GO:0006417
19090	apoptosis	-1.82972	-2.33787	Prkdc	protein kinase, DNA activated, catalytic polypeptide	GO:0000723
19165	apoptosis	-1.90395	-2.20822	Psen2	presenilin 2	GO:0001708
66824	apoptosis	-1.31084	-1.90696	Pycard	PYD and CARD domain containing	GO:0006508
54354	apoptosis	-3.30731	-4.71027	Rassf5	Ras association (RalGDS/AF-6) domain family member 5	GO:0006915
83486	apoptosis	-1.59498	-1.34058	Rbm5	RNA binding motif protein 5	GO:0006397
11852	apoptosis	-1.01209	-1.01717	Rhob	ras homolog gene family, member B	GO:0001525
20715	apoptosis	2.31576	2.52607	Serpina3g	serine (or cysteine) peptidase inhibitor, clade A, member 3G	GO:0006915
20481	apoptosis	-2.94427	-3.53945	Ski	ski sarcoma viral oncogene homolog (avian)	GO:0000122
20656	apoptosis	3.4538	4.20164	Sod2	superoxide dismutase 2, mitochondrial	GO:0000302
18412	apoptosis	1.68853	1.00829	Sqstm1	sequestosome 1	GO:0001934
19073	apoptosis	1.49324	3.17536	Srgn	serglycin	GO:0006915
52440	apoptosis	1.26819	1.8181	Tax1bp1	Tax1 (human T-cell leukemia virus type I) binding protein 1	GO:0006915
21841	apoptosis	-1.16297	-2.14884	Tia1	cytotoxic granule-associated RNA binding protein 1	GO:0006915
72512	apoptosis	-3.19888	-2.95707	Tmem173	transmembrane protein 173	GO:0006915
21929	apoptosis	1.7621	4.50418	Tnfaip3	tumor necrosis factor, alpha-induced protein 3	GO:0006915
94185	apoptosis	-1.94789	-1.61019	Tnfrsf21	tumor necrosis factor receptor superfamily, member 21	GO:0006915
217169	apoptosis	-4.51556	-5.54203	Tns4	tensin 4	GO:0006915
22029	apoptosis	4.35038	4.74867	Traf1	TNF receptor-associated factor 1	GO:0006915
22031	apoptosis	1.77129	1.5381	Traf3	TNF receptor-associated factor 3	GO:0006915
22033	apoptosis	1.92683	2.31748	Traf5	TNF receptor-associated factor 5	GO:0006915
69076	apoptosis	-1.50964	-2.05188	Triap1	TP53 regulated inhibitor of apoptosis 1	GO:0006915
22059	apoptosis	-1.39212	-1.11702	Trp53	transformation related protein 53	GO:0000060
60599	apoptosis	-3.8358	-3.63988	Trp53inp1	transformation related protein 53 inducible nuclear protein 1	GO:0006915
66090	apoptosis	-4.55842	-7.3885	Ypel3	yippee-like 3 (Drosophila)	GO:0006915
230738	apoptosis	3.65337	3.09376	Zc3h12a	zinc finger CCCH type containing 12A	GO:0001525
14381	cytokine production	-1.42555	-2.22302	G6pdx	glucose-6-phosphate dehydrogenase X-linked	GO:0001816
266632	cytokine production	-1.24571	-1.47689	Irak4	interleukin-1 receptor-associated kinase 4	GO:0001816
18019	cytokine production	-3.8679	-5.89437	Nfatc2	nuclear factor of activated T-cells, cytoplasmic, calcineurin-dependent 2	GO:0001816
19696	cytokine production	4.80545	4.78136	Rel	reticuloendotheliosis oncogene	GO:0001816
100017	endocytosis	-1.36514	-1.44389	Ldlrap1	low density lipoprotein receptor adaptor protein 1	GO:0006629
56715	endocytosis	1.4323	1.35625	Rabgef1	RAB guanine nucleotide exchange factor (GEF) 1	GO:0006810
216724	endocytosis	-1.08935	-1.11422	Rufy1	RUN and FYVE domain containing 1	GO:0006810
24071	endocytosis	-1.29049	-1.03365	Synj2bp	synaptojanin 2 binding protein	GO:0006605
12775	immune response	1.81467	1.77021	Ccr7	chemokine (C-C motif) receptor 7	GO:0006935
21939	immune response	3.72931	3.60949	Cd40	CD40 antigen	GO:0002768
12611	immune response	-1.79105	-1.71831	Cebpg	CCAAT/enhancer binding protein (C/EBP), gamma	GO:0006337
140792	immune response	-1.41577	-2.49159	Colec12	collectin sub-family member 12	GO:0006910
12985	immune response	7.04299	5.84435	Csf3	colony stimulating factor 3 (granulocyte)	GO:0006955
18605	immune response	-2.31138	-2.70743	Enpp1	ectonucleotide pyrophosphatase/phosphodiesterase 1	GO:0006955
14132	immune response	-1.03155	-1.65883	Fcgrt	Fc receptor, IgG, alpha chain transporter	GO:0006955
321019	immune response	-5.31294	-3.60244	Gpr183	G protein-coupled receptor 183	GO:0002313
14968	immune response	1.01329	2.50875	H2-Ea	histocompatibility 2, class II antigen E alpha	GO:0002504
16159	immune response	13.81	13.9906	Il12a	interleukin 12a	GO:0006955
16175	immune response	8.23425	7.31683	Il1a	interleukin 1 alpha	GO:0001660
16193	immune response	5.64407	6.25457	Il6	interleukin 6	GO:0001781
15900	immune response	-1.57504	-1.55968	Irf8	interferon regulatory factor 8	GO:0006350
74131	immune response	-3.11143	-3.78759	Sash3	SAM and SH3 domain containing 3	GO:0002639
21425	immune response	-1.9735	-2.50093	Tcfeb	transcription factor EB	GO:0001892
326623	immune response	6.84549	6.2009	Tnfsf15	tumor necrosis factor (ligand) superfamily, member 15	GO:0006919
12366	induction of apoptosis	-3.20874	-1.91329	Casp2	caspase 2	GO:0006508
12369	induction of apoptosis	2.51906	4.0169	Casp7	caspase 7	GO:0001836
12608	induction of apoptosis	2.4197	2.40084	Cebpb	CCAAT/enhancer binding protein (C/EBP), beta	GO:0001892
106389	induction of apoptosis	2.42992	2.11633	Eaf2	ELL associated factor 2	GO:0006350
56637	induction of apoptosis	-1.00873	-1.0148	Gsk3b	glycogen synthase kinase 3 beta	GO:0000320
15370	induction of apoptosis	2.41326	2.68097	Nr4a1	nuclear receptor subfamily 4, group A, member 1	GO:0006350
68428	induction of apoptosis	-3.02008	-4.63151	Steap3	STEAP family member 3	GO:0006810
21803	inflammatory respons	1.12546	1.38785	Tgfb1	transforming growth factor, beta 1	GO:0000122
11689	inflammatory response	-2.36632	-2.1964	Alox5	arachidonate 5-lipoxygenase	GO:0002540
11990	inflammatory response	-1.68239	-1.20651	Atrn	attractin	GO:0006954
14595	inflammatory response	-1.6105	-1.72058	B4galt1	UDP-Gal:betaGlcNAc beta 1,4- galactosyltransferase, polypeptide 1	GO:0002064
20296	inflammatory response	3.13628	4.07837	Ccl2	chemokine (C-C motif) ligand 2	GO:0001938
20299	inflammatory response	2.74565	1.92665	Ccl22	chemokine (C-C motif) ligand 22	GO:0006935
20302	inflammatory response	6.32108	5.73743	Ccl3	chemokine (C-C motif) ligand 3	GO:0006935
20303	inflammatory response	6.43308	5.8807	Ccl4	chemokine (C-C motif) ligand 4	GO:0006935
20304	inflammatory response	4.24833	5.03641	Ccl5	chemokine (C-C motif) ligand 5	GO:0006935
20306	inflammatory response	2.8733	3.70697	Ccl7	chemokine (C-C motif) ligand 7	GO:0006935
20308	inflammatory response	1.27482	2.33717	Ccl9	chemokine (C-C motif) ligand 9	GO:0006935
12772	inflammatory response	-4.00748	-4.139	Ccr2	chemokine (C-C motif) receptor 2	GO:0006874
14825	inflammatory response	6.81918	6.6659	Cxcl1	chemokine (C-X-C motif) ligand 1	GO:0006954
20310	inflammatory response	10.2239	9.44955	Cxcl2	chemokine (C-X-C motif) ligand 2	GO:0006935
330122	inflammatory response	5.15412	4.86128	Cxcl3	chemokine (C-X-C motif) ligand 3	GO:0006935
58861	inflammatory response	-1.54882	-1.93494	Cysltr1	cysteinyl leukotriene receptor 1	GO:0006816
14062	inflammatory response	8.6865	9.07682	F2r	coagulation factor II (thrombin) receptor	GO:0000186
16176	inflammatory response	8.00438	8.20866	Il1b	interleukin 1 beta	GO:0001525
216850	inflammatory response	4.38802	5.16038	Kdm6b	KDM1 lysine (K)-specific demethylase 6B	GO:0000122
16889	inflammatory response	-2.81772	-1.72696	Lipa	lysosomal acid lipase A	GO:0000902
54483	inflammatory response	3.52961	5.96733	Mefv	Mediterranean fever	GO:0006954
15531	inflammatory response	-2.54868	-2.33176	Ndst1	N-deacetylase/N-sulfotransferase (heparan glucosaminyl) 1	GO:0000165
80859	inflammatory response	4.41369	5.06641	Nfkbiz	nuclear factor of kappa light polypeptide gene enhancer in B-cells inhibitor, zeta	GO:0006350
257632	inflammatory response	2.37425	1.67442	Nod2	nucleotide-binding oligomerization domain containing 2	GO:0002227
18126	inflammatory response	14.2571	15.2334	Nos2	nitric oxide synthase 2, inducible	GO:0001542
56312	inflammatory response	1.20988	2.83096	Nupr1	nuclear protein 1	GO:0002526
108078	inflammatory response	3.46047	3.49654	Olr1	oxidized low density lipoprotein (lectin-like) receptor 1	GO:0006954
19016	inflammatory response	-2.46945	-2.49454	Pparg	peroxisome proliferator activated receptor gamma	GO:0000122
19225	inflammatory response	8.28579	8.69616	Ptgs2	prostaglandin-endoperoxide synthase 2	GO:0001516
279572	inflammatory response	-2.64758	-3.32353	Tlr13	toll-like receptor 13	GO:0006954
24088	inflammatory response	2.69043	3.20318	Tlr2	toll-like receptor 2	GO:0002224
21898	inflammatory response	-1.97131	-1.42222	Tlr4	toll-like receptor 4	GO:0002218
21926	inflammatory response	6.49743	7.97126	Tnf	tumor necrosis factor	GO:0000122
21938	inflammatory response	2.17957	2.48029	Tnfrsf1b	tumor necrosis factor receptor superfamily, member 1b	GO:0006954
12259	innate immune response	-1.83281	-1.0049	C1qa	complement component 1, q subcomponent, alpha polypeptide	GO:0006958
12260	innate immune response	-1.43304	-2.21915	C1qb	complement component 1, q subcomponent, beta polypeptide	GO:0006958
17474	innate immune response	1.0334	2.42775	Clec4d	C-type lectin domain family 4, member d	GO:0045087
72029	innate immune response	-1.98122	-2.25424	Cnpy3	canopy 3 homolog (zebrafish)	GO:0045087
240354	innate immune response	4.0715	4.81225	Malt1	mucosa associated lymphoid tissue lymphoma translocation gene 1	GO:0001923
228607	innate immune response	-2.13153	-2.28353	Mavs	mitochondrial antiviral signaling protein	GO:0009615
67486	innate immune response	-2.45271	-3.2109	Polr3g	polymerase (RNA) III (DNA directed) polypeptide G	GO:0006350
67005	innate immune response	-1.80454	-1.50689	Polr3k	polymerase (RNA) III (DNA directed) polypeptide K	GO:0006350
56045	innate immune response	-1.10759	-1.32795	Samhd1	SAM domain and HD domain, 1	GO:0045087
73174	innate immune response	-1.7109	-2.57283	Tbkbp1	TBK1 binding protein 1	GO:0008150
12051	negative regulation of apoptosis	2.29819	2.37578	Bcl3	B-cell leukemia/lymphoma 3	GO:0002268
12575	negative regulation of apoptosis	1.50782	1.64023	Cdkn1a	cyclin-dependent kinase inhibitor 1A (P21)	GO:0006974
11629	negative regulation of apoptosis	-1.14309	-2.80497	Aif1	allograft inflammatory factor 1	GO:0001726
11433	negative regulation of inflammatory response	2.55287	3.55324	Acp5	acid phosphatase 5, tartrate resistant	GO:0007162
22695	negative regulation of inflammatory response	1.71232	2.25649	Zfp36	zinc finger protein 36	GO:0000288
16971	positive regulation of anti-apoptosis	-2.0063	-1.08437	Lrp1	low density lipoprotein receptor-related protein 1	GO:0006897
18596	positive regulation of anti-apoptosis	3.34577	3.32193	Pdgfrb	platelet derived growth factor receptor, beta polypeptide	GO:0001701
16476	positive regulation of apoptosis	-1.67261	-1.66345	Jun	Jun oncogene	GO:0001525
16828	positive regulation of apoptosis	1.0917	1.07249	Ldha	lactate dehydrogenase A	GO:0005975
192656	positive regulation of apoptosis	1.77067	1.21299	Ripk2	receptor (TNFRSF)-interacting serine-threonine kinase 2	GO:0001961
56338	positive regulation of apoptosis	-2.37105	-1.31686	Txnip	thioredoxin interacting protein	GO:0000122
11486	positive regulation of B cell proliferation	-3.11722	-4.41399	Ada	adenosine deaminase	GO:0001701
18783	positive regulation of inflammatory response	3.54879	4.18185	Pla2g4a	phospholipase A2, group IVA (cytosolic, calcium-dependent)	GO:0001542
21817	positive regulation of inflammatory response	2.89826	2.18085	Tgm2	transglutaminase 2, C polypeptide	GO:0001974
15902	positive regulation of macrophage differentiation	1.49091	2.1963	Id2	inhibitor of DNA binding 2	GO:0000122
12721	positive regulation of T cell activation	-2.29693	-1.3761	Coro1a	coronin, actin binding protein 1A	GO:0006816
15184	response to stress	-3.76644	-4.46879	Hdac5	histone deacetylase 5	GO:0000122
15519	response to stress	1.4392	1.37606	Hsp90aa1	heat shock protein 90, alpha (cytosolic), class A member 1	GO:0001764
269951	response to stress	-1.0717	-2.43034	Idh2	isocitrate dehydrogenase 2 (NADP+), mitochondrial	GO:0006097
20779	response to stress	4.97306	4.97346	Src	Rous sarcoma oncogene	GO:0006468
94176	T cell activation	-1.32174	-1.16529	Dock2	dedicator of cyto-kinesis 2	GO:0001766
